# Supplementary material for: In situ cell-surface conformation of the TCR-CD3 signaling complex
Source: EMBO Rep. 2024 Nov 7;25(12):26. doi: 10.1038/s44319-024-00314-3 (PMC11624261; doi:10.1038/s44319-024-00314-3)
Supplement: Supplementary file 3 — Dataset EV1 [file 44319_2024_314_MOESM3_ESM.xlsx]

## Sheet: Bottom Proteins
Protein Rank	Description	|Log Prob|	Best |Log Prob|	Best score	Total Intensity	# of spectra	# of unique peptides	# of mod peptides	Coverage %	# AA's in protein	Protein DB number
1	>sp|P04264|K2C1_HUMAN Keratin, type II cytoskeletal 1 OS=Homo sapiens OX=9606 GN=KRT1 PE=1 SV=6	243.73	13.05	916.5	1071220380	459	84	45	50.16	644	46462
3	>sp|P35527|cRAP K1C9_HUMAN Keratin, type I cytoskeletal 9 OS=Homo sapiens GN=KRT9 PE=1 SV=3	141.86	15.83	1076.6	8.53443e+08	269	47	25	37.88	623	16
2	>sp|P02769|cRAP ALBU_BOVIN Serum albumin OS=Bos taurus GN=ALB PE=1 SV=4	228.78	10.68	763.9	2.7135e+08	222	65	19	71.5	607	6
6	>sp|P13645|cRAP K1C10_HUMAN Keratin, type I cytoskeletal 10 OS=Homo sapiens GN=KRT10 PE=1 SV=6	130.62	12.68	886.6	1.10329e+08	126	45	20	35.08	593	14
476	>sp|O95155|UBE4B_HUMAN Ubiquitin conjugation factor E4 B OS=Homo sapiens OX=9606 GN=UBE4B PE=1 SV=1	1.42	1.4	307.5	9.06469e+07	3	2	1	0.69	1302	314
7	>sp|P35908|cRAP K22E_HUMAN Keratin, type II cytoskeletal 2 epidermal OS=Homo sapiens GN=KRT2 PE=1 SV=2	115.91	11.85	823.9	6.55455e+07	51	31	10	40.99	705	28
4	>sp|P04259|K2C6B_HUMAN Keratin, type II cytoskeletal 6B OS=Homo sapiens OX=9606 GN=KRT6B PE=1 SV=5	139	10.85	786.4	6.41243e+07	93	48	20	46.1	564	2755
5	>sp|Q9HCC0|MCCB_HUMAN Methylcrotonoyl-CoA carboxylase beta chain, mitochondrial OS=Homo sapiens OX=9606 GN=MCCC2 PE=1 SV=1	136.4	9.28	686.3	5.03818e+07	76	33	12	36.77	563	2345
111	>sp|P00761|cRAP TRYP_PIG Trypsin OS=Sus scrofa PE=1 SV=1	11.4	4.61	453.7	3.43732e+07	40	5	2	25.11	231	58
18	>sp|KA0002|CD3g+VSV-g-	48.77	10.14	752.6	2.79877e+07	30	15	8	45.98	174	2
350	>Reverse >sp|Q6WKZ4|RFIP1_HUMAN Rab11 family-interacting protein 1 OS=Homo sapiens OX=9606 GN=RAB11FIP1 PE=1 SV=3	2.97	2.99	345.2	25688634	1	1	0	0.62	1283	81085
26	>sp|KA0001|TCRb(with aAzpa)+V5 -	37.68	8.1	697.8	2.54801e+07	26	11	1	34.22	301	1
9	>sp|P13647|K2C5_HUMAN Keratin, type II cytoskeletal 5 OS=Homo sapiens OX=9606 GN=KRT5 PE=1 SV=3	89.29	9	725.7	1.54848e+07	49	26	8	33.73	590	4730
27	>sp|P02538|K2C6A_HUMAN Keratin, type II cytoskeletal 6A OS=Homo sapiens OX=9606 GN=KRT6A PE=1 SV=3	36.09	8.35	745.5	1.53992e+07	28	11	5	10.46	564	2754
21	>sp|P05166|PCCB_HUMAN Propionyl-CoA carboxylase beta chain, mitochondrial OS=Homo sapiens OX=9606 GN=PCCB PE=1 SV=3	45.91	5.76	518.8	1.39028e+07	18	13	3	25.05	539	37354
8	>sp|P15924|DESP_HUMAN Desmoplakin OS=Homo sapiens OX=9606 GN=DSP PE=1 SV=3	102.32	7.38	643	1.34177e+07	42	40	5	11.7	2871	9119
20	>sp|Q9NVI7-2|ATD3A_HUMAN Isoform 2 of ATPase family AAA domain-containing protein 3A OS=Homo sapiens OX=9606 GN=ATAD3A	46	6.57	619.2	12693866	17	15	2	25.43	586	35553
61	>sp|P07766|CD3E_HUMAN T-cell surface glycoprotein CD3 epsilon chain OS=Homo sapiens OX=9606 GN=CD3E PE=1 SV=2	19.91	8.14	627.4	12547990	7	4	1	12.08	207	26215
12	>sp|P14923|PLAK_HUMAN Junction plakoglobin OS=Homo sapiens OX=9606 GN=JUP PE=1 SV=3	64.38	6.27	563.5	1.24802e+07	27	21	7	24.16	745	31281
55	>sp|Q7Z794|K2C1B_HUMAN Keratin, type II cytoskeletal 1b OS=Homo sapiens OX=9606 GN=KRT77 PE=2 SV=3	20.92	3.79	443.1	11394945	9	8	3	13.49	578	46461
17	>sp|P10809|CH60_HUMAN 60 kDa heat shock protein, mitochondrial OS=Homo sapiens OX=9606 GN=HSPD1 PE=1 SV=2	51.46	5.91	635.9	1.02823e+07	23	16	5	21.47	573	45241
13	>sp|P08779|K1C16_HUMAN Keratin, type I cytoskeletal 16 OS=Homo sapiens OX=9606 GN=KRT16 PE=1 SV=4	60.47	7.08	648	9.73391e+06	21	18	4	33.4	473	41448
11	>sp|P04843|RPN1_HUMAN Dolichyl-diphosphooligosaccharide--protein glycosyltransferase subunit 1 OS=Homo sapiens OX=9606 GN=RPN1 PE=1 SV=1	65.46	10.99	799.3	9.43912e+06	23	16	0	26.36	607	16254
24	>sp|P63261|ACTG_HUMAN Actin, cytoplasmic 2 OS=Homo sapiens OX=9606 GN=ACTG1 PE=1 SV=1	40.37	12.33	877.5	9.33384e+06	16	11	2	26.4	375	32546
42	>sp|P02533|K1C14_HUMAN Keratin, type I cytoskeletal 14 OS=Homo sapiens OX=9606 GN=KRT14 PE=1 SV=4	27.13	9.14	671.9	9234174	10	8	3	17.16	472	41444
14	>sp|P0DMV9|HS71B_HUMAN Heat shock 70 kDa protein 1B OS=Homo sapiens OX=9606 GN=HSPA1B PE=1 SV=1	58.82	7.38	633.3	8.92898e+06	27	18	6	23.4	641	8435
478	>sp|Q8WZ42-7|TITIN_HUMAN Isoform 7 of Titin OS=Homo sapiens OX=9606 GN=TTN	1.4	1.86	313.2	8.87805e+06	11	10	5	0.29	33615	22193
10	>sp|Q13085|ACACA_HUMAN Acetyl-CoA carboxylase 1 OS=Homo sapiens OX=9606 GN=ACACA PE=1 SV=2	83.27	5.51	540.3	8.21643e+06	35	28	5	12.32	2346	33231
64	>sp|P48444|COPD_HUMAN Coatomer subunit delta OS=Homo sapiens OX=9606 GN=ARCN1 PE=1 SV=1	18.69	5.01	448.6	7.2041e+06	7	7	1	13.5	511	28643
31	>sp|P38606|VATA_HUMAN V-type proton ATPase catalytic subunit A OS=Homo sapiens OX=9606 GN=ATP6V1A PE=1 SV=2	32.73	5.74	524.4	6.90193e+06	12	11	4	19.29	617	18991
28	>sp|P49368|TCPG_HUMAN T-complex protein 1 subunit gamma OS=Homo sapiens OX=9606 GN=CCT3 PE=1 SV=4	34.24	7.38	620.1	6.73404e+06	13	10	3	17.98	545	22986
15	>sp|P05165|PCCA_HUMAN Propionyl-CoA carboxylase alpha chain, mitochondrial OS=Homo sapiens OX=9606 GN=PCCA PE=1 SV=4	52.56	6.82	597.7	6.73174e+06	21	17	5	23.76	728	36925
276	>sp|Q5JTZ9|SYAM_HUMAN Alanine--tRNA ligase, mitochondrial OS=Homo sapiens OX=9606 GN=AARS2 PE=1 SV=1	4.08	3.72	316.2	6.5437e+06	8	3	1	2.34	985	17707
16	>sp|P17844|DDX5_HUMAN Probable ATP-dependent RNA helicase DDX5 OS=Homo sapiens OX=9606 GN=DDX5 PE=1 SV=1	52.35	6.38	595.9	6.34544e+06	20	15	1	24.92	614	8963
459	>sp|Q9H3R0|KDM4C_HUMAN Lysine-specific demethylase 4C OS=Homo sapiens OX=9606 GN=KDM4C PE=1 SV=2	1.52	1.48	311.9	5.7528e+06	3	2	0	1.61	1056	42474
29	>sp|P17987|TCPA_HUMAN T-complex protein 1 subunit alpha OS=Homo sapiens OX=9606 GN=TCP1 PE=1 SV=1	34.07	4.71	552.7	5.41119e+06	14	12	3	19.42	556	23311
41	>sp|P14618|KPYM_HUMAN Pyruvate kinase PKM OS=Homo sapiens OX=9606 GN=PKM PE=1 SV=4	27.29	6.54	597.5	5.19048e+06	12	11	3	20.9	531	4672
38	>sp|P20700|LMNB1_HUMAN Lamin-B1 OS=Homo sapiens OX=9606 GN=LMNB1 PE=1 SV=2	28.73	4.47	589.2	4.89241e+06	14	13	3	22.18	586	5431
49	>sp|Q99832|TCPH_HUMAN T-complex protein 1 subunit eta OS=Homo sapiens OX=9606 GN=CCT7 PE=1 SV=2	23.02	5.43	509.5	4.5973e+06	7	7	2	13.08	543	22208
58	>sp|P40227|TCPZ_HUMAN T-complex protein 1 subunit zeta OS=Homo sapiens OX=9606 GN=CCT6A PE=1 SV=3	20.6	4.3	450.2	4.22824e+06	7	7	0	11.49	531	117
40	>sp|P54577|SYYC_HUMAN Tyrosine--tRNA ligase, cytoplasmic OS=Homo sapiens OX=9606 GN=YARS PE=1 SV=4	27.75	4.58	458.2	3.87691e+06	14	13	1	24.05	528	20200
39	>sp|Q96RQ3|MCCA_HUMAN Methylcrotonoyl-CoA carboxylase subunit alpha, mitochondrial OS=Homo sapiens OX=9606 GN=MCCC1 PE=1 SV=3	28.67	6.08	451.2	3.80023e+06	13	12	5	13.38	725	6240
136	>sp|P17066|HSP76_HUMAN Heat shock 70 kDa protein 6 OS=Homo sapiens OX=9606 GN=HSPA6 PE=1 SV=2	9.34	7.38	633.3	3.68442e+06	5	4	2	3.11	643	4436
426	>Reverse >sp|Q96P44|COLA1_HUMAN Collagen alpha-1(XXI) chain OS=Homo sapiens OX=9606 GN=COL21A1 PE=2 SV=1	1.86	1.84	311.4	3608314	3	1	0	1.04	957	93896
57	>sp|P31948|STIP1_HUMAN Stress-induced-phosphoprotein 1 OS=Homo sapiens OX=9606 GN=STIP1 PE=1 SV=1	20.75	4.39	419	3.59498e+06	10	9	2	13.63	543	14427
473	>sp|Q7Z2Z1|TICRR_HUMAN Treslin OS=Homo sapiens OX=9606 GN=TICRR PE=1 SV=2	1.43	1.46	289.6	3.57874e+06	1	1	1	0.52	1910	18365
23	>sp|P02768|cRAP ALBU_HUMAN Serum albumin OS=Homo sapiens GN=ALB PE=1 SV=2	41.56	5.69	458.6	3.47854e+06	21	17	3	31.86	609	59
327	>sp|Q9UHB9|SRP68_HUMAN Signal recognition particle subunit SRP68 OS=Homo sapiens OX=9606 GN=SRP68 PE=1 SV=2	3.34	3.15	356.6	3.47754e+06	2	2	0	3.51	627	16207
118	>sp|P28288|ABCD3_HUMAN ATP-binding cassette sub-family D member 3 OS=Homo sapiens OX=9606 GN=ABCD3 PE=1 SV=1	10.84	4.2	415.4	3.41726e+06	6	5	1	7.74	659	32619
288	>sp|P48681|NEST_HUMAN Nestin OS=Homo sapiens OX=9606 GN=NES PE=1 SV=2	3.89	3.83	432.8	3.37989e+06	5	3	0	1.91	1621	5790
19	>sp|Q07065|CKAP4_HUMAN Cytoskeleton-associated protein 4 OS=Homo sapiens OX=9606 GN=CKAP4 PE=1 SV=2	47.91	8.96	681.7	3.37254e+06	12	12	1	25.25	602	35427
25	>sp|P13797|PLST_HUMAN Plastin-3 OS=Homo sapiens OX=9606 GN=PLS3 PE=1 SV=4	40.07	6.96	578.4	3.27978e+06	12	11	3	19.68	630	12157
73	>sp|P68363|TBA1B_HUMAN Tubulin alpha-1B chain OS=Homo sapiens OX=9606 GN=TUBA1B PE=1 SV=1	16.19	5.21	457.9	3.27851e+06	6	5	1	11.53	451	20418
66	>sp|O43242|PSMD3_HUMAN 26S proteasome non-ATPase regulatory subunit 3 OS=Homo sapiens OX=9606 GN=PSMD3 PE=1 SV=2	18.3	4.41	568.9	3.2155e+06	9	9	2	16.85	534	37785
51	>sp|P07437|TBB5_HUMAN Tubulin beta chain OS=Homo sapiens OX=9606 GN=TUBB PE=1 SV=2	22.74	5.51	501.5	3.20025e+06	7	6	4	15.99	444	20410
34	>sp|O95831|AIFM1_HUMAN Apoptosis-inducing factor 1, mitochondrial OS=Homo sapiens OX=9606 GN=AIFM1 PE=1 SV=1	31	5.98	625.6	3.14709e+06	8	7	1	14.03	613	32817
424	>sp|Q76NI1|KNDC1_HUMAN Kinase non-catalytic C-lobe domain-containing protein 1 OS=Homo sapiens OX=9606 GN=KNDC1 PE=2 SV=2	1.87	1.87	297.8	3.12504e+06	3	2	0	0.91	1749	5216
33	>sp|P11498|PYC_HUMAN Pyruvate carboxylase, mitochondrial OS=Homo sapiens OX=9606 GN=PC PE=1 SV=2	31.62	5.76	553.8	3.07363e+06	10	9	2	8.49	1178	32304
440	>sp|Q9UKT9|IKZF3_HUMAN Zinc finger protein Aiolos OS=Homo sapiens OX=9606 GN=IKZF3 PE=1 SV=2	1.76	1.75	263.6	3.05072e+06	2	1	1	1.77	509	2994
89	>sp|Q13131|AAPK1_HUMAN 5'-AMP-activated protein kinase catalytic subunit alpha-1 OS=Homo sapiens OX=9606 GN=PRKAA1 PE=1 SV=4	13.22	4.82	500	3.00137e+06	6	5	1	8.59	559	33076
52	>sp|Q96I24|FUBP3_HUMAN Far upstream element-binding protein 3 OS=Homo sapiens OX=9606 GN=FUBP3 PE=1 SV=2	22.07	4.83	404.5	2.98823e+06	8	8	4	14.86	572	40317
48	>sp|P48643|TCPE_HUMAN T-complex protein 1 subunit epsilon OS=Homo sapiens OX=9606 GN=CCT5 PE=1 SV=1	23.19	4.34	424.5	2.78296e+06	8	8	2	14.23	541	22167
139	>sp|P05141|ADT2_HUMAN ADP/ATP translocase 2 OS=Homo sapiens OX=9606 GN=SLC25A5 PE=1 SV=7	9.12	3.47	381.7	2.7363e+06	4	4	0	11.74	298	32730
74	>sp|Q5T749|KPRP_HUMAN Keratinocyte proline-rich protein OS=Homo sapiens OX=9606 GN=KPRP PE=1 SV=1	16.15	5.6	523.2	2.69392e+06	7	5	0	7.6	579	2658
56	>sp|P30153|2AAA_HUMAN Serine/threonine-protein phosphatase 2A 65 kDa regulatory subunit A alpha isoform OS=Homo sapiens OX=9606 GN=PPP2R1A PE=1 SV=4	20.9	4.97	449.2	2.67957e+06	7	7	4	11.88	589	34261
90	>sp|Q9BUI4|RPC3_HUMAN DNA-directed RNA polymerase III subunit RPC3 OS=Homo sapiens OX=9606 GN=POLR3C PE=1 SV=1	13.16	4.75	511.7	2.65977e+06	4	4	0	8.61	534	16486
35	>sp|Q02413|DSG1_HUMAN Desmoglein-1 OS=Homo sapiens OX=9606 GN=DSG1 PE=1 SV=2	30.94	5.61	563.8	2.62292e+06	12	11	7	13.92	1049	28797
272	>sp|Tx0002|cRAP streptavidin OS=Homo sapiens GN=streptavidin PE=1 SV=4	4.1	4.11	520.6	2592370	1	1	0	6.92	159	5
44	>sp|O43175|SERA_HUMAN D-3-phosphoglycerate dehydrogenase OS=Homo sapiens OX=9606 GN=PHGDH PE=1 SV=4	25.43	8.14	623.8	2.58618e+06	7	6	0	13.32	533	16544
36	>sp|Q6P1M0|S27A4_HUMAN Long-chain fatty acid transport protein 4 OS=Homo sapiens OX=9606 GN=SLC27A4 PE=1 SV=1	29.66	4.55	435.2	2.56982e+06	10	9	3	14.62	643	16037
123	>sp|P10515|ODP2_HUMAN Dihydrolipoyllysine-residue acetyltransferase component of pyruvate dehydrogenase complex, mitochondrial OS=Homo sapiens OX=9606 GN=DLAT PE=1 SV=3	10.5	3	357.6	2478305	6	6	1	9.12	647	29484
45	>sp|Q9UJS0|CMC2_HUMAN Calcium-binding mitochondrial carrier protein Aralar2 OS=Homo sapiens OX=9606 GN=SLC25A13 PE=1 SV=2	24.77	5.62	376.6	2.36846e+06	10	9	2	12.3	675	35600
138	>sp|O14654|IRS4_HUMAN Insulin receptor substrate 4 OS=Homo sapiens OX=9606 GN=IRS4 PE=1 SV=1	9.25	2.35	386.1	2.36164e+06	7	6	1	5.01	1257	41746
37	>sp|Q9NZI8|IF2B1_HUMAN Insulin-like growth factor 2 mRNA-binding protein 1 OS=Homo sapiens OX=9606 GN=IGF2BP1 PE=1 SV=2	29.61	5.59	591.1	2.28693e+06	10	10	2	19.41	577	40396
100	>sp|P04844|RPN2_HUMAN Dolichyl-diphosphooligosaccharide--protein glycosyltransferase subunit 2 OS=Homo sapiens OX=9606 GN=RPN2 PE=1 SV=3	12.2	5.79	420.4	2.25703e+06	6	5	1	7.61	631	17327
418	>sp|Q8TF72|SHRM3_HUMAN Protein Shroom3 OS=Homo sapiens OX=9606 GN=SHROOM3 PE=1 SV=2	1.89	1.92	396.6	2.22775e+06	2	2	0	0.85	1996	16862
362	>sp|Q5MCW4|ZN569_HUMAN Zinc finger protein 569 OS=Homo sapiens OX=9606 GN=ZNF569 PE=1 SV=1	2.64	2.65	318.2	2.16036e+06	1	1	1	1.6	686	11254
68	>sp|Q9Y262|EIF3L_HUMAN Eukaryotic translation initiation factor 3 subunit L OS=Homo sapiens OX=9606 GN=EIF3L PE=1 SV=1	16.99	3.69	409.5	2.15554e+06	7	6	0	8.69	564	45313
120	>sp|Q5VTE0|EF1A3_HUMAN Putative elongation factor 1-alpha-like 3 OS=Homo sapiens OX=9606 GN=EEF1A1P5 PE=5 SV=1	10.72	4.76	571.2	2.03544e+06	3	3	0	6.06	462	43255
71	>sp|Q9H223|EHD4_HUMAN EH domain-containing protein 4 OS=Homo sapiens OX=9606 GN=EHD4 PE=1 SV=1	16.37	7.85	663.5	2.01703e+06	5	5	1	8.13	541	43072
249	>sp|Q6UN15|FIP1_HUMAN Pre-mRNA 3'-end-processing factor FIP1 OS=Homo sapiens OX=9606 GN=FIP1L1 PE=1 SV=1	4.44	4.44	330.9	1.98942e+06	2	2	0	5.72	594	48830
22	>sp|P04040|cRAP CATA_HUMAN Catalase OS=Homo sapiens GN=CAT PE=1 SV=3	42.69	5.57	412.5	1.94453e+06	14	13	2	23.95	526	66
65	>sp|Q15323|cRAP K1H1_HUMAN Keratin, type I cuticular Ha1 OS=Homo sapiens GN=KRT31 PE=1 SV=3	18.45	5.61	496.2	1.89098e+06	6	6	0	14.66	416	17
335	>Reverse >sp|A6NK89|RASFA_HUMAN Ras association domain-containing protein 10 OS=Homo sapiens OX=9606 GN=RASSF10 PE=2 SV=3	3.16	3.15	356.4	1.8721e+06	2	2	1	1.78	507	78860
30	>sp|Q9NSB2|cRAP KRT84_HUMAN Keratin, type II cuticular Hb4 OS=Homo sapiens GN=KRT84 PE=2 SV=2	33.28	5.85	549.3	1.84719e+06	10	9	3	19.67	600	45
85	>sp|P08243|ASNS_HUMAN Asparagine synthetase [glutamine-hydrolyzing] OS=Homo sapiens OX=9606 GN=ASNS PE=1 SV=4	14.12	4.2	552.2	1843331	6	6	1	10.52	561	28022
53	>sp|Q8N1N4|K2C78_HUMAN Keratin, type II cytoskeletal 78 OS=Homo sapiens OX=9606 GN=KRT78 PE=1 SV=2	22	5	539.2	1.7839e+06	9	9	1	16.35	520	2758
82	>sp|Q86YZ3|HORN_HUMAN Hornerin OS=Homo sapiens OX=9606 GN=HRNR PE=1 SV=2	14.47	10	762.1	1.77595e+06	2	2	0	1.19	2850	8915
43	>sp|P02545|LMNA_HUMAN Prelamin-A/C OS=Homo sapiens OX=9606 GN=LMNA PE=1 SV=1	26.57	4.61	463.9	1.77455e+06	10	10	1	17.02	664	7605
62	>sp|P31040|SDHA_HUMAN Succinate dehydrogenase [ubiquinone] flavoprotein subunit, mitochondrial OS=Homo sapiens OX=9606 GN=SDHA PE=1 SV=2	18.96	8.68	682.3	1.76516e+06	5	4	1	6.93	664	15347
75	>sp|P07947|YES_HUMAN Tyrosine-protein kinase Yes OS=Homo sapiens OX=9606 GN=YES1 PE=1 SV=3	16.04	4.28	416.1	1.75858e+06	6	5	0	9.02	543	19256
93	>sp|P11021|BIP_HUMAN Endoplasmic reticulum chaperone BiP OS=Homo sapiens OX=9606 GN=HSPA5 PE=1 SV=2	13.08	5.1	387.4	1.72242e+06	5	4	0	7.34	654	26868
32	>sp|O76031|CLPX_HUMAN ATP-dependent Clp protease ATP-binding subunit clpX-like, mitochondrial OS=Homo sapiens OX=9606 GN=CLPX PE=1 SV=2	32.51	8.68	669.5	1651361	9	9	0	16.9	633	28158
50	>sp|Q08554|DSC1_HUMAN Desmocollin-1 OS=Homo sapiens OX=9606 GN=DSC1 PE=1 SV=2	22.82	10	715	1.64998e+06	6	6	1	8.05	894	47133
152	>sp|P81605|DCD_HUMAN Dermcidin OS=Homo sapiens OX=9606 GN=DCD PE=1 SV=2	8.41	4.31	437.6	1.60851e+06	2	2	0	12.73	110	26306
119	>sp|P50991|TCPD_HUMAN T-complex protein 1 subunit delta OS=Homo sapiens OX=9606 GN=CCT4 PE=1 SV=4	10.79	4.54	461.3	1.58192e+06	6	5	1	10.02	539	21983
63	>sp|Q6PI48|SYDM_HUMAN Aspartate--tRNA ligase, mitochondrial OS=Homo sapiens OX=9606 GN=DARS2 PE=1 SV=1	18.7	4.38	482.9	1.55852e+06	5	5	1	7.44	645	17562
482	>Reverse >sp|Q5T160|SYRM_HUMAN Probable arginine--tRNA ligase, mitochondrial OS=Homo sapiens OX=9606 GN=RARS2 PE=1 SV=1	1.31	0.95	319.9	1.52572e+06	2	2	0	2.6	578	49806
59	>sp|Q9NRW7|VPS45_HUMAN Vacuolar protein sorting-associated protein 45 OS=Homo sapiens OX=9606 GN=VPS45 PE=1 SV=1	20.15	4.43	391.6	1.48558e+06	7	6	0	9.47	570	19626
166	>sp|Q13283|G3BP1_HUMAN Ras GTPase-activating protein-binding protein 1 OS=Homo sapiens OX=9606 GN=G3BP1 PE=1 SV=1	7.63	5.32	387.7	1.44703e+06	3	3	2	7.08	466	40336
109	>sp|Q04695|K1C17_HUMAN Keratin, type I cytoskeletal 17 OS=Homo sapiens OX=9606 GN=KRT17 PE=1 SV=2	11.45	4.49	570.6	1.44499e+06	4	3	0	8.1	432	41922
434	>sp|O43150|ASAP2_HUMAN Arf-GAP with SH3 domain, ANK repeat and PH domain-containing protein 2 OS=Homo sapiens OX=9606 GN=ASAP2 PE=1 SV=3	1.81	1.83	305.1	1.43282e+06	1	1	1	1.09	1006	36383
313	>sp|P02663|cRAP CASA2_BOVIN Alpha-S2-casein OS=Bos taurus GN=CSN1S2 PE=1 SV=2	3.62	1.93	364.1	1.42912e+06	2	2	0	8.56	222	9
131	>sp|Q9H078|CLPB_HUMAN Caseinolytic peptidase B protein homolog OS=Homo sapiens OX=9606 GN=CLPB PE=1 SV=1	9.61	3.32	363.6	1.42162e+06	6	6	3	8.49	707	28095
397	>sp|O95399|UTS2_HUMAN Urotensin-2 OS=Homo sapiens OX=9606 GN=UTS2 PE=1 SV=1	2.02	2.02	384.6	1.41397e+06	1	1	0	6.45	124	19754
219	>sp|P06702|S10A9_HUMAN Protein S100-A9 OS=Homo sapiens OX=9606 GN=S100A9 PE=1 SV=1	5.41	2.75	411.9	1.38796e+06	5	4	1	31.58	114	15750
117	>sp|P45880|VDAC2_HUMAN Voltage-dependent anion-selective channel protein 2 OS=Homo sapiens OX=9606 GN=VDAC2 PE=1 SV=2	11.03	3.63	347.6	1.33012e+06	4	4	0	13.95	294	19342
46	>sp|P31939|PUR9_HUMAN Bifunctional purine biosynthesis protein PURH OS=Homo sapiens OX=9606 GN=ATIC PE=1 SV=3	23.67	6.15	500.3	1.3233e+06	8	8	2	15.03	592	39046
87	>sp|Q9H3P7|GCP60_HUMAN Golgi resident protein GCP60 OS=Homo sapiens OX=9606 GN=ACBD3 PE=1 SV=4	13.82	6.21	513.9	1.31498e+06	7	5	2	14.96	528	40589
180	>sp|Q14168|MPP2_HUMAN MAGUK p55 subfamily member 2 OS=Homo sapiens OX=9606 GN=MPP2 PE=1 SV=3	6.58	3.14	371.1	1.30254e+06	3	3	0	4.69	576	3165
69	>sp|O43390|HNRPR_HUMAN Heterogeneous nuclear ribonucleoprotein R OS=Homo sapiens OX=9606 GN=HNRNPR PE=1 SV=1	16.79	5.69	533	1.28156e+06	4	4	1	6.32	633	1832
356	>sp|P50796|VL2_HPV22 Minor capsid protein L2 OS=Human papillomavirus type 22 OX=37954 GN=L2 PE=3 SV=1	2.75	2.76	374.6	1.25537e+06	1	1	0	1.72	524	19548
47	>sp|P07900|HS90A_HUMAN Heat shock protein HSP 90-alpha OS=Homo sapiens OX=9606 GN=HSP90AA1 PE=1 SV=5	23.41	4.16	420	1.25279e+06	9	9	1	13.93	732	8424
466	>sp|O00429-7|DNM1L_HUMAN Isoform 7 of Dynamin-1-like protein OS=Homo sapiens OX=9606 GN=DNM1L	1.46	1.47	232.1	1.25026e+06	1	1	1	1.88	533	44765
270	>sp|P57721|PCBP3_HUMAN Poly(rC)-binding protein 3 OS=Homo sapiens OX=9606 GN=PCBP3 PE=2 SV=2	4.16	3.16	332.8	1.23629e+06	4	4	1	10.24	371	37349
78	>sp|O95678|K2C75_HUMAN Keratin, type II cytoskeletal 75 OS=Homo sapiens OX=9606 GN=KRT75 PE=1 SV=2	15.15	6.04	479.6	1.23603e+06	5	5	1	6.17	551	4237
381	>sp|O55654|E310_ADE06 Early E3B 10.4 kDa protein OS=Human adenovirus C serotype 6 OX=10534 PE=3 SV=1	2.34	2.34	377.6	1.22536e+06	1	1	0	7.69	91	23678
382	>sp|Q16878|CDO1_HUMAN Cysteine dioxygenase type 1 OS=Homo sapiens OX=9606 GN=CDO1 PE=1 SV=2	2.34	2.34	377.6	1.22536e+06	1	1	0	3.5	200	44716
67	>sp|O00116|ADAS_HUMAN Alkyldihydroxyacetonephosphate synthase, peroxisomal OS=Homo sapiens OX=9606 GN=AGPS PE=1 SV=1	18.12	4.84	446.7	1.21696e+06	8	8	3	13.07	658	33021
202	>sp|P46977|STT3A_HUMAN Dolichyl-diphosphooligosaccharide--protein glycosyltransferase subunit STT3A OS=Homo sapiens OX=9606 GN=STT3A PE=1 SV=2	5.9	2.86	315.3	1.21132e+06	3	3	0	3.97	705	15801
76	>sp|P61221|ABCE1_HUMAN ATP-binding cassette sub-family E member 1 OS=Homo sapiens OX=9606 GN=ABCE1 PE=1 SV=1	15.96	5.88	434.1	1.19312e+06	5	5	1	9.02	599	34256
107	>sp|P55081|MFAP1_HUMAN Microfibrillar-associated protein 1 OS=Homo sapiens OX=9606 GN=MFAP1 PE=1 SV=2	11.52	4.92	480.6	1.15537e+06	6	6	0	14.58	439	2402
455	>Reverse >sp|Q99IE5|POLN_RUBVV Non-structural polyprotein p200 OS=Rubella virus (strain TO-336) OX=376264 PE=3 SV=1	1.6	1.63	235.4	1.14233e+06	1	1	0	0.52	2116	61626
110	>sp|Q9BVP2|GNL3_HUMAN Guanine nucleotide-binding protein-like 3 OS=Homo sapiens OX=9606 GN=GNL3 PE=1 SV=2	11.45	4.14	378	1.13879e+06	4	4	0	7.29	549	41089
198	>sp|P08238|HS90B_HUMAN Heat shock protein HSP 90-beta OS=Homo sapiens OX=9606 GN=HSP90AB1 PE=1 SV=4	6.02	4.2	423.4	1.13687e+06	4	4	2	6.63	724	8553
130	>sp|P31025|LCN1_HUMAN Lipocalin-1 OS=Homo sapiens OX=9606 GN=LCN1 PE=1 SV=1	9.7	5.21	493.6	1.13062e+06	2	2	0	12.5	176	3517
151	>sp|P14868|SYDC_HUMAN Aspartate--tRNA ligase, cytoplasmic OS=Homo sapiens OX=9606 GN=DARS PE=1 SV=2	8.42	3.81	359.5	1119827	6	6	1	10.58	501	902
205	>sp|Q9NTJ5|SAC1_HUMAN Phosphatidylinositide phosphatase SAC1 OS=Homo sapiens OX=9606 GN=SACM1L PE=1 SV=2	5.81	2.63	383.8	1.11252e+06	4	3	0	4.6	587	15195
54	>sp|P50990|TCPQ_HUMAN T-complex protein 1 subunit theta OS=Homo sapiens OX=9606 GN=CCT8 PE=1 SV=4	21.8	4.58	472.2	1.10857e+06	6	6	0	12.77	548	20524
77	>sp|Q16630|CPSF6_HUMAN Cleavage and polyadenylation specificity factor subunit 6 OS=Homo sapiens OX=9606 GN=CPSF6 PE=1 SV=2	15.28	8.96	661	1.10009e+06	4	4	1	8.35	551	24031
386	>Reverse >sp|Q9Y2G2-3|CARD8_HUMAN Isoform 3 of Caspase recruitment domain-containing protein 8 OS=Homo sapiens OX=9606 GN=CARD8	2.26	2.27	430.4	1.09984e+06	1	1	0	2.04	392	74603
104	>sp|Q9NVH1|DJC11_HUMAN DnaJ homolog subfamily C member 11 OS=Homo sapiens OX=9606 GN=DNAJC11 PE=1 SV=2	11.87	4.51	486.3	1.09617e+06	5	5	0	7.87	559	46648
98	>sp|P48594|SPB4_HUMAN Serpin B4 OS=Homo sapiens OX=9606 GN=SERPINB4 PE=1 SV=2	12.41	5.56	469.8	1.09394e+06	4	4	0	9.74	390	13721
383	>sp|Q99880|H2B1L_HUMAN Histone H2B type 1-L OS=Homo sapiens OX=9606 GN=HIST1H2BL PE=1 SV=3	2.29	2.29	370.8	1.09222e+06	2	2	0	14.29	126	40938
96	>sp|Q16822|PCKGM_HUMAN Phosphoenolpyruvate carboxykinase [GTP], mitochondrial OS=Homo sapiens OX=9606 GN=PCK2 PE=1 SV=4	12.63	4.32	415.3	1.0871e+06	4	4	0	6.56	640	36990
91	>sp|P30101|PDIA3_HUMAN Protein disulfide-isomerase A3 OS=Homo sapiens OX=9606 GN=PDIA3 PE=1 SV=4	13.12	5.45	491.9	1.08076e+06	4	4	0	9.11	505	31144
255	>sp|Q96S52|PIGS_HUMAN GPI transamidase component PIG-S OS=Homo sapiens OX=9606 GN=PIGS PE=1 SV=3	4.35	4.36	440.9	1.06159e+06	1	1	0	1.44	555	31860
121	>sp|P11142|HSP7C_HUMAN Heat shock cognate 71 kDa protein OS=Homo sapiens OX=9606 GN=HSPA8 PE=1 SV=1	10.63	4.09	422.2	1.0496e+06	9	5	1	9.91	646	8562
84	>sp|Q9NSD9|SYFB_HUMAN Phenylalanine--tRNA ligase beta subunit OS=Homo sapiens OX=9606 GN=FARSB PE=1 SV=3	14.4	4.39	471.3	1.04643e+06	4	4	0	6.45	589	531
457	>sp|Q2NKJ3-2|CTC1_HUMAN Isoform 2 of CST complex subunit CTC1 OS=Homo sapiens OX=9606 GN=CTC1	1.56	1.58	240.3	1.02124e+06	1	1	0	0.97	1031	24646
347	>sp|O76021|RL1D1_HUMAN Ribosomal L1 domain-containing protein 1 OS=Homo sapiens OX=9606 GN=RSL1D1 PE=1 SV=3	3.03	3	354.3	1.01758e+06	2	2	0	4.49	490	31527
140	>sp|Q9P035|HACD3_HUMAN Very-long-chain (3R)-3-hydroxyacyl-CoA dehydratase 3 OS=Homo sapiens OX=9606 GN=HACD3 PE=1 SV=2	9.12	5.95	532.1	1.00509e+06	3	3	0	9.12	362	40979
135	>sp|P49748|ACADV_HUMAN Very long-chain specific acyl-CoA dehydrogenase, mitochondrial OS=Homo sapiens OX=9606 GN=ACADVL PE=1 SV=1	9.35	3.36	401.3	1.00382e+06	6	5	0	8.24	655	33290
171	>sp|P10398|ARAF_HUMAN Serine/threonine-protein kinase A-Raf OS=Homo sapiens OX=9606 GN=ARAF PE=1 SV=2	7.03	3.95	339.1	1.00061e+06	3	3	0	5.45	606	44108
150	>sp|P05109|S10A8_HUMAN Protein S100-A8 OS=Homo sapiens OX=9606 GN=S100A8 PE=1 SV=1	8.48	5.51	467	996948	5	3	1	23.66	93	15876
129	>sp|P07237|PDIA1_HUMAN Protein disulfide-isomerase OS=Homo sapiens OX=9606 GN=P4HB PE=1 SV=3	9.83	3.64	321.8	988624	5	5	2	10.43	508	37688
187	>sp|P51114|FXR1_HUMAN Fragile X mental retardation syndrome-related protein 1 OS=Homo sapiens OX=9606 GN=FXR1 PE=1 SV=3	6.34	2.51	425.5	961420	3	3	0	3.86	621	40065
147	>sp|P35520|CBS_HUMAN Cystathionine beta-synthase OS=Homo sapiens OX=9606 GN=CBS PE=1 SV=2	8.69	4.42	365.8	954499	3	3	0	5.08	551	25085
134	>sp|P78386|cRAP KRT85_HUMAN Keratin, type II cuticular Hb5 OS=Homo sapiens GN=KRT85 PE=1 SV=1	9.47	4.36	391.6	944423	3	3	0	7.3	507	46
79	>sp|Q03252|LMNB2_HUMAN Lamin-B2 OS=Homo sapiens OX=9606 GN=LMNB2 PE=1 SV=4	15.07	4.81	476.6	941758	4	4	0	6.61	620	6024
208	>sp|Q9Y6W5|WASF2_HUMAN Wiskott-Aldrich syndrome protein family member 2 OS=Homo sapiens OX=9606 GN=WASF2 PE=1 SV=3	5.66	3.8	422.4	940153	2	2	0	4.42	498	21945
86	>sp|P14314|GLU2B_HUMAN Glucosidase 2 subunit beta OS=Homo sapiens OX=9606 GN=PRKCSH PE=1 SV=2	14.09	5.91	553.2	933666	6	4	3	8.33	528	43780
102	>sp|Q969N2|PIGT_HUMAN GPI transamidase component PIG-T OS=Homo sapiens OX=9606 GN=PIGT PE=1 SV=1	11.89	5.91	558.9	933245	4	4	0	6.75	578	30388
314	>sp|P15311|EZRI_HUMAN Ezrin OS=Homo sapiens OX=9606 GN=EZR PE=1 SV=4	3.59	3.56	368	919749	2	2	1	2.9	586	42914
81	>sp|Q9NZW5|MPP6_HUMAN MAGUK p55 subfamily member 6 OS=Homo sapiens OX=9606 GN=MPP6 PE=1 SV=2	14.83	4.06	445.4	910986	6	6	0	11.3	540	4659
70	>sp|Q99615|DNJC7_HUMAN DnaJ homolog subfamily C member 7 OS=Homo sapiens OX=9606 GN=DNAJC7 PE=1 SV=2	16.38	4.47	414.3	894418	6	6	2	11.13	494	24775
191	>sp|P01008|cRAP ANT3_HUMAN Antithrombin-III OS=Homo sapiens GN=SERPINC1 PE=1 SV=1	6.21	6.22	597.1	888502	1	1	0	5.39	464	60
127	>sp|P31151|S10A7_HUMAN Protein S100-A7 OS=Homo sapiens OX=9606 GN=S100A7 PE=1 SV=4	10.17	5.15	439.2	886055	4	4	1	34.65	101	15178
225	>sp|P12035|K2C3_HUMAN Keratin, type II cytoskeletal 3 OS=Homo sapiens OX=9606 GN=KRT3 PE=1 SV=3	5.27	4.31	375.6	884108	4	4	2	5.89	628	42331
103	>sp|Q15758|AAAT_HUMAN Neutral amino acid transporter B(0) OS=Homo sapiens OX=9606 GN=SLC1A5 PE=1 SV=2	11.89	4.98	555.2	882828	6	5	1	6.65	541	34231
404	>sp|Q8IWJ2|GCC2_HUMAN GRIP and coiled-coil domain-containing protein 2 OS=Homo sapiens OX=9606 GN=GCC2 PE=1 SV=4	1.93	1.94	316.1	868231	2	2	1	0.53	1684	41059
220	>sp|P19013|K2C4_HUMAN Keratin, type II cytoskeletal 4 OS=Homo sapiens OX=9606 GN=KRT4 PE=1 SV=4	5.3	3.72	437.4	861403	2	2	1	4.31	534	2753
94	>sp|P07355|ANXA2_HUMAN Annexin A2 OS=Homo sapiens OX=9606 GN=ANXA2 PE=1 SV=2	13.06	4.37	500	845757	3	3	0	8.55	339	33750
106	>sp|Q12874|SF3A3_HUMAN Splicing factor 3A subunit 3 OS=Homo sapiens OX=9606 GN=SF3A3 PE=1 SV=1	11.55	4.22	354.8	844118	4	3	1	6.79	501	17029
116	>sp|P33240|CSTF2_HUMAN Cleavage stimulation factor subunit 2 OS=Homo sapiens OX=9606 GN=CSTF2 PE=1 SV=1	11.05	3.96	423.3	840836	3	3	0	5.37	577	24786
115	>sp|P17812|PYRG1_HUMAN CTP synthase 1 OS=Homo sapiens OX=9606 GN=CTPS1 PE=1 SV=2	11.14	3.77	402.1	827936	6	6	0	10.32	591	39177
203	>sp|P26599|PTBP1_HUMAN Polypyrimidine tract-binding protein 1 OS=Homo sapiens OX=9606 GN=PTBP1 PE=1 SV=1	5.85	3.17	385	827073	2	2	2	3.58	531	38746
289	>sp|Q92544|TM9S4_HUMAN Transmembrane 9 superfamily member 4 OS=Homo sapiens OX=9606 GN=TM9SF4 PE=1 SV=2	3.88	1.94	361.4	822410	3	3	1	2.8	642	17790
105	>sp|P19338|NUCL_HUMAN Nucleolin OS=Homo sapiens OX=9606 GN=NCL PE=1 SV=3	11.65	4.15	397.6	818307	3	3	0	3.66	710	29264
164	>sp|Q96AX1|VP33A_HUMAN Vacuolar protein sorting-associated protein 33A OS=Homo sapiens OX=9606 GN=VPS33A PE=1 SV=1	7.69	3.38	408.7	816751	3	3	0	3.52	596	19594
372	>sp|Q49AG3|ZBED5_HUMAN Zinc finger BED domain-containing protein 5 OS=Homo sapiens OX=9606 GN=ZBED5 PE=2 SV=2	2.49	1.95	283.6	794854	2	2	2	1.59	693	10481
248	>sp|Q00325|MPCP_HUMAN Phosphate carrier protein, mitochondrial OS=Homo sapiens OX=9606 GN=SLC25A3 PE=1 SV=2	4.44	4.45	485.3	793475	1	1	0	3.31	362	4616
269	>sp|P08670|VIME_HUMAN Vimentin OS=Homo sapiens OX=9606 GN=VIM PE=1 SV=4	4.16	4.15	330.3	792078	3	3	1	8.37	466	20004
199	>sp|Q6P1J9|CDC73_HUMAN Parafibromin OS=Homo sapiens OX=9606 GN=CDC73 PE=1 SV=1	6.01	3.77	263.9	787737	4	4	0	8.85	531	25793
189	>sp|P22531|SPR2E_HUMAN Small proline-rich protein 2E OS=Homo sapiens OX=9606 GN=SPRR2E PE=2 SV=2	6.26	3.55	493.1	783875	4	3	0	48.61	72	14135
226	>sp|P25311|ZA2G_HUMAN Zinc-alpha-2-glycoprotein OS=Homo sapiens OX=9606 GN=AZGP1 PE=1 SV=2	5.23	2.8	456.1	782774	2	2	0	6.71	298	11154
322	>sp|Q00537|CDK17_HUMAN Cyclin-dependent kinase 17 OS=Homo sapiens OX=9606 GN=CDK17 PE=1 SV=2	3.45	3.44	293.4	772539	3	2	0	2.29	523	25713
101	>sp|P29401|TKT_HUMAN Transketolase OS=Homo sapiens OX=9606 GN=TKT PE=1 SV=3	11.91	3.57	359	770795	6	5	2	10.27	623	22715
392	>sp|P11940|PABP1_HUMAN Polyadenylate-binding protein 1 OS=Homo sapiens OX=9606 GN=PABPC1 PE=1 SV=2	2.17	1.94	291.5	769572	5	5	2	3.93	636	38915
281	>sp|O00567|NOP56_HUMAN Nucleolar protein 56 OS=Homo sapiens OX=9606 GN=NOP56 PE=1 SV=4	4	4.01	362.4	766716	1	1	0	1.35	594	2198
95	>sp|Q86X55|CARM1_HUMAN Histone-arginine methyltransferase CARM1 OS=Homo sapiens OX=9606 GN=CARM1 PE=1 SV=3	12.93	4.68	414.7	759668	3	3	0	5.1	608	26481
359	>sp|Q86WD7|SPA9_HUMAN Serpin A9 OS=Homo sapiens OX=9606 GN=SERPINA9 PE=1 SV=3	2.72	2.72	317.2	757228	1	1	0	2.16	417	13484
132	>sp|Q9UHX1|PUF60_HUMAN Poly(U)-binding-splicing factor PUF60 OS=Homo sapiens OX=9606 GN=PUF60 PE=1 SV=1	9.57	3.58	394.8	756615	3	3	1	5.01	559	37150
108	>sp|P46060|RAGP1_HUMAN Ran GTPase-activating protein 1 OS=Homo sapiens OX=9606 GN=RANGAP1 PE=1 SV=1	11.46	4.27	483.5	753928	4	4	0	8.69	587	39472
246	>sp|Q14533|cRAP KRT81_HUMAN Keratin, type II cuticular Hb1 OS=Homo sapiens GN=KRT81 PE=1 SV=3	4.47	3.42	324.8	752933	3	3	1	5.35	505	42
159	>sp|P13796|PLSL_HUMAN Plastin-2 OS=Homo sapiens OX=9606 GN=LCP1 PE=1 SV=6	7.92	4.52	465.6	749514	3	3	0	4.47	627	28965
165	>sp|Q15233|NONO_HUMAN Non-POU domain-containing octamer-binding protein OS=Homo sapiens OX=9606 GN=NONO PE=1 SV=4	7.68	4.09	373.8	749182	5	4	1	6.79	471	5540
174	>sp|Q99829|CPNE1_HUMAN Copine-1 OS=Homo sapiens OX=9606 GN=CPNE1 PE=1 SV=1	6.91	3.99	472.6	746195	3	3	0	5.03	537	24028
410	>sp|C9JN71|ZN878_HUMAN Zinc finger protein 878 OS=Homo sapiens OX=9606 GN=ZNF878 PE=3 SV=2	1.92	1.93	411.7	729064	1	1	0	1.88	531	11928
128	>sp|Q9H845|ACAD9_HUMAN Acyl-CoA dehydrogenase family member 9, mitochondrial OS=Homo sapiens OX=9606 GN=ACAD9 PE=1 SV=1	9.85	3.92	407.9	722514	4	4	2	6.12	621	32401
419	>Reverse >sp|P83436|COG7_HUMAN Conserved oligomeric Golgi complex subunit 7 OS=Homo sapiens OX=9606 GN=COG7 PE=1 SV=1	1.88	1.89	234.9	721456	1	1	0	1.69	770	93889
201	>sp|Q9UEW8|STK39_HUMAN STE20/SPS1-related proline-alanine-rich protein kinase OS=Homo sapiens OX=9606 GN=STK39 PE=1 SV=3	5.98	4.24	488.2	721215	2	2	0	3.49	545	14636
449	>Reverse >sp|Q96L42|KCNH8_HUMAN Potassium voltage-gated channel subfamily H member 8 OS=Homo sapiens OX=9606 GN=KCNH8 PE=2 SV=2	1.68	1.7	243	711309	2	2	1	1.81	1107	91256
286	>sp|P52292|IMA1_HUMAN Importin subunit alpha-1 OS=Homo sapiens OX=9606 GN=KPNA2 PE=1 SV=1	3.91	1.98	289.2	710891	3	3	1	5.29	529	39550
148	>sp|Q10471|GALT2_HUMAN Polypeptide N-acetylgalactosaminyltransferase 2 OS=Homo sapiens OX=9606 GN=GALNT2 PE=1 SV=1	8.51	4.08	431.6	707341	4	3	0	5.08	571	46347
144	>sp|Q9Y6G9|DC1L1_HUMAN Cytoplasmic dynein 1 light intermediate chain 1 OS=Homo sapiens OX=9606 GN=DYNC1LI1 PE=1 SV=3	8.85	4.75	326.5	706009	5	5	0	11.66	523	45921
398	>Reverse >sp|Q7L4P6|BEND5_HUMAN BEN domain-containing protein 5 OS=Homo sapiens OX=9606 GN=BEND5 PE=1 SV=1	2.02	1.98	288.7	701548	2	2	1	4.28	421	84041
395	>sp|Q13402|MYO7A_HUMAN Unconventional myosin-VIIa OS=Homo sapiens OX=9606 GN=MYO7A PE=1 SV=2	2.13	2.15	354.1	698207	2	1	1	0.45	2215	7492
247	>sp|Q99878|H2A1J_HUMAN Histone H2A type 1-J OS=Homo sapiens OX=9606 GN=HIST1H2AJ PE=1 SV=3	4.45	4.45	493	689439	1	1	0	7.03	128	40933
122	>sp|Q8WWY3|PRP31_HUMAN U4/U6 small nuclear ribonucleoprotein Prp31 OS=Homo sapiens OX=9606 GN=PRPF31 PE=1 SV=2	10.57	5.09	408.7	689222	4	4	1	9.42	499	9371
210	>sp|Q04206|TF65_HUMAN Transcription factor p65 OS=Homo sapiens OX=9606 GN=RELA PE=1 SV=2	5.62	3.53	380.9	680230	3	3	0	5.44	551	22457
305	>sp|P0CG47|cRAP UBB_HUMAN Polyubiquitin-B OS=Homo sapiens GN=UBB PE=1 SV=1	3.71	2.94	325.7	674726	5	2	0	28.95	76	106
137	>sp|P04406|G3P_HUMAN Glyceraldehyde-3-phosphate dehydrogenase OS=Homo sapiens OX=9606 GN=GAPDH PE=1 SV=3	9.31	5.8	473.2	659594	3	3	1	10.75	335	47899
141	>sp|P62805|H4_HUMAN Histone H4 OS=Homo sapiens OX=9606 GN=HIST1H4A PE=1 SV=2	9.06	5.63	490	655658	2	2	0	19.42	103	42366
369	>sp|Q96AE4|FUBP1_HUMAN Far upstream element-binding protein 1 OS=Homo sapiens OX=9606 GN=FUBP1 PE=1 SV=3	2.52	2.53	362.1	648908	1	1	1	1.24	644	48260
278	>sp|A0A0A0MS14|HV145_HUMAN Immunoglobulin heavy variable 1-45 OS=Homo sapiens OX=9606 GN=IGHV1-45 PE=3 SV=1	4.08	4.08	376.7	646610	1	1	1	9.4	117	8811
60	>sp|O60749|SNX2_HUMAN Sorting nexin-2 OS=Homo sapiens OX=9606 GN=SNX2 PE=1 SV=2	20	6.04	487.3	640145	4	4	1	10.21	519	13824
161	>sp|Q8N1G4|LRC47_HUMAN Leucine-rich repeat-containing protein 47 OS=Homo sapiens OX=9606 GN=LRRC47 PE=1 SV=1	7.82	4.37	424.1	638384	3	3	0	5.49	583	38226
376	>sp|Q2M1P5|KIF7_HUMAN Kinesin-like protein KIF7 OS=Homo sapiens OX=9606 GN=KIF7 PE=1 SV=2	2.42	2.42	244.6	628932	2	1	0	0.89	1343	5017
88	>sp|Q96TA2|YMEL1_HUMAN ATP-dependent zinc metalloprotease YME1L1 OS=Homo sapiens OX=9606 GN=YME1L1 PE=1 SV=2	13.42	4.38	374	599990	6	6	3	10.09	773	11056
114	>sp|O94826|TOM70_HUMAN Mitochondrial import receptor subunit TOM70 OS=Homo sapiens OX=9606 GN=TOMM70 PE=1 SV=1	11.2	4.28	390.2	591326	3	3	1	4.28	608	23211
448	>sp|Q9H6N6|MYH16_HUMAN Putative uncharacterized protein MYH16 OS=Homo sapiens OX=9606 GN=MYH16 PE=1 SV=2	1.68	1.7	238.7	585592	1	1	0	0.91	1097	7295
407	>sp|Q8IUR6|CRERF_HUMAN CREB3 regulatory factor OS=Homo sapiens OX=9606 GN=CREBRF PE=1 SV=2	1.93	1.94	265.9	585261	1	1	0	1.41	639	44621
232	>sp|P02443|cRAP KRA3A_SHEEP Keratin, high-sulfur matrix protein, IIIA3A OS=Ovis aries PE=1 SV=1	4.81	4.81	475.1	582349	1	1	0	7.69	130	35
112	>sp|Q15054|DPOD3_HUMAN DNA polymerase delta subunit 3 OS=Homo sapiens OX=9606 GN=POLD3 PE=1 SV=2	11.38	4.96	457	579751	4	4	1	9.87	466	46916
195	>sp|O43776|SYNC_HUMAN Asparagine--tRNA ligase, cytoplasmic OS=Homo sapiens OX=9606 GN=NARS PE=1 SV=1	6.07	3.58	409.9	576872	3	3	1	4.56	548	712
80	>sp|Q9Y3Z3|SAMH1_HUMAN Deoxynucleoside triphosphate triphosphohydrolase SAMHD1 OS=Homo sapiens OX=9606 GN=SAMHD1 PE=1 SV=2	15	5.02	487.7	576795	5	5	0	8.63	626	16692
242	>sp|Q9H857|NT5D2_HUMAN 5'-nucleotidase domain-containing protein 2 OS=Homo sapiens OX=9606 GN=NT5DC2 PE=1 SV=1	4.55	4.56	417.4	575776	2	2	1	3.65	520	3884
83	>sp|Q13425|SNTB2_HUMAN Beta-2-syntrophin OS=Homo sapiens OX=9606 GN=SNTB2 PE=1 SV=1	14.45	4.4	471.2	574424	4	4	1	7.59	540	13980
213	>sp|O00186|STXB3_HUMAN Syntaxin-binding protein 3 OS=Homo sapiens OX=9606 GN=STXBP3 PE=1 SV=2	5.51	3.88	276.7	567254	2	2	0	4.22	592	1142
312	>sp|Q9UKV5|AMFR_HUMAN E3 ubiquitin-protein ligase AMFR OS=Homo sapiens OX=9606 GN=AMFR PE=1 SV=2	3.63	3.3	332.6	567036	2	2	0	2.64	643	33727
126	>sp|Q9BY44|EIF2A_HUMAN Eukaryotic translation initiation factor 2A OS=Homo sapiens OX=9606 GN=EIF2A PE=1 SV=3	10.29	5.12	440.3	565512	3	3	0	7.69	585	43344
124	>sp|Q96L92|SNX27_HUMAN Sorting nexin-27 OS=Homo sapiens OX=9606 GN=SNX27 PE=1 SV=2	10.47	3.88	403.3	562004	3	3	0	5.55	541	16823
339	>sp|Q5JPH6|SYEM_HUMAN Probable glutamate--tRNA ligase, mitochondrial OS=Homo sapiens OX=9606 GN=EARS2 PE=1 SV=2	3.12	3.13	288.3	560856	2	2	0	2.49	523	631
393	>sp|Q6ZUX3|TGRM2_HUMAN TOG array regulator of axonemal microtubules protein 2 OS=Homo sapiens OX=9606 GN=TOGARAM2 PE=2 SV=2	2.15	2.16	334.1	554481	2	2	0	1.96	1019	22599
216	>sp|P0DOX5|IGG1_HUMAN Immunoglobulin gamma-1 heavy chain OS=Homo sapiens OX=9606 PE=1 SV=2	5.48	5.49	482.6	545935	1	1	0	2.67	449	40766
185	>sp|Q9Y285|SYFA_HUMAN Phenylalanine--tRNA ligase alpha subunit OS=Homo sapiens OX=9606 GN=FARSA PE=1 SV=3	6.38	2.2	380.2	540864	3	3	0	4.72	508	499
266	>sp|O00541|PESC_HUMAN Pescadillo homolog OS=Homo sapiens OX=9606 GN=PES1 PE=1 SV=1	4.19	4.2	414.1	534738	2	2	0	2.89	588	31320
172	>sp|P25705|ATPA_HUMAN ATP synthase subunit alpha, mitochondrial OS=Homo sapiens OX=9606 GN=ATP5F1A PE=1 SV=1	6.96	4.56	445.1	521416	3	3	1	5.24	553	28258
301	>sp|P08240|SRPRA_HUMAN Signal recognition particle receptor subunit alpha OS=Homo sapiens OX=9606 GN=SRPRA PE=1 SV=2	3.73	2.66	319	517773	2	2	1	3.45	638	14932
113	>sp|P02788|cRAP TRFL_HUMAN Lactotransferrin OS=Homo sapiens GN=LTF PE=1 SV=6	11.3	6.08	398.8	515828	4	4	0	6.9	710	102
324	>sp|O43865|SAHH2_HUMAN S-adenosylhomocysteine hydrolase-like protein 1 OS=Homo sapiens OX=9606 GN=AHCYL1 PE=1 SV=2	3.4	3.41	407.6	515657	1	1	0	1.51	530	15294
445	>sp|O15061|SYNEM_HUMAN Synemin OS=Homo sapiens OX=9606 GN=SYNM PE=1 SV=2	1.72	1.75	244.8	513754	1	1	0	0.58	1565	967
182	>sp|O60678|ANM3_HUMAN Protein arginine N-methyltransferase 3 OS=Homo sapiens OX=9606 GN=PRMT3 PE=1 SV=4	6.57	4.13	427.4	510759	2	2	0	3.95	531	33875
193	>sp|P09874|PARP1_HUMAN Poly [ADP-ribose] polymerase 1 OS=Homo sapiens OX=9606 GN=PARP1 PE=1 SV=4	6.14	4.22	354.4	504019	2	2	0	1.68	1014	37130
367	>sp|P53814|SMTN_HUMAN Smoothelin OS=Homo sapiens OX=9606 GN=SMTN PE=1 SV=7	2.54	2.56	266.9	500083	1	1	0	0.87	917	13695
260	>sp|Q9UG63|ABCF2_HUMAN ATP-binding cassette sub-family F member 2 OS=Homo sapiens OX=9606 GN=ABCF2 PE=1 SV=2	4.26	3.52	300	499353	3	3	2	4.98	623	34424
477	>sp|P12268|IMDH2_HUMAN Inosine-5'-monophosphate dehydrogenase 2 OS=Homo sapiens OX=9606 GN=IMPDH2 PE=1 SV=2	1.41	1.14	355.2	494055	2	2	0	3.11	514	4472
192	>sp|P01876|IGHA1_HUMAN Immunoglobulin heavy constant alpha 1 OS=Homo sapiens OX=9606 GN=IGHA1 PE=1 SV=2	6.15	3.64	386.2	493825	2	2	0	5.95	353	40767
310	>sp|Q9UHD9|UBQL2_HUMAN Ubiquilin-2 OS=Homo sapiens OX=9606 GN=UBQLN2 PE=1 SV=2	3.68	2.96	434.4	490083	2	2	1	3.53	624	17894
145	>sp|Q9H9A6|LRC40_HUMAN Leucine-rich repeat-containing protein 40 OS=Homo sapiens OX=9606 GN=LRRC40 PE=1 SV=1	8.72	3	382.1	489013	4	4	0	5.98	602	38233
363	>sp|C4AMC7|WASH3_HUMAN Putative WAS protein family homolog 3 OS=Homo sapiens OX=9606 GN=WASH3P PE=1 SV=2	2.6	2.6	442.9	488886	1	1	0	1.73	463	20146
380	>Reverse >sp|Q7Z3U7|MON2_HUMAN Protein MON2 homolog OS=Homo sapiens OX=9606 GN=MON2 PE=1 SV=3	2.35	2.38	303.9	486538	1	1	0	0.52	1717	52147
464	>sp|O75167|PHAR2_HUMAN Phosphatase and actin regulator 2 OS=Homo sapiens OX=9606 GN=PHACTR2 PE=1 SV=2	1.47	1.48	266.4	483384	1	1	1	1.58	634	31497
186	>sp|O75419|CDC45_HUMAN Cell division control protein 45 homolog OS=Homo sapiens OX=9606 GN=CDC45 PE=1 SV=1	6.34	3.83	338.9	476639	2	2	0	3.53	566	25710
206	>sp|Q96HS1|PGAM5_HUMAN Serine/threonine-protein phosphatase PGAM5, mitochondrial OS=Homo sapiens OX=9606 GN=PGAM5 PE=1 SV=2	5.72	3.93	465.2	475745	2	2	0	6.57	289	31426
173	>sp|Q8IV08|PLD3_HUMAN Phospholipase D3 OS=Homo sapiens OX=9606 GN=PLD3 PE=1 SV=1	6.92	3.16	339.6	475563	3	3	0	6.33	490	30782
390	>Reverse >sp|Q9P2M7|CING_HUMAN Cingulin OS=Homo sapiens OX=9606 GN=CGN PE=1 SV=2	2.22	2.24	415.9	474767	1	1	0	0.58	1197	84671
154	>sp|Q9Y4J8|DTNA_HUMAN Dystrobrevin alpha OS=Homo sapiens OX=9606 GN=DTNA PE=1 SV=2	8.18	4.24	478.1	473463	2	2	0	2.69	743	44240
125	>sp|P78371|TCPB_HUMAN T-complex protein 1 subunit beta OS=Homo sapiens OX=9606 GN=CCT2 PE=1 SV=4	10.39	5.25	523.3	466716	3	3	1	6.73	535	22223
250	>sp|O15355|PPM1G_HUMAN Protein phosphatase 1G OS=Homo sapiens OX=9606 GN=PPM1G PE=1 SV=1	4.43	2.58	316.8	465529	2	2	0	3.48	546	9353
287	>sp|Q8WZA9|IRGQ_HUMAN Immunity-related GTPase family Q protein OS=Homo sapiens OX=9606 GN=IRGQ PE=1 SV=1	3.9	3.19	286.5	458052	2	2	0	3.05	623	41736
143	>sp|P06576|ATPB_HUMAN ATP synthase subunit beta, mitochondrial OS=Homo sapiens OX=9606 GN=ATP5F1B PE=1 SV=3	8.93	4.27	377	454957	3	3	1	6.24	529	28269
97	>sp|Q9Y5Q8|TF3C5_HUMAN General transcription factor 3C polypeptide 5 OS=Homo sapiens OX=9606 GN=GTF3C5 PE=1 SV=2	12.58	4.42	407.3	451562	5	5	1	9.44	519	21212
162	>sp|Q8IZP0|ABI1_HUMAN Abl interactor 1 OS=Homo sapiens OX=9606 GN=ABI1 PE=1 SV=4	7.7	4.25	448.2	444963	2	2	0	3.94	508	33219
72	>sp|P38646|GRP75_HUMAN Stress-70 protein, mitochondrial OS=Homo sapiens OX=9606 GN=HSPA9 PE=1 SV=2	16.23	4.29	419	443119	5	5	1	9.28	679	42327
468	>sp|P26640|SYVC_HUMAN Valine--tRNA ligase OS=Homo sapiens OX=9606 GN=VARS PE=1 SV=4	1.46	1.48	263.8	435958	1	1	0	0.71	1264	20541
295	>sp|Q9Y3L5|RAP2C_HUMAN Ras-related protein Rap-2c OS=Homo sapiens OX=9606 GN=RAP2C PE=1 SV=1	3.8	3.81	380.3	434552	1	1	0	4.92	183	29776
297	>sp|Q8IXI1|MIRO2_HUMAN Mitochondrial Rho GTPase 2 OS=Homo sapiens OX=9606 GN=RHOT2 PE=1 SV=2	3.8	3.81	380.3	434552	1	1	0	1.46	618	1823
155	>sp|Q13042|CDC16_HUMAN Cell division cycle protein 16 homolog OS=Homo sapiens OX=9606 GN=CDC16 PE=1 SV=2	8.09	3.78	426.9	434455	3	3	0	4.84	620	25242
385	>sp|Q96QG7|MTMR9_HUMAN Myotubularin-related protein 9 OS=Homo sapiens OX=9606 GN=MTMR9 PE=1 SV=1	2.27	2.28	298.8	428814	2	2	0	2.91	549	7321
92	>sp|Q08188|TGM3_HUMAN Protein-glutamine gamma-glutamyltransferase E OS=Homo sapiens OX=9606 GN=TGM3 PE=1 SV=4	13.08	4.19	440.7	422465	5	5	0	7.5	693	22010
235	>sp|Q96QK1|VPS35_HUMAN Vacuolar protein sorting-associated protein 35 OS=Homo sapiens OX=9606 GN=VPS35 PE=1 SV=2	4.63	2.99	407.6	417546	3	3	0	3.89	796	19878
453	>sp|P06744|G6PI_HUMAN Glucose-6-phosphate isomerase OS=Homo sapiens OX=9606 GN=GPI PE=1 SV=4	1.6	1.45	207.8	417272	3	3	1	4.66	558	46791
480	>sp|Q5XG92|EST4A_HUMAN Carboxylesterase 4A OS=Homo sapiens OX=9606 GN=CES4A PE=2 SV=2	1.34	1.35	189	413184	1	1	0	2.32	561	43850
218	>sp|P29966|MARCS_HUMAN Myristoylated alanine-rich C-kinase substrate OS=Homo sapiens OX=9606 GN=MARCKS PE=1 SV=4	5.44	4.41	362.3	411398	4	4	1	14.76	332	2250
396	>sp|O14744|ANM5_HUMAN Protein arginine N-methyltransferase 5 OS=Homo sapiens OX=9606 GN=PRMT5 PE=1 SV=4	2.05	2.05	335.5	408944	2	2	0	2.83	637	34075
170	>sp|Q9UBH6|XPR1_HUMAN Xenotropic and polytropic retrovirus receptor 1 OS=Homo sapiens OX=9606 GN=XPR1 PE=1 SV=1	7.19	3.81	368.5	407631	2	2	0	2.44	696	21524
293	>sp|Q8NBJ4|GOLM1_HUMAN Golgi membrane protein 1 OS=Homo sapiens OX=9606 GN=GOLM1 PE=1 SV=1	3.83	3.81	334.4	406336	3	2	0	4.99	401	41804
204	>sp|Q99504|EYA3_HUMAN Eyes absent homolog 3 OS=Homo sapiens OX=9606 GN=EYA3 PE=1 SV=3	5.84	3.29	414.3	399570	2	2	0	3.32	573	43151
142	>sp|Q96MW5|COG8_HUMAN Conserved oligomeric Golgi complex subunit 8 OS=Homo sapiens OX=9606 GN=COG8 PE=1 SV=2	8.94	3.72	337	398929	3	3	1	4.08	612	44868
290	>sp|Q5T160|SYRM_HUMAN Probable arginine--tRNA ligase, mitochondrial OS=Homo sapiens OX=9606 GN=RARS2 PE=1 SV=1	3.87	2.92	319.9	398032	2	2	0	2.77	578	784
277	>sp|Q13492|PICAL_HUMAN Phosphatidylinositol-binding clathrin assembly protein OS=Homo sapiens OX=9606 GN=PICALM PE=1 SV=2	4.08	3.31	319	389476	3	3	1	4.14	652	31248
442	>sp|Q96LB3|IFT74_HUMAN Intraflagellar transport protein 74 homolog OS=Homo sapiens OX=9606 GN=IFT74 PE=1 SV=1	1.75	1.76	375.2	385324	1	1	0	1.5	600	39800
267	>sp|P35637|FUS_HUMAN RNA-binding protein FUS OS=Homo sapiens OX=9606 GN=FUS PE=1 SV=1	4.18	2.89	322.8	384338	3	3	2	8.56	526	46312
223	>sp|P06753-2|TPM3_HUMAN Isoform 2 of Tropomyosin alpha-3 chain OS=Homo sapiens OX=9606 GN=TPM3	5.28	2.81	416.8	383868	2	2	0	8.87	248	14035
188	>sp|P12956|XRCC6_HUMAN X-ray repair cross-complementing protein 6 OS=Homo sapiens OX=9606 GN=XRCC6 PE=1 SV=2	6.33	4.03	349.7	383421	2	2	0	2.79	609	10107
200	>sp|Q96HC4|PDLI5_HUMAN PDZ and LIM domain protein 5 OS=Homo sapiens OX=9606 GN=PDLIM5 PE=1 SV=5	6.01	3.53	353.4	382225	6	5	1	11.24	596	31124
275	>sp|O75746|CMC1_HUMAN Calcium-binding mitochondrial carrier protein Aralar1 OS=Homo sapiens OX=9606 GN=SLC25A12 PE=1 SV=2	4.09	2.19	378.9	381658	2	2	0	2.95	678	35598
361	>sp|P18031|PTN1_HUMAN Tyrosine-protein phosphatase non-receptor type 1 OS=Homo sapiens OX=9606 GN=PTPN1 PE=1 SV=1	2.7	2.71	370.8	379709	2	2	0	4.37	435	37051
415	>sp|Q9HAV0|GBB4_HUMAN Guanine nucleotide-binding protein subunit beta-4 OS=Homo sapiens OX=9606 GN=GNB4 PE=1 SV=3	1.9	1.91	343.3	376640	1	1	0	2.94	340	40790
227	>sp|P18206|VINC_HUMAN Vinculin OS=Homo sapiens OX=9606 GN=VCL PE=1 SV=4	5.2	3.35	328.2	373285	2	2	0	2.03	1134	19288
146	>sp|P27694|RFA1_HUMAN Replication protein A 70 kDa DNA-binding subunit OS=Homo sapiens OX=9606 GN=RPA1 PE=1 SV=2	8.72	5.66	426.2	368828	2	2	0	3.73	616	30112
163	>sp|P61764|STXB1_HUMAN Syntaxin-binding protein 1 OS=Homo sapiens OX=9606 GN=STXBP1 PE=1 SV=1	7.69	4.48	396.2	362456	2	2	0	3.87	594	13646
323	>sp|P23786|CPT2_HUMAN Carnitine O-palmitoyltransferase 2, mitochondrial OS=Homo sapiens OX=9606 GN=CPT2 PE=1 SV=2	3.43	1.84	267.5	359042	3	2	0	2.43	658	23605
338	>sp|P53350|PLK1_HUMAN Serine/threonine-protein kinase PLK1 OS=Homo sapiens OX=9606 GN=PLK1 PE=1 SV=1	3.14	3.14	300	356995	3	2	0	3.65	603	31893
450	>sp|Q8WWQ0|PHIP_HUMAN PH-interacting protein OS=Homo sapiens OX=9606 GN=PHIP PE=1 SV=2	1.66	1.69	252.7	356498	1	1	1	0.49	1821	31054
399	>sp|Q9NZT1|CALL5_HUMAN Calmodulin-like protein 5 OS=Homo sapiens OX=9606 GN=CALML5 PE=1 SV=2	2.01	2.02	284	352300	1	1	0	5.48	146	24918
317	>sp|Q8NFQ8|TOIP2_HUMAN Torsin-1A-interacting protein 2 OS=Homo sapiens OX=9606 GN=TOR1AIP2 PE=1 SV=1	3.52	3.52	441	349178	1	1	0	2.34	470	22746
215	>sp|P07339|cRAP CATD_HUMAN Cathepsin D OS=Homo sapiens GN=CTSD PE=1 SV=1	5.49	3.37	321.4	349115	2	2	0	4.37	412	67
420	>sp|P19525|E2AK2_HUMAN Interferon-induced, double-stranded RNA-activated protein kinase OS=Homo sapiens OX=9606 GN=EIF2AK2 PE=1 SV=2	1.88	1.87	357.8	346754	2	1	0	1.45	551	24084
190	>sp|Q06830|cRAP PRDX1_HUMAN Peroxiredoxin-1 OS=Homo sapiens GN=PRDX1 PE=1 SV=1	6.25	4.31	430.1	344669	3	3	1	16.08	199	92
179	>sp|Q8WVV4|POF1B_HUMAN Protein POF1B OS=Homo sapiens OX=9606 GN=POF1B PE=1 SV=3	6.7	2.88	328.4	337978	4	4	0	7.81	589	9324
99	>sp|P54136|SYRC_HUMAN Arginine--tRNA ligase, cytoplasmic OS=Homo sapiens OX=9606 GN=RARS PE=1 SV=2	12.36	5.01	445.6	336740	3	3	0	4.85	660	181
351	>sp|Q9UMX0|UBQL1_HUMAN Ubiquilin-1 OS=Homo sapiens OX=9606 GN=UBQLN1 PE=1 SV=2	2.95	2.96	434.4	335304	1	1	0	1.19	589	18569
160	>sp|P42166|LAP2A_HUMAN Lamina-associated polypeptide 2, isoform alpha OS=Homo sapiens OX=9606 GN=TMPO PE=1 SV=2	7.85	5.28	382.7	333593	2	2	0	4.18	694	3210
463	>sp|P43378|PTN9_HUMAN Tyrosine-protein phosphatase non-receptor type 9 OS=Homo sapiens OX=9606 GN=PTPN9 PE=1 SV=1	1.47	1.48	265.9	331295	2	2	0	2.02	593	37903
214	>sp|P49588|SYAC_HUMAN Alanine--tRNA ligase, cytoplasmic OS=Homo sapiens OX=9606 GN=AARS PE=1 SV=2	5.5	3.02	360.2	330481	3	3	0	3.41	968	1138
158	>sp|P61978|HNRPK_HUMAN Heterogeneous nuclear ribonucleoprotein K OS=Homo sapiens OX=9606 GN=HNRNPK PE=1 SV=1	7.98	4.11	315.5	329430	3	3	0	7.99	463	8771
427	>sp|Q16204|CCDC6_HUMAN Coiled-coil domain-containing protein 6 OS=Homo sapiens OX=9606 GN=CCDC6 PE=1 SV=2	1.86	1.87	386.4	326516	1	1	0	1.69	474	25652
349	>sp|P07196|NFL_HUMAN Neurofilament light polypeptide OS=Homo sapiens OX=9606 GN=NEFL PE=1 SV=3	3.02	1.59	345.7	326416	2	2	0	2.76	543	7856
184	>sp|Q8NE62|CHDH_HUMAN Choline dehydrogenase, mitochondrial OS=Homo sapiens OX=9606 GN=CHDH PE=1 SV=2	6.43	3.92	416.8	324157	2	2	0	2.86	594	35372
177	>sp|Q969Z0|FAKD4_HUMAN FAST kinase domain-containing protein 4 OS=Homo sapiens OX=9606 GN=TBRG4 PE=1 SV=1	6.83	3.63	312.1	323466	2	2	1	3.01	631	43231
156	>sp|Q53GS9|SNUT2_HUMAN U4/U6.U5 tri-snRNP-associated protein 2 OS=Homo sapiens OX=9606 GN=USP39 PE=1 SV=2	8.08	4.16	413.1	320993	2	2	0	3.72	565	16803
183	>sp|Q7Z739|YTHD3_HUMAN YTH domain-containing family protein 3 OS=Homo sapiens OX=9606 GN=YTHDF3 PE=1 SV=1	6.47	4.18	493	314715	3	3	0	5.47	585	10365
265	>sp|Q9UJX3|APC7_HUMAN Anaphase-promoting complex subunit 7 OS=Homo sapiens OX=9606 GN=ANAPC7 PE=1 SV=4	4.23	4.03	355.6	314185	2	2	0	3.17	599	34072
157	>sp|P60331|KR101_HUMAN Keratin-associated protein 10-1 OS=Homo sapiens OX=9606 GN=KRTAP10-1 PE=2 SV=2	8.07	4.26	410	311266	2	2	0	7.09	282	3273
169	>sp|P03243|E1B55_ADE05 E1B 55 kDa protein OS=Human adenovirus C serotype 5 OX=28285 PE=1 SV=1	7.31	4.02	418.8	309862	2	2	0	4.84	496	44688
329	>sp|Q01469|FABP5_HUMAN Fatty acid-binding protein 5 OS=Homo sapiens OX=9606 GN=FABP5 PE=1 SV=3	3.29	3.3	263.5	299152	1	1	0	6.67	135	43957
475	>Reverse >sp|P00918|cRAP CAH2_HUMAN Carbonic anhydrase 2 OS=Homo sapiens GN=CA2 PE=1 SV=2	1.43	1.43	244.1	297568	1	1	0	3.47	259	49087
149	>sp|P23396|RS3_HUMAN 40S ribosomal protein S3 OS=Homo sapiens OX=9606 GN=RPS3 PE=1 SV=2	8.49	3.9	385	296338	3	3	0	13.99	243	29607
212	>sp|Q9NRY5|F1142_HUMAN Protein FAM114A2 OS=Homo sapiens OX=9606 GN=FAM114A2 PE=1 SV=4	5.52	3.61	343.2	294245	2	2	0	3.76	505	42743
238	>sp|P00338|LDHA_HUMAN L-lactate dehydrogenase A chain OS=Homo sapiens OX=9606 GN=LDHA PE=1 SV=2	4.58	4.42	425.4	292163	2	2	0	6.02	332	6818
333	>sp|O60506|HNRPQ_HUMAN Heterogeneous nuclear ribonucleoprotein Q OS=Homo sapiens OX=9606 GN=SYNCRIP PE=1 SV=2	3.2	3.21	445.3	286041	1	1	1	1.77	623	47799
274	>sp|Q14498|RBM39_HUMAN RNA-binding protein 39 OS=Homo sapiens OX=9606 GN=RBM39 PE=1 SV=2	4.09	4.1	495.5	281941	1	1	0	1.89	530	31829
413	>sp|Q9H9T3|ELP3_HUMAN Elongator complex protein 3 OS=Homo sapiens OX=9606 GN=ELP3 PE=1 SV=2	1.9	1.91	250.6	280656	1	1	0	1.46	547	43369
432	>Reverse >sp|P21359|NF1_HUMAN Neurofibromin OS=Homo sapiens OX=9606 GN=NF1 PE=1 SV=2	1.83	1.86	299.4	280192	3	3	1	1.09	2839	55513
176	>sp|P16435|NCPR_HUMAN NADPH--cytochrome P450 reductase OS=Homo sapiens OX=9606 GN=POR PE=1 SV=2	6.83	3.77	325.7	275191	2	2	0	2.95	677	8182
178	>sp|Q9NRK6|ABCBA_HUMAN ATP-binding cassette sub-family B member 10, mitochondrial OS=Homo sapiens OX=9606 GN=ABCB10 PE=1 SV=2	6.79	4.04	391.5	271402	2	2	0	2.85	738	34426
239	>sp|Q15904|VAS1_HUMAN V-type proton ATPase subunit S1 OS=Homo sapiens OX=9606 GN=ATP6AP1 PE=1 SV=2	4.58	4.58	464.9	269180	1	1	0	2.34	470	19200
230	>sp|P14866|HNRPL_HUMAN Heterogeneous nuclear ribonucleoprotein L OS=Homo sapiens OX=9606 GN=HNRNPL PE=1 SV=2	5.1	3.44	340.5	262789	3	3	0	4.41	589	47769
331	>sp|Q9NPH2|INO1_HUMAN Inositol-3-phosphate synthase 1 OS=Homo sapiens OX=9606 GN=ISYNA1 PE=1 SV=1	3.28	3.29	333.4	256476	1	1	0	1.43	558	39626
405	>Reverse >sp|Q9NQ11|AT132_HUMAN Cation-transporting ATPase 13A2 OS=Homo sapiens OX=9606 GN=ATP13A2 PE=1 SV=2	1.93	1.95	294.1	255082	1	1	0	0.76	1180	84815
336	>sp|P05023|AT1A1_HUMAN Sodium/potassium-transporting ATPase subunit alpha-1 OS=Homo sapiens OX=9606 GN=ATP1A1 PE=1 SV=1	3.15	3.17	309.7	254728	1	1	0	1.08	1023	28125
175	>sp|Q16643|DREB_HUMAN Drebrin OS=Homo sapiens OX=9606 GN=DBN1 PE=1 SV=4	6.89	3.83	312.7	252759	2	2	1	4.16	649	28591
433	>sp|Q96GM8|TOE1_HUMAN Target of EGR1 protein 1 OS=Homo sapiens OX=9606 GN=TOE1 PE=1 SV=1	1.82	1.8	177.2	247523	3	2	0	4.9	510	23405
389	>sp|P06241|FYN_HUMAN Tyrosine-protein kinase Fyn OS=Homo sapiens OX=9606 GN=FYN PE=1 SV=3	2.22	2.23	345.6	246394	1	1	0	1.68	537	48210
229	>sp|O75436|VP26A_HUMAN Vacuolar protein sorting-associated protein 26A OS=Homo sapiens OX=9606 GN=VPS26A PE=1 SV=2	5.13	3.44	314.4	245882	2	2	1	7.65	327	22037
283	>sp|Q07866|KLC1_HUMAN Kinesin light chain 1 OS=Homo sapiens OX=9606 GN=KLC1 PE=1 SV=2	3.96	3.68	336.3	245694	2	2	0	3.14	573	4588
133	>sp|Q5VV42|CDKAL_HUMAN Threonylcarbamoyladenosine tRNA methylthiotransferase OS=Homo sapiens OX=9606 GN=CDKAL1 PE=1 SV=1	9.52	4.38	426.1	245309	3	3	0	6.04	579	25805
237	>sp|Q9NPQ8|RIC8A_HUMAN Synembryn-A OS=Homo sapiens OX=9606 GN=RIC8A PE=1 SV=3	4.59	3.67	338.3	244708	3	3	1	5.08	531	29763
196	>sp|P12273|PIP_HUMAN Prolactin-inducible protein OS=Homo sapiens OX=9606 GN=PIP PE=1 SV=1	6.04	5.2	409	243624	2	2	0	13.01	146	38950
231	>sp|Q7Z6J9|SEN54_HUMAN tRNA-splicing endonuclease subunit Sen54 OS=Homo sapiens OX=9606 GN=TSEN54 PE=1 SV=3	4.99	5	372.7	242340	1	1	0	2.66	526	14321
456	>sp|Q8IYS2|K2013_HUMAN Uncharacterized protein KIAA2013 OS=Homo sapiens OX=9606 GN=KIAA2013 PE=1 SV=1	1.57	1.58	313.7	240581	1	1	0	1.42	634	46453
479	>Reverse >sp|P52948|NUP98_HUMAN Nuclear pore complex protein Nup98-Nup96 OS=Homo sapiens OX=9606 GN=NUP98 PE=1 SV=4	1.37	1.38	248.7	234897	2	1	0	0.5	1817	56289
454	>sp|Q9C0G6|DYH6_HUMAN Dynein heavy chain 6, axonemal OS=Homo sapiens OX=9606 GN=DNAH6 PE=2 SV=3	1.6	1.67	239.2	232765	1	1	0	0.29	4158	44567
217	>sp|Q6L8Q7|PDE12_HUMAN 2',5'-phosphodiesterase 12 OS=Homo sapiens OX=9606 GN=PDE12 PE=1 SV=2	5.44	5.45	500.3	232725	1	1	0	1.97	609	31289
168	>sp|P26641|EF1G_HUMAN Elongation factor 1-gamma OS=Homo sapiens OX=9606 GN=EEF1G PE=1 SV=3	7.46	4.71	526.7	226709	2	2	0	5.26	437	46831
358	>sp|P04075|ALDOA_HUMAN Fructose-bisphosphate aldolase A OS=Homo sapiens OX=9606 GN=ALDOA PE=1 SV=2	2.72	2.72	319.5	222070	1	1	0	2.47	364	33946
303	>sp|O00401|WASL_HUMAN Neural Wiskott-Aldrich syndrome protein OS=Homo sapiens OX=9606 GN=WASL PE=1 SV=2	3.72	3.68	406	220261	2	2	0	3.17	505	21411
194	>sp|Q7Z434|MAVS_HUMAN Mitochondrial antiviral-signaling protein OS=Homo sapiens OX=9606 GN=MAVS PE=1 SV=2	6.09	6.09	525.5	216948	2	2	0	3.15	540	5747
458	>Reverse >sp|Q6WQI6|HEPN1_HUMAN Putative cancer susceptibility gene HEPN1 protein OS=Homo sapiens OX=9606 GN=HEPN1 PE=5 SV=2	1.55	1.55	282	216329	1	1	1	12.5	88	96471
370	>sp|P61626|cRAP LYSC_HUMAN Lysozyme C OS=Homo sapiens GN=LYZ PE=1 SV=1	2.5	2.46	275.8	216062	2	2	0	13.51	148	85
244	>sp|Q13838|DX39B_HUMAN Spliceosome RNA helicase DDX39B OS=Homo sapiens OX=9606 GN=DDX39B PE=1 SV=1	4.5	3.17	318.3	214290	2	2	0	3.5	428	45510
309	>sp|Q9UBM7|DHCR7_HUMAN 7-dehydrocholesterol reductase OS=Homo sapiens OX=9606 GN=DHCR7 PE=1 SV=1	3.68	3.69	387.2	213376	1	1	0	1.68	475	8999
228	>sp|P08195|4F2_HUMAN 4F2 cell-surface antigen heavy chain OS=Homo sapiens OX=9606 GN=SLC3A2 PE=1 SV=3	5.15	2.89	367.8	212432	2	2	0	2.86	630	34295
207	>sp|Q15051|IQCB1_HUMAN IQ calmodulin-binding motif-containing protein 1 OS=Homo sapiens OX=9606 GN=IQCB1 PE=1 SV=1	5.72	4.28	404.2	212257	2	2	0	3.51	598	41317
355	>sp|P02652|APOA2_HUMAN Apolipoprotein A-II OS=Homo sapiens OX=9606 GN=APOA2 PE=1 SV=1	2.76	2.76	297.2	206726	1	1	0	22	100	34114
197	>sp|Q6ZWJ1|STXB4_HUMAN Syntaxin-binding protein 4 OS=Homo sapiens OX=9606 GN=STXBP4 PE=1 SV=2	6.03	6.04	499.9	204345	1	1	0	2.53	553	682
256	>sp|Q9UQB8|BAIP2_HUMAN Brain-specific angiogenesis inhibitor 1-associated protein 2 OS=Homo sapiens OX=9606 GN=BAIAP2 PE=1 SV=1	4.33	3.47	289.9	203180	3	3	0	4.89	552	34959
153	>sp|Q8IU81|I2BP1_HUMAN Interferon regulatory factor 2-binding protein 1 OS=Homo sapiens OX=9606 GN=IRF2BP1 PE=1 SV=1	8.28	4.6	381.6	202617	2	2	0	3.94	584	40877
429	>Reverse >sp|O15259|NPHP1_HUMAN Nephrocystin-1 OS=Homo sapiens OX=9606 GN=NPHP1 PE=1 SV=1	1.84	1.86	265.3	201599	1	1	1	1.23	732	50682
240	>sp|Q658P3|STEA3_HUMAN Metalloreductase STEAP3 OS=Homo sapiens OX=9606 GN=STEAP3 PE=1 SV=2	4.57	4.58	465	201228	1	1	0	2.25	488	17971
258	>sp|P47929|LEG7_HUMAN Galectin-7 OS=Homo sapiens OX=9606 GN=LGALS7 PE=1 SV=2	4.3	4.3	506.8	201140	1	1	0	8.09	136	6739
234	>sp|Q13573|SNW1_HUMAN SNW domain-containing protein 1 OS=Homo sapiens OX=9606 GN=SNW1 PE=1 SV=1	4.64	4.65	440	201121	1	1	0	2.8	536	18053
261	>sp|Q8N6H7|ARFG2_HUMAN ADP-ribosylation factor GTPase-activating protein 2 OS=Homo sapiens OX=9606 GN=ARFGAP2 PE=1 SV=1	4.26	4.27	431.6	200573	1	1	0	1.92	521	35360
167	>sp|Q9UHR4|BI2L1_HUMAN Brain-specific angiogenesis inhibitor 1-associated protein 2-like protein 1 OS=Homo sapiens OX=9606 GN=BAIAP2L1 PE=1 SV=2	7.61	3.99	491	199579	2	2	0	5.09	511	24634
430	>sp|P05090|APOD_HUMAN Apolipoprotein D OS=Homo sapiens OX=9606 GN=APOD PE=1 SV=1	1.84	1.84	346.6	196333	1	1	0	5.82	189	35044
332	>sp|Q93050|VPP1_HUMAN V-type proton ATPase 116 kDa subunit a isoform 1 OS=Homo sapiens OX=9606 GN=ATP6V0A1 PE=1 SV=3	3.21	3.23	295.9	194285	1	1	0	1.19	837	20098
224	>sp|Q8WX92|NELFB_HUMAN Negative elongation factor B OS=Homo sapiens OX=9606 GN=NELFB PE=1 SV=1	5.27	3.29	278.7	193182	2	2	0	3.97	580	5394
354	>sp|Q9HCD5|NCOA5_HUMAN Nuclear receptor coactivator 5 OS=Homo sapiens OX=9606 GN=NCOA5 PE=1 SV=2	2.91	2.92	334.9	192563	1	1	0	2.07	579	8310
211	>sp|Q8TBZ3|WDR20_HUMAN WD repeat-containing protein 20 OS=Homo sapiens OX=9606 GN=WDR20 PE=1 SV=2	5.56	3.68	355.9	192294	2	2	0	2.64	569	21682
341	>sp|Q99623|PHB2_HUMAN Prohibitin-2 OS=Homo sapiens OX=9606 GN=PHB2 PE=1 SV=2	3.09	3.09	298.6	190236	1	1	0	2.68	299	31048
364	>sp|P35269|T2FA_HUMAN General transcription factor IIF subunit 1 OS=Homo sapiens OX=9606 GN=GTF2F1 PE=1 SV=2	2.59	2.6	333.4	186247	1	1	0	3.87	517	20606
368	>sp|P46782|RS5_HUMAN 40S ribosomal protein S5 OS=Homo sapiens OX=9606 GN=RPS5 PE=1 SV=4	2.54	2.54	427.4	184904	1	1	0	4.41	204	14777
365	>sp|Q96GA3|LTV1_HUMAN Protein LTV1 homolog OS=Homo sapiens OX=9606 GN=LTV1 PE=1 SV=1	2.58	1.85	235.4	184269	2	2	0	4.21	475	1950
378	>sp|Q8N7R7|CCYL1_HUMAN Cyclin-Y-like protein 1 OS=Homo sapiens OX=9606 GN=CCNYL1 PE=1 SV=2	2.41	2.41	375.3	184114	1	1	0	2.23	359	25695
209	>sp|Q9Y5J1|UTP18_HUMAN U3 small nucleolar RNA-associated protein 18 homolog OS=Homo sapiens OX=9606 GN=UTP18 PE=1 SV=3	5.65	5.66	435	182085	1	1	0	2.34	556	19753
421	>Reverse >sp|Q13247|SRSF6_HUMAN Serine/arginine-rich splicing factor 6 OS=Homo sapiens OX=9606 GN=SRSF6 PE=1 SV=2	1.87	1.88	274.3	180639	1	1	0	2.03	344	65325
403	>sp|Q9UPY6|WASF3_HUMAN Wiskott-Aldrich syndrome protein family member 3 OS=Homo sapiens OX=9606 GN=WASF3 PE=1 SV=2	1.96	1.97	325.7	179383	1	1	0	1.59	502	21406
439	>sp|Q15907|RB11B_HUMAN Ras-related protein Rab-11B OS=Homo sapiens OX=9606 GN=RAB11B PE=1 SV=4	1.76	1.76	299.5	177741	1	1	0	3.67	218	29791
181	>sp|P36871|PGM1_HUMAN Phosphoglucomutase-1 OS=Homo sapiens OX=9606 GN=PGM1 PE=1 SV=3	6.58	3.73	370	177417	2	2	0	3.56	562	31217
264	>sp|Q8WXF1|PSPC1_HUMAN Paraspeckle component 1 OS=Homo sapiens OX=9606 GN=PSPC1 PE=1 SV=1	4.24	4.25	367.9	175999	1	1	0	2.29	523	12087
334	>sp|Q15517|CDSN_HUMAN Corneodesmosin OS=Homo sapiens OX=9606 GN=CDSN PE=1 SV=3	3.2	2.17	211.6	173866	2	2	0	5.1	529	28549
236	>sp|Q13596|SNX1_HUMAN Sorting nexin-1 OS=Homo sapiens OX=9606 GN=SNX1 PE=1 SV=3	4.6	4.56	335.6	172474	2	2	0	4.79	522	13982
296	>sp|P13639|EF2_HUMAN Elongation factor 2 OS=Homo sapiens OX=9606 GN=EEF2 PE=1 SV=4	3.8	3.81	328.8	172046	1	1	0	1.05	858	46699
254	>sp|P09960|LKHA4_HUMAN Leukotriene A-4 hydrolase OS=Homo sapiens OX=9606 GN=LTA4H PE=1 SV=2	4.36	4.37	403.8	170757	1	1	0	1.96	611	7595
401	>sp|Q92841|DDX17_HUMAN Probable ATP-dependent RNA helicase DDX17 OS=Homo sapiens OX=9606 GN=DDX17 PE=1 SV=2	1.99	2	358.4	167276	1	1	0	1.1	729	25666
462	>Reverse >sp|A0A0U1RRE5|NBDY_HUMAN Negative regulator of P-body association OS=Homo sapiens OX=9606 GN=NBDY PE=1 SV=1	1.49	1.49	225.8	160110	1	1	0	13.24	68	56973
425	>sp|O76009|cRAP KT33A_HUMAN Keratin, type I cuticular Ha3-I OS=Homo sapiens GN=KRT33A PE=2 SV=2	1.87	1.87	269.8	159928	1	1	0	1.73	404	24
222	>sp|Q9UI10|EI2BD_HUMAN Translation initiation factor eIF-2B subunit delta OS=Homo sapiens OX=9606 GN=EIF2B4 PE=1 SV=2	5.29	3.62	276.7	158692	2	2	0	5.74	523	43076
400	>sp|O75131|CPNE3_HUMAN Copine-3 OS=Homo sapiens OX=9606 GN=CPNE3 PE=1 SV=1	2	1.94	256.6	158557	2	2	1	3.91	537	45269
292	>sp|Q6PCB7|S27A1_HUMAN Long-chain fatty acid transport protein 1 OS=Homo sapiens OX=9606 GN=SLC27A1 PE=1 SV=1	3.83	3.84	354.5	157096	1	1	1	1.55	646	15786
377	>sp|Q14974|IMB1_HUMAN Importin subunit beta-1 OS=Homo sapiens OX=9606 GN=KPNB1 PE=1 SV=2	2.41	2.42	227.9	156774	1	1	0	1.37	876	39557
388	>sp|Q56A73|SPIN4_HUMAN Spindlin-4 OS=Homo sapiens OX=9606 GN=SPIN4 PE=1 SV=1	2.23	2.24	387.6	156472	1	1	0	3.21	249	13185
422	>sp|Q14CZ7|FAKD3_HUMAN FAST kinase domain-containing protein 3, mitochondrial OS=Homo sapiens OX=9606 GN=FASTKD3 PE=1 SV=2	1.87	1.88	367.1	154155	2	2	1	2.42	662	48892
221	>sp|O43670|ZN207_HUMAN BUB3-interacting and GLEBS motif-containing protein ZNF207 OS=Homo sapiens OX=9606 GN=ZNF207 PE=1 SV=1	5.3	5.31	436.3	153899	1	1	0	2.72	478	11237
298	>sp|Q13610|PWP1_HUMAN Periodic tryptophan protein 1 homolog OS=Homo sapiens OX=9606 GN=PWP1 PE=1 SV=1	3.75	3.76	369	153042	1	1	0	2.2	501	37461
342	>sp|Q00610|CLH1_HUMAN Clathrin heavy chain 1 OS=Homo sapiens OX=9606 GN=CLTC PE=1 SV=5	3.07	3.1	264	148293	1	1	0	0.66	1675	35104
299	>sp|Q9Y2X3|NOP58_HUMAN Nucleolar protein 58 OS=Homo sapiens OX=9606 GN=NOP58 PE=1 SV=1	3.75	3.01	268.2	147970	2	2	1	4.35	529	5833
337	>sp|Q96DR8|MUCL1_HUMAN Mucin-like protein 1 OS=Homo sapiens OX=9606 GN=MUCL1 PE=1 SV=1	3.15	3.15	298	147543	1	1	1	10	90	7114
438	>sp|Q14126|DSG2_HUMAN Desmoglein-2 OS=Homo sapiens OX=9606 GN=DSG2 PE=1 SV=2	1.76	1.78	277.2	146800	1	1	1	1.07	1118	28616
294	>sp|P52272|HNRPM_HUMAN Heterogeneous nuclear ribonucleoprotein M OS=Homo sapiens OX=9606 GN=HNRNPM PE=1 SV=3	3.83	2.19	291.2	145448	2	2	1	3.42	730	47797
302	>sp|Q9Y6M1|IF2B2_HUMAN Insulin-like growth factor 2 mRNA-binding protein 2 OS=Homo sapiens OX=9606 GN=IGF2BP2 PE=1 SV=2	3.73	3.74	424.9	141888	1	1	0	2	599	40398
353	>sp|Q86W50|MET16_HUMAN RNA N6-adenosine-methyltransferase METTL16 OS=Homo sapiens OX=9606 GN=METTL16 PE=1 SV=2	2.91	2.92	299.3	140928	1	1	0	1.42	562	2800
444	>sp|P52306|GDS1_HUMAN Rap1 GTPase-GDP dissociation stimulator 1 OS=Homo sapiens OX=9606 GN=RAP1GDS1 PE=1 SV=3	1.73	1.74	291.9	140425	1	1	0	1.48	607	40356
460	>sp|Q9NUT2|ABCB8_HUMAN ATP-binding cassette sub-family B member 8, mitochondrial OS=Homo sapiens OX=9606 GN=ABCB8 PE=1 SV=3	1.5	1.51	288	137409	1	1	0	1.09	735	33128
416	>Reverse >sp|Q9UKN7|MYO15_HUMAN Unconventional myosin-XV OS=Homo sapiens OX=9606 GN=MYO15A PE=1 SV=2	1.9	1.96	343.4	136405	1	1	0	0.2	3530	56388
285	>sp|Q92575|UBXN4_HUMAN UBX domain-containing protein 4 OS=Homo sapiens OX=9606 GN=UBXN4 PE=1 SV=2	3.94	3.93	268.7	135955	2	1	0	2.76	508	18708
345	>sp|Q13153|PAK1_HUMAN Serine/threonine-protein kinase PAK 1 OS=Homo sapiens OX=9606 GN=PAK1 PE=1 SV=2	3.04	3.05	316.6	132959	1	1	0	2.2	545	37495
251	>sp|P12036|NFH_HUMAN Neurofilament heavy polypeptide OS=Homo sapiens OX=9606 GN=NEFH PE=1 SV=4	4.38	4.39	372.3	132449	1	1	0	0.88	1026	8126
375	>sp|Q10567|AP1B1_HUMAN AP-1 complex subunit beta-1 OS=Homo sapiens OX=9606 GN=AP1B1 PE=1 SV=2	2.42	2.44	304.8	129643	1	1	0	0.84	949	33622
408	>sp|O15091|MRPP3_HUMAN Mitochondrial ribonuclease P catalytic subunit OS=Homo sapiens OX=9606 GN=KIAA0391 PE=1 SV=2	1.93	1.93	300.1	129089	1	1	0	1.2	583	6757
318	>sp|Q9NNW5|WDR6_HUMAN WD repeat-containing protein 6 OS=Homo sapiens OX=9606 GN=WDR6 PE=1 SV=1	3.51	3.53	360.1	127797	1	1	0	0.8	1121	18350
411	>sp|Q86U38|NOP9_HUMAN Nucleolar protein 9 OS=Homo sapiens OX=9606 GN=NOP9 PE=1 SV=1	1.92	1.93	242.6	126668	1	1	0	1.42	636	29268
259	>sp|P01860|IGHG3_HUMAN Immunoglobulin heavy constant gamma 3 OS=Homo sapiens OX=9606 GN=IGHG3 PE=1 SV=2	4.29	4.29	355.6	125442	1	1	0	3.18	377	40772
402	>sp|Q96KC8|DNJC1_HUMAN DnaJ homolog subfamily C member 1 OS=Homo sapiens OX=9606 GN=DNAJC1 PE=1 SV=1	1.97	1.98	342.5	124981	2	2	0	3.79	554	24764
280	>sp|O15523|DDX3Y_HUMAN ATP-dependent RNA helicase DDX3Y OS=Homo sapiens OX=9606 GN=DDX3Y PE=1 SV=2	4.02	4.03	439.2	122681	1	1	0	1.82	660	9222
284	>sp|Q06124|PTN11_HUMAN Tyrosine-protein phosphatase non-receptor type 11 OS=Homo sapiens OX=9606 GN=PTPN11 PE=1 SV=2	3.96	3.97	367.5	121836	1	1	0	1.84	597	37864
357	>sp|P32119|PRDX2_HUMAN Peroxiredoxin-2 OS=Homo sapiens OX=9606 GN=PRDX2 PE=1 SV=5	2.74	2.75	288.6	120815	1	1	0	4.04	198	9743
435	>sp|Q14108|SCRB2_HUMAN Lysosome membrane protein 2 OS=Homo sapiens OX=9606 GN=SCARB2 PE=1 SV=2	1.8	1.81	307.6	119500	1	1	0	2.09	478	15338
300	>sp|Q9BX10|GTPB2_HUMAN GTP-binding protein 2 OS=Homo sapiens OX=9606 GN=GTPBP2 PE=1 SV=1	3.74	3.75	349.7	118494	1	1	0	1.5	602	46491
465	>sp|Q96P63|SPB12_HUMAN Serpin B12 OS=Homo sapiens OX=9606 GN=SERPINB12 PE=1 SV=1	1.47	1.48	274.8	117889	1	1	0	1.98	405	13503
414	>sp|Q8N2G8|GHDC_HUMAN GH3 domain-containing protein OS=Homo sapiens OX=9606 GN=GHDC PE=1 SV=2	1.9	1.91	322.8	115968	1	1	0	1.51	530	40696
279	>sp|Q15392|DHC24_HUMAN Delta(24)-sterol reductase OS=Homo sapiens OX=9606 GN=DHCR24 PE=1 SV=2	4.07	4.08	367.7	115499	1	1	0	1.74	516	46655
406	>sp|P02765|FETUA_HUMAN Alpha-2-HS-glycoprotein OS=Homo sapiens OX=9606 GN=AHSG PE=1 SV=2	1.93	1.94	318.2	115394	1	1	0	1.91	367	48656
311	>sp|Q9HCU5|PREB_HUMAN Prolactin regulatory element-binding protein OS=Homo sapiens OX=9606 GN=PREB PE=1 SV=2	3.64	3.64	290.7	113396	1	1	0	2.88	417	9547
233	>sp|Q96S66|CLCC1_HUMAN Chloride channel CLIC-like protein 1 OS=Homo sapiens OX=9606 GN=CLCC1 PE=1 SV=1	4.65	4.25	354.7	112501	2	2	0	5.26	551	35743
472	>sp|P02668|cRAP CASK_BOVIN Kappa-casein OS=Bos taurus GN=CSN3 PE=1 SV=1	1.44	1.44	169.8	111963	1	1	0	5.26	190	11
412	>sp|Q96HN2|SAHH3_HUMAN Adenosylhomocysteinase 3 OS=Homo sapiens OX=9606 GN=AHCYL2 PE=1 SV=1	1.91	1.92	272	107611	1	1	0	1.31	611	15203
321	>sp|Q9H4A4|AMPB_HUMAN Aminopeptidase B OS=Homo sapiens OX=9606 GN=RNPEP PE=1 SV=2	3.46	3.28	356	105980	2	2	0	3.85	650	33664
441	>sp|Q13144|EI2BE_HUMAN Translation initiation factor eIF-2B subunit epsilon OS=Homo sapiens OX=9606 GN=EIF2B5 PE=1 SV=3	1.75	1.76	242.3	105644	1	1	0	1.11	721	43338
431	>sp|P39656|OST48_HUMAN Dolichyl-diphosphooligosaccharide--protein glycosyltransferase 48 kDa subunit OS=Homo sapiens OX=9606 GN=DDOST PE=1 SV=4	1.83	1.83	270.4	105309	1	1	0	1.97	456	12795
326	>sp|Q9BXI6|TB10A_HUMAN TBC1 domain family member 10A OS=Homo sapiens OX=9606 GN=TBC1D10A PE=1 SV=1	3.34	3.35	344.7	105184	1	1	0	2.17	508	22623
384	>sp|P42357|HUTH_HUMAN Histidine ammonia-lyase OS=Homo sapiens OX=9606 GN=HAL PE=1 SV=1	2.28	2.29	340.6	105078	1	1	0	1.52	657	8890
352	>sp|P31944|CASPE_HUMAN Caspase-14 OS=Homo sapiens OX=9606 GN=CASP14 PE=1 SV=2	2.92	2.92	292.5	104447	1	1	0	3.31	242	26338
245	>sp|Q15554|TERF2_HUMAN Telomeric repeat-binding factor 2 OS=Homo sapiens OX=9606 GN=TERF2 PE=1 SV=3	4.47	4.48	385.9	103161	1	1	0	1.48	542	22666
262	>sp|P62701|RS4X_HUMAN 40S ribosomal protein S4, X isoform OS=Homo sapiens OX=9606 GN=RPS4X PE=1 SV=2	4.25	4.26	384.3	102538	1	1	0	3.42	263	29609
243	>sp|Q9NQA3|WASH6_HUMAN WAS protein family homolog 6 OS=Homo sapiens OX=9606 GN=WASH6P PE=1 SV=3	4.53	4.54	410.7	101204	1	1	0	3.8	447	21409
273	>sp|Q9NVH0|EXD2_HUMAN Exonuclease 3'-5' domain-containing protein 2 OS=Homo sapiens OX=9606 GN=EXD2 PE=1 SV=2	4.1	4.11	351.1	99789.2	1	1	0	1.93	621	42878
443	>sp|P11117|PPAL_HUMAN Lysosomal acid phosphatase OS=Homo sapiens OX=9606 GN=ACP2 PE=1 SV=3	1.74	1.75	249.2	98457.2	1	1	0	1.65	423	9457
446	>sp|Q00839|HNRPU_HUMAN Heterogeneous nuclear ribonucleoprotein U OS=Homo sapiens OX=9606 GN=HNRNPU PE=1 SV=6	1.71	1.58	234.2	98114.4	2	2	1	2.06	825	8763
325	>sp|P01011|AACT_HUMAN Alpha-1-antichymotrypsin OS=Homo sapiens OX=9606 GN=SERPINA3 PE=1 SV=2	3.36	3.36	297.2	93739.8	1	1	0	4.73	423	32328
387	>sp|P35030|TRY3_HUMAN Trypsin-3 OS=Homo sapiens OX=9606 GN=PRSS3 PE=1 SV=2	2.26	2.26	337.3	93713.7	1	1	0	4.28	304	913
471	>sp|Q8TCJ2|STT3B_HUMAN Dolichyl-diphosphooligosaccharide--protein glycosyltransferase subunit STT3B OS=Homo sapiens OX=9606 GN=STT3B PE=1 SV=1	1.44	1.45	253.4	93316.1	1	1	0	0.85	826	14722
423	>sp|Q15046|SYK_HUMAN Lysine--tRNA ligase OS=Homo sapiens OX=9606 GN=KARS PE=1 SV=3	1.87	1.88	265.8	89723.1	1	1	0	1.17	597	20450
452	>sp|Q9Y4W6|AFG32_HUMAN AFG3-like protein 2 OS=Homo sapiens OX=9606 GN=AFG3L2 PE=1 SV=2	1.61	1.62	382	88887.7	1	1	0	1.13	797	32947
253	>sp|O75342|LX12B_HUMAN Arachidonate 12-lipoxygenase, 12R-type OS=Homo sapiens OX=9606 GN=ALOX12B PE=1 SV=1	4.36	4.38	351.5	87844.1	1	1	0	1.28	701	2005
373	>sp|Q96S97|MYADM_HUMAN Myeloid-associated differentiation marker OS=Homo sapiens OX=9606 GN=MYADM PE=1 SV=2	2.48	2.49	233.5	85716.5	1	1	0	3.11	322	7397
437	>sp|Q9UI42|CBPA4_HUMAN Carboxypeptidase A4 OS=Homo sapiens OX=9606 GN=CPA4 PE=1 SV=2	1.8	1.8	231.9	85584.7	1	1	0	2.38	421	26498
360	>sp|Q9H900|ZWILC_HUMAN Protein zwilch homolog OS=Homo sapiens OX=9606 GN=ZWILCH PE=1 SV=2	2.7	2.71	337.4	85455.8	1	1	0	1.86	591	10752
257	>sp|P35232|PHB_HUMAN Prohibitin OS=Homo sapiens OX=9606 GN=PHB PE=1 SV=1	4.31	4.31	392.3	83855	1	1	0	3.68	272	31051
371	>sp|Q96CB8|INT12_HUMAN Integrator complex subunit 12 OS=Homo sapiens OX=9606 GN=INTS12 PE=1 SV=1	2.5	2.51	288.9	83017	1	1	0	1.95	462	39671
447	>sp|Q9BW27|NUP85_HUMAN Nuclear pore complex protein Nup85 OS=Homo sapiens OX=9606 GN=NUP85 PE=1 SV=1	1.7	1.71	203.2	82957.3	1	1	0	1.98	656	7214
319	>sp|Q9Y4X5|ARI1_HUMAN E3 ubiquitin-protein ligase ARIH1 OS=Homo sapiens OX=9606 GN=ARIH1 PE=1 SV=2	3.51	3.52	379.2	82008.5	1	1	0	2.51	557	36287
306	>sp|P30419|NMT1_HUMAN Glycylpeptide N-tetradecanoyltransferase 1 OS=Homo sapiens OX=9606 GN=NMT1 PE=1 SV=2	3.71	3.72	386	80441.5	1	1	0	2.62	496	29255
451	>sp|O00311|CDC7_HUMAN Cell division cycle 7-related protein kinase OS=Homo sapiens OX=9606 GN=CDC7 PE=1 SV=1	1.63	1.64	361.9	79239.2	1	1	0	1.57	574	25241
268	>sp|Q5D862|FILA2_HUMAN Filaggrin-2 OS=Homo sapiens OX=9606 GN=FLG2 PE=1 SV=1	4.18	4.22	359.3	78606.1	1	1	0	0.5	2391	47957
315	>sp|Q9UFC0|LRWD1_HUMAN Leucine-rich repeat and WD repeat-containing protein 1 OS=Homo sapiens OX=9606 GN=LRWD1 PE=1 SV=2	3.59	3.6	349.9	76635.1	1	1	0	1.7	647	38250
409	>sp|Q9UJX2|CDC23_HUMAN Cell division cycle protein 23 homolog OS=Homo sapiens OX=9606 GN=CDC23 PE=1 SV=3	1.92	1.93	256.9	75606.3	1	1	0	1.34	597	24707
394	>sp|Q9H0W8|SMG9_HUMAN Protein SMG9 OS=Homo sapiens OX=9606 GN=SMG9 PE=1 SV=1	2.14	2.15	280.8	75085	1	1	0	2.88	520	17064
308	>sp|Q92558|WASF1_HUMAN Wiskott-Aldrich syndrome protein family member 1 OS=Homo sapiens OX=9606 GN=WASF1 PE=1 SV=1	3.69	3.7	346.1	74912	1	1	0	1.97	559	21944
374	>sp|O75027|ABCB7_HUMAN ATP-binding cassette sub-family B member 7, mitochondrial OS=Homo sapiens OX=9606 GN=ABCB7 PE=1 SV=2	2.44	2.45	401.9	74049.6	1	1	0	1.06	752	32340
481	>sp|P36578|RL4_HUMAN 60S ribosomal protein L4 OS=Homo sapiens OX=9606 GN=RPL4 PE=1 SV=5	1.32	1.33	176.6	74023.2	1	1	0	2.11	427	39500
328	>sp|Q5JTV8|TOIP1_HUMAN Torsin-1A-interacting protein 1 OS=Homo sapiens OX=9606 GN=TOR1AIP1 PE=1 SV=2	3.31	3.32	256.3	73445.6	1	1	0	2.06	583	22743
391	>sp|P22314|UBA1_HUMAN Ubiquitin-like modifier-activating enzyme 1 OS=Homo sapiens OX=9606 GN=UBA1 PE=1 SV=3	2.21	2.23	281.1	73436.9	1	1	0	1.13	1058	467
282	>sp|O14745|NHRF1_HUMAN Na(+)/H(+) exchange regulatory cofactor NHE-RF1 OS=Homo sapiens OX=9606 GN=SLC9A3R1 PE=1 SV=4	3.99	3.99	314.3	73434.7	1	1	0	3.91	358	28896
320	>sp|Q9Y4K3|TRAF6_HUMAN TNF receptor-associated factor 6 OS=Homo sapiens OX=9606 GN=TRAF6 PE=1 SV=1	3.49	3.5	387.6	73361.7	1	1	0	2.3	522	22765
291	>sp|Q7L9B9|EEPD1_HUMAN Endonuclease/exonuclease/phosphatase family domain-containing protein 1 OS=Homo sapiens OX=9606 GN=EEPD1 PE=1 SV=2	3.85	3.86	414.1	73186.2	1	1	1	1.93	569	46830
316	>sp|Q8IXI2|MIRO1_HUMAN Mitochondrial Rho GTPase 1 OS=Homo sapiens OX=9606 GN=RHOT1 PE=1 SV=2	3.52	3.53	394.9	72541.4	1	1	0	1.46	618	38137
307	>sp|P20930|FILA_HUMAN Filaggrin OS=Homo sapiens OX=9606 GN=FLG PE=1 SV=3	3.71	3.77	337.2	72048.7	1	1	0	0.25	4061	48020
348	>sp|Q9BQ39|DDX50_HUMAN ATP-dependent RNA helicase DDX50 OS=Homo sapiens OX=9606 GN=DDX50 PE=1 SV=1	3.03	3.04	287.2	70886.8	1	1	0	1.63	737	8953
417	>sp|P47897|SYQ_HUMAN Glutamine--tRNA ligase OS=Homo sapiens OX=9606 GN=QARS PE=1 SV=1	1.89	1.91	244.2	70651	1	1	0	1.03	775	233
436	>sp|P49591|SYSC_HUMAN Serine--tRNA ligase, cytoplasmic OS=Homo sapiens OX=9606 GN=SARS PE=1 SV=3	1.8	1.81	236.7	69647	1	1	0	1.75	514	292
343	>sp|P98172|EFNB1_HUMAN Ephrin-B1 OS=Homo sapiens OX=9606 GN=EFNB1 PE=1 SV=1	3.06	3.07	238.4	68473.7	1	1	0	3.76	346	43327
346	>sp|P07858|CATB_HUMAN Cathepsin B OS=Homo sapiens OX=9606 GN=CTSB PE=1 SV=3	3.04	3.04	243.3	68241.5	1	1	0	3.24	339	26015
470	>sp|P08865|RSSA_HUMAN 40S ribosomal protein SA OS=Homo sapiens OX=9606 GN=RPSA PE=1 SV=4	1.44	1.45	183	68090	1	1	0	4.41	295	14665
263	>sp|Q9NZN8|CNOT2_HUMAN CCR4-NOT transcription complex subunit 2 OS=Homo sapiens OX=9606 GN=CNOT2 PE=1 SV=1	4.24	4.25	250.6	67788	1	1	0	2.96	540	35242
241	>sp|Q9UN86|G3BP2_HUMAN Ras GTPase-activating protein-binding protein 2 OS=Homo sapiens OX=9606 GN=G3BP2 PE=1 SV=2	4.57	4.58	380.7	67565.6	1	1	0	2.7	482	47841
428	>sp|Q06265|EXOS9_HUMAN Exosome complex component RRP45 OS=Homo sapiens OX=9606 GN=EXOSC9 PE=1 SV=3	1.86	1.86	263	66004.2	1	1	0	2.51	439	42895
467	>sp|O43660|PLRG1_HUMAN Pleiotropic regulator 1 OS=Homo sapiens OX=9606 GN=PLRG1 PE=1 SV=1	1.46	1.47	209.6	65339.4	1	1	0	2.14	514	30973
344	>sp|Q7Z5H3|RHG22_HUMAN Rho GTPase-activating protein 22 OS=Homo sapiens OX=9606 GN=ARHGAP22 PE=1 SV=1	3.05	3.07	352.1	63407.1	1	1	0	1.29	698	30145
330	>sp|Q3ZCQ8|TIM50_HUMAN Mitochondrial import inner membrane translocase subunit TIM50 OS=Homo sapiens OX=9606 GN=TIMM50 PE=1 SV=2	3.29	3.29	286.2	62831.2	1	1	0	3.12	353	18371
340	>sp|O14730|RIOK3_HUMAN Serine/threonine-protein kinase RIO3 OS=Homo sapiens OX=9606 GN=RIOK3 PE=1 SV=2	3.1	3.11	321.2	62180.6	1	1	0	1.73	519	29665
252	>sp|P84077|ARF1_HUMAN ADP-ribosylation factor 1 OS=Homo sapiens OX=9606 GN=ARF1 PE=1 SV=2	4.37	4.37	422.8	61944.2	1	1	0	5.52	181	33813
304	>sp|Q12931|TRAP1_HUMAN Heat shock protein 75 kDa, mitochondrial OS=Homo sapiens OX=9606 GN=TRAP1 PE=1 SV=3	3.71	3.73	265.9	60350.4	1	1	0	1.99	704	13266
379	>sp|A1L020|MEX3A_HUMAN RNA-binding protein MEX3A OS=Homo sapiens OX=9606 GN=MEX3A PE=1 SV=1	2.36	2.37	246.4	59051.6	1	1	0	2.88	520	1607
461	>sp|Q12849|GRSF1_HUMAN G-rich sequence factor 1 OS=Homo sapiens OX=9606 GN=GRSF1 PE=1 SV=3	1.5	1.51	281.4	52857	1	1	0	1.67	480	48896
366	>sp|Q15291|RBBP5_HUMAN Retinoblastoma-binding protein 5 OS=Homo sapiens OX=9606 GN=RBBP5 PE=1 SV=2	2.58	2.59	260.8	52260.2	1	1	0	2.04	538	39207
271	>sp|P00505|AATM_HUMAN Aspartate aminotransferase, mitochondrial OS=Homo sapiens OX=9606 GN=GOT2 PE=1 SV=3	4.15	4.16	347.8	49782.7	1	1	0	2.79	430	32539
469	>sp|Q9H4M9|EHD1_HUMAN EH domain-containing protein 1 OS=Homo sapiens OX=9606 GN=EHD1 PE=1 SV=2	1.44	1.45	171.2	43958.9	1	1	0	2.25	534	45867
474	>sp|Q4G0F5|VP26B_HUMAN Vacuolar protein sorting-associated protein 26B OS=Homo sapiens OX=9606 GN=VPS26B PE=1 SV=2	1.43	1.43	141.6	36959.2	1	1	0	5.36	336	21051
2	>sp|ALBU_BOVIN|(Common contaminant protein)
3	>sp|P35527|K1C9_HUMAN Keratin, type I cytoskeletal 9 OS=Homo sapiens OX=9606 GN=KRT9 PE=1 SV=3
3	>sp|K1C9_HUMAN|(Common contaminant protein)
6	>sp|P13645|K1C10_HUMAN Keratin, type I cytoskeletal 10 OS=Homo sapiens OX=9606 GN=KRT10 PE=1 SV=6
6	>sp|K1C10_HUMAN|(Common contaminant protein)
7	>sp|K22E_HUMAN|(Common contaminant protein)
10	>sp|Q13085-4|ACACA_HUMAN Isoform 4 of Acetyl-CoA carboxylase 1 OS=Homo sapiens OX=9606 GN=ACACA
14	>sp|P0DMV8|HS71A_HUMAN Heat shock 70 kDa protein 1A OS=Homo sapiens OX=9606 GN=HSPA1A PE=1 SV=1
14	>sp|P0DMV8-2|HS71A_HUMAN Isoform 2 of Heat shock 70 kDa protein 1A OS=Homo sapiens OX=9606 GN=HSPA1A
15	>sp|P05165-2|PCCA_HUMAN Isoform 2 of Propionyl-CoA carboxylase alpha chain, mitochondrial OS=Homo sapiens OX=9606 GN=PCCA
16	>sp|P17844-2|DDX5_HUMAN Isoform 2 of Probable ATP-dependent RNA helicase DDX5 OS=Homo sapiens OX=9606 GN=DDX5
21	>sp|P05166-2|PCCB_HUMAN Isoform 2 of Propionyl-CoA carboxylase beta chain, mitochondrial OS=Homo sapiens OX=9606 GN=PCCB
22	>sp|P04040|CATA_HUMAN Catalase OS=Homo sapiens OX=9606 GN=CAT PE=1 SV=3
23	>sp|P02768|ALBU_HUMAN Serum albumin OS=Homo sapiens OX=9606 GN=ALB PE=1 SV=2
23	>sp|ALBU_HUMAN|(Common contaminant protein)
24	>sp|P60709|ACTB_HUMAN Actin, cytoplasmic 1 OS=Homo sapiens OX=9606 GN=ACTB PE=1 SV=1
25	>sp|P13797-2|PLST_HUMAN Isoform 2 of Plastin-3 OS=Homo sapiens OX=9606 GN=PLS3
30	>sp|Q9NSB2|KRT84_HUMAN Keratin, type II cuticular Hb4 OS=Homo sapiens OX=9606 GN=KRT84 PE=2 SV=2
30	>sp|KRHB4_HUMAN|(Common contaminant protein)
31	>sp|P38606-2|VATA_HUMAN Isoform 2 of V-type proton ATPase catalytic subunit A OS=Homo sapiens OX=9606 GN=ATP6V1A
34	>sp|O95831-3|AIFM1_HUMAN Isoform 3 of Apoptosis-inducing factor 1, mitochondrial OS=Homo sapiens OX=9606 GN=AIFM1
43	>sp|P02545-2|LMNA_HUMAN Isoform C of Prelamin-A/C OS=Homo sapiens OX=9606 GN=LMNA
43	>sp|P02545-6|LMNA_HUMAN Isoform 6 of Prelamin-A/C OS=Homo sapiens OX=9606 GN=LMNA
45	>sp|Q9UJS0-2|CMC2_HUMAN Isoform 2 of Calcium-binding mitochondrial carrier protein Aralar2 OS=Homo sapiens OX=9606 GN=SLC25A13
46	>sp|P31939-2|PUR9_HUMAN Isoform 2 of Bifunctional purine biosynthesis protein PURH OS=Homo sapiens OX=9606 GN=ATIC
47	>sp|P07900-2|HS90A_HUMAN Isoform 2 of Heat shock protein HSP 90-alpha OS=Homo sapiens OX=9606 GN=HSP90AA1
49	>sp|Q99832-3|TCPH_HUMAN Isoform 3 of T-complex protein 1 subunit eta OS=Homo sapiens OX=9606 GN=CCT7
50	>sp|Q08554-2|DSC1_HUMAN Isoform 1B of Desmocollin-1 OS=Homo sapiens OX=9606 GN=DSC1
54	>sp|P50990-2|TCPQ_HUMAN Isoform 2 of T-complex protein 1 subunit theta OS=Homo sapiens OX=9606 GN=CCT8
54	>sp|P50990-3|TCPQ_HUMAN Isoform 3 of T-complex protein 1 subunit theta OS=Homo sapiens OX=9606 GN=CCT8
57	>sp|P31948-2|STIP1_HUMAN Isoform 2 of Stress-induced-phosphoprotein 1 OS=Homo sapiens OX=9606 GN=STIP1
57	>sp|P31948-3|STIP1_HUMAN Isoform 3 of Stress-induced-phosphoprotein 1 OS=Homo sapiens OX=9606 GN=STIP1
58	>sp|P40227-2|TCPZ_HUMAN Isoform 2 of T-complex protein 1 subunit zeta OS=Homo sapiens OX=9606 GN=CCT6A
60	>sp|O60749-2|SNX2_HUMAN Isoform 2 of Sorting nexin-2 OS=Homo sapiens OX=9606 GN=SNX2
62	>sp|P31040-2|SDHA_HUMAN Isoform 2 of Succinate dehydrogenase [ubiquinone] flavoprotein subunit, mitochondrial OS=Homo sapiens OX=9606 GN=SDHA
62	>sp|P31040-3|SDHA_HUMAN Isoform 3 of Succinate dehydrogenase [ubiquinone] flavoprotein subunit, mitochondrial OS=Homo sapiens OX=9606 GN=SDHA
65	>sp|Q15323|K1H1_HUMAN Keratin, type I cuticular Ha1 OS=Homo sapiens OX=9606 GN=KRT31 PE=1 SV=3
65	>sp|K1H1_HUMAN|(Common contaminant protein)
69	>sp|O43390-2|HNRPR_HUMAN Isoform 2 of Heterogeneous nuclear ribonucleoprotein R OS=Homo sapiens OX=9606 GN=HNRNPR
69	>sp|O43390-4|HNRPR_HUMAN Isoform 4 of Heterogeneous nuclear ribonucleoprotein R OS=Homo sapiens OX=9606 GN=HNRNPR
70	>sp|Q99615-2|DNJC7_HUMAN Isoform 2 of DnaJ homolog subfamily C member 7 OS=Homo sapiens OX=9606 GN=DNAJC7
73	>sp|Q9BQE3|TBA1C_HUMAN Tubulin alpha-1C chain OS=Homo sapiens OX=9606 GN=TUBA1C PE=1 SV=1
73	>sp|Q71U36|TBA1A_HUMAN Tubulin alpha-1A chain OS=Homo sapiens OX=9606 GN=TUBA1A PE=1 SV=1
73	>sp|Q71U36-2|TBA1A_HUMAN Isoform 2 of Tubulin alpha-1A chain OS=Homo sapiens OX=9606 GN=TUBA1A
77	>sp|Q16630-2|CPSF6_HUMAN Isoform 2 of Cleavage and polyadenylation specificity factor subunit 6 OS=Homo sapiens OX=9606 GN=CPSF6
77	>sp|Q16630-3|CPSF6_HUMAN Isoform 3 of Cleavage and polyadenylation specificity factor subunit 6 OS=Homo sapiens OX=9606 GN=CPSF6
80	>sp|Q9Y3Z3-3|SAMH1_HUMAN Isoform 3 of Deoxynucleoside triphosphate triphosphohydrolase SAMHD1 OS=Homo sapiens OX=9606 GN=SAMHD1
80	>sp|Q9Y3Z3-4|SAMH1_HUMAN Isoform 4 of Deoxynucleoside triphosphate triphosphohydrolase SAMHD1 OS=Homo sapiens OX=9606 GN=SAMHD1
85	>sp|P08243-2|ASNS_HUMAN Isoform 2 of Asparagine synthetase [glutamine-hydrolyzing] OS=Homo sapiens OX=9606 GN=ASNS
85	>sp|P08243-3|ASNS_HUMAN Isoform 3 of Asparagine synthetase [glutamine-hydrolyzing] OS=Homo sapiens OX=9606 GN=ASNS
86	>sp|P14314-2|GLU2B_HUMAN Isoform 2 of Glucosidase 2 subunit beta OS=Homo sapiens OX=9606 GN=PRKCSH
88	>sp|Q96TA2-2|YMEL1_HUMAN Isoform 2 of ATP-dependent zinc metalloprotease YME1L1 OS=Homo sapiens OX=9606 GN=YME1L1
88	>sp|Q96TA2-3|YMEL1_HUMAN Isoform 3 of ATP-dependent zinc metalloprotease YME1L1 OS=Homo sapiens OX=9606 GN=YME1L1
89	>sp|Q13131-2|AAPK1_HUMAN Isoform 2 of 5'-AMP-activated protein kinase catalytic subunit alpha-1 OS=Homo sapiens OX=9606 GN=PRKAA1
94	>sp|P07355-2|ANXA2_HUMAN Isoform 2 of Annexin A2 OS=Homo sapiens OX=9606 GN=ANXA2
95	>sp|Q86X55-1|CARM1_HUMAN Isoform 1 of Histone-arginine methyltransferase CARM1 OS=Homo sapiens OX=9606 GN=CARM1
95	>sp|Q86X55-2|CARM1_HUMAN Isoform 2 of Histone-arginine methyltransferase CARM1 OS=Homo sapiens OX=9606 GN=CARM1
97	>sp|Q9Y5Q8-2|TF3C5_HUMAN Isoform 2 of General transcription factor 3C polypeptide 5 OS=Homo sapiens OX=9606 GN=GTF3C5
97	>sp|Q9Y5Q8-3|TF3C5_HUMAN Isoform 3 of General transcription factor 3C polypeptide 5 OS=Homo sapiens OX=9606 GN=GTF3C5
99	>sp|P54136-2|SYRC_HUMAN Isoform Monomeric of Arginine--tRNA ligase, cytoplasmic OS=Homo sapiens OX=9606 GN=RARS
100	>sp|P04844-2|RPN2_HUMAN Isoform 2 of Dolichyl-diphosphooligosaccharide--protein glycosyltransferase subunit 2 OS=Homo sapiens OX=9606 GN=RPN2
101	>sp|P29401-2|TKT_HUMAN Isoform 2 of Transketolase OS=Homo sapiens OX=9606 GN=TKT
102	>sp|Q969N2-4|PIGT_HUMAN Isoform 4 of GPI transamidase component PIG-T OS=Homo sapiens OX=9606 GN=PIGT
102	>sp|Q969N2-5|PIGT_HUMAN Isoform 5 of GPI transamidase component PIG-T OS=Homo sapiens OX=9606 GN=PIGT
104	>sp|Q9NVH1-3|DJC11_HUMAN Isoform 3 of DnaJ homolog subfamily C member 11 OS=Homo sapiens OX=9606 GN=DNAJC11
110	>sp|Q9BVP2-2|GNL3_HUMAN Isoform 2 of Guanine nucleotide-binding protein-like 3 OS=Homo sapiens OX=9606 GN=GNL3
111	>sp|TRYP_PIG|(Common contaminant protein)
113	>sp|P02788|TRFL_HUMAN Lactotransferrin OS=Homo sapiens OX=9606 GN=LTF PE=1 SV=6
113	>sp|P02788-2|TRFL_HUMAN Isoform DeltaLf of Lactotransferrin OS=Homo sapiens OX=9606 GN=LTF
113	>sp|TRFL_HUMAN|(Common contaminant protein)
116	>sp|P33240-2|CSTF2_HUMAN Isoform 2 of Cleavage stimulation factor subunit 2 OS=Homo sapiens OX=9606 GN=CSTF2
117	>sp|P45880-1|VDAC2_HUMAN Isoform 1 of Voltage-dependent anion-selective channel protein 2 OS=Homo sapiens OX=9606 GN=VDAC2
117	>sp|P45880-2|VDAC2_HUMAN Isoform 2 of Voltage-dependent anion-selective channel protein 2 OS=Homo sapiens OX=9606 GN=VDAC2
118	>sp|P28288-2|ABCD3_HUMAN Isoform 2 of ATP-binding cassette sub-family D member 3 OS=Homo sapiens OX=9606 GN=ABCD3
120	>sp|P68104|EF1A1_HUMAN Elongation factor 1-alpha 1 OS=Homo sapiens OX=9606 GN=EEF1A1 PE=1 SV=1
120	>sp|Q05639|EF1A2_HUMAN Elongation factor 1-alpha 2 OS=Homo sapiens OX=9606 GN=EEF1A2 PE=1 SV=1
122	>sp|Q8WWY3-4|PRP31_HUMAN Isoform 4 of U4/U6 small nuclear ribonucleoprotein Prp31 OS=Homo sapiens OX=9606 GN=PRPF31
124	>sp|Q96L92-3|SNX27_HUMAN Isoform 2 of Sorting nexin-27 OS=Homo sapiens OX=9606 GN=SNX27
125	>sp|P78371-2|TCPB_HUMAN Isoform 2 of T-complex protein 1 subunit beta OS=Homo sapiens OX=9606 GN=CCT2
126	>sp|Q9BY44-2|EIF2A_HUMAN Isoform 2 of Eukaryotic translation initiation factor 2A OS=Homo sapiens OX=9606 GN=EIF2A
126	>sp|Q9BY44-3|EIF2A_HUMAN Isoform 3 of Eukaryotic translation initiation factor 2A OS=Homo sapiens OX=9606 GN=EIF2A
126	>sp|Q9BY44-4|EIF2A_HUMAN Isoform 4 of Eukaryotic translation initiation factor 2A OS=Homo sapiens OX=9606 GN=EIF2A
131	>sp|Q9H078-2|CLPB_HUMAN Isoform 2 of Caseinolytic peptidase B protein homolog OS=Homo sapiens OX=9606 GN=CLPB
132	>sp|Q9UHX1-2|PUF60_HUMAN Isoform 2 of Poly(U)-binding-splicing factor PUF60 OS=Homo sapiens OX=9606 GN=PUF60
132	>sp|Q9UHX1-3|PUF60_HUMAN Isoform 3 of Poly(U)-binding-splicing factor PUF60 OS=Homo sapiens OX=9606 GN=PUF60
132	>sp|Q9UHX1-4|PUF60_HUMAN Isoform 4 of Poly(U)-binding-splicing factor PUF60 OS=Homo sapiens OX=9606 GN=PUF60
132	>sp|Q9UHX1-5|PUF60_HUMAN Isoform 5 of Poly(U)-binding-splicing factor PUF60 OS=Homo sapiens OX=9606 GN=PUF60
132	>sp|Q9UHX1-6|PUF60_HUMAN Isoform 6 of Poly(U)-binding-splicing factor PUF60 OS=Homo sapiens OX=9606 GN=PUF60
133	>sp|Q5VV42-2|CDKAL_HUMAN Isoform 2 of Threonylcarbamoyladenosine tRNA methylthiotransferase OS=Homo sapiens OX=9606 GN=CDKAL1
134	>sp|P78386|KRT85_HUMAN Keratin, type II cuticular Hb5 OS=Homo sapiens OX=9606 GN=KRT85 PE=1 SV=1
134	>sp|KRHB5_HUMAN|(Common contaminant protein)
135	>sp|P49748-2|ACADV_HUMAN Isoform 2 of Very long-chain specific acyl-CoA dehydrogenase, mitochondrial OS=Homo sapiens OX=9606 GN=ACADVL
135	>sp|P49748-3|ACADV_HUMAN Isoform 3 of Very long-chain specific acyl-CoA dehydrogenase, mitochondrial OS=Homo sapiens OX=9606 GN=ACADVL
137	>sp|P04406-2|G3P_HUMAN Isoform 2 of Glyceraldehyde-3-phosphate dehydrogenase OS=Homo sapiens OX=9606 GN=GAPDH
147	>sp|P35520-2|CBS_HUMAN Isoform 2 of Cystathionine beta-synthase OS=Homo sapiens OX=9606 GN=CBS
147	>sp|P0DN79|CBSL_HUMAN Cystathionine beta-synthase-like protein OS=Homo sapiens OX=9606 GN=CBSL PE=1 SV=1
149	>sp|P23396-2|RS3_HUMAN Isoform 2 of 40S ribosomal protein S3 OS=Homo sapiens OX=9606 GN=RPS3
152	>sp|P81605-2|DCD_HUMAN Isoform 2 of Dermcidin OS=Homo sapiens OX=9606 GN=DCD
154	>sp|Q9Y4J8-2|DTNA_HUMAN Isoform 2 of Dystrobrevin alpha OS=Homo sapiens OX=9606 GN=DTNA
154	>sp|Q9Y4J8-3|DTNA_HUMAN Isoform 3 of Dystrobrevin alpha OS=Homo sapiens OX=9606 GN=DTNA
154	>sp|Q9Y4J8-4|DTNA_HUMAN Isoform 4 of Dystrobrevin alpha OS=Homo sapiens OX=9606 GN=DTNA
154	>sp|Q9Y4J8-5|DTNA_HUMAN Isoform 5 of Dystrobrevin alpha OS=Homo sapiens OX=9606 GN=DTNA
154	>sp|Q9Y4J8-6|DTNA_HUMAN Isoform 6 of Dystrobrevin alpha OS=Homo sapiens OX=9606 GN=DTNA
154	>sp|Q9Y4J8-8|DTNA_HUMAN Isoform 8 of Dystrobrevin alpha OS=Homo sapiens OX=9606 GN=DTNA
154	>sp|Q9Y4J8-10|DTNA_HUMAN Isoform 10 of Dystrobrevin alpha OS=Homo sapiens OX=9606 GN=DTNA
154	>sp|Q9Y4J8-11|DTNA_HUMAN Isoform 11 of Dystrobrevin alpha OS=Homo sapiens OX=9606 GN=DTNA
154	>sp|Q9Y4J8-12|DTNA_HUMAN Isoform 12 of Dystrobrevin alpha OS=Homo sapiens OX=9606 GN=DTNA
154	>sp|Q9Y4J8-13|DTNA_HUMAN Isoform 13 of Dystrobrevin alpha OS=Homo sapiens OX=9606 GN=DTNA
154	>sp|Q9Y4J8-14|DTNA_HUMAN Isoform 14 of Dystrobrevin alpha OS=Homo sapiens OX=9606 GN=DTNA
154	>sp|Q9Y4J8-15|DTNA_HUMAN Isoform 15 of Dystrobrevin alpha OS=Homo sapiens OX=9606 GN=DTNA
154	>sp|Q9Y4J8-16|DTNA_HUMAN Isoform 16 of Dystrobrevin alpha OS=Homo sapiens OX=9606 GN=DTNA
154	>sp|O60941|DTNB_HUMAN Dystrobrevin beta OS=Homo sapiens OX=9606 GN=DTNB PE=1 SV=1
154	>sp|O60941-2|DTNB_HUMAN Isoform 2 of Dystrobrevin beta OS=Homo sapiens OX=9606 GN=DTNB
154	>sp|O60941-3|DTNB_HUMAN Isoform 3 of Dystrobrevin beta OS=Homo sapiens OX=9606 GN=DTNB
154	>sp|O60941-4|DTNB_HUMAN Isoform 4 of Dystrobrevin beta OS=Homo sapiens OX=9606 GN=DTNB
154	>sp|O60941-5|DTNB_HUMAN Isoform 5 of Dystrobrevin beta OS=Homo sapiens OX=9606 GN=DTNB
154	>sp|O60941-6|DTNB_HUMAN Isoform 6 of Dystrobrevin beta OS=Homo sapiens OX=9606 GN=DTNB
154	>sp|O60941-7|DTNB_HUMAN Isoform 7 of Dystrobrevin beta OS=Homo sapiens OX=9606 GN=DTNB
155	>sp|Q13042-2|CDC16_HUMAN Isoform 2 of Cell division cycle protein 16 homolog OS=Homo sapiens OX=9606 GN=CDC16
155	>sp|Q13042-3|CDC16_HUMAN Isoform 3 of Cell division cycle protein 16 homolog OS=Homo sapiens OX=9606 GN=CDC16
155	>sp|Q13042-4|CDC16_HUMAN Isoform 4 of Cell division cycle protein 16 homolog OS=Homo sapiens OX=9606 GN=CDC16
156	>sp|Q53GS9-3|SNUT2_HUMAN Isoform 3 of U4/U6.U5 tri-snRNP-associated protein 2 OS=Homo sapiens OX=9606 GN=USP39
157	>sp|P60369|KR103_HUMAN Keratin-associated protein 10-3 OS=Homo sapiens OX=9606 GN=KRTAP10-3 PE=2 SV=2
157	>sp|P60370|KR105_HUMAN Keratin-associated protein 10-5 OS=Homo sapiens OX=9606 GN=KRTAP10-5 PE=1 SV=2
157	>sp|P60409|KR107_HUMAN Keratin-associated protein 10-7 OS=Homo sapiens OX=9606 GN=KRTAP10-7 PE=1 SV=3
158	>sp|P61978-2|HNRPK_HUMAN Isoform 2 of Heterogeneous nuclear ribonucleoprotein K OS=Homo sapiens OX=9606 GN=HNRNPK
158	>sp|P61978-3|HNRPK_HUMAN Isoform 3 of Heterogeneous nuclear ribonucleoprotein K OS=Homo sapiens OX=9606 GN=HNRNPK
160	>sp|P42167|LAP2B_HUMAN Lamina-associated polypeptide 2, isoforms beta/gamma OS=Homo sapiens OX=9606 GN=TMPO PE=1 SV=2
160	>sp|P42167-2|LAP2B_HUMAN Isoform Gamma of Lamina-associated polypeptide 2, isoforms beta/gamma OS=Homo sapiens OX=9606 GN=TMPO
160	>sp|P42167-3|LAP2B_HUMAN Isoform Zeta of Lamina-associated polypeptide 2, isoforms beta/gamma OS=Homo sapiens OX=9606 GN=TMPO
162	>sp|Q8IZP0-2|ABI1_HUMAN Isoform 2 of Abl interactor 1 OS=Homo sapiens OX=9606 GN=ABI1
162	>sp|Q8IZP0-3|ABI1_HUMAN Isoform 3 of Abl interactor 1 OS=Homo sapiens OX=9606 GN=ABI1
162	>sp|Q8IZP0-4|ABI1_HUMAN Isoform 4 of Abl interactor 1 OS=Homo sapiens OX=9606 GN=ABI1
162	>sp|Q8IZP0-5|ABI1_HUMAN Isoform 5 of Abl interactor 1 OS=Homo sapiens OX=9606 GN=ABI1
162	>sp|Q8IZP0-6|ABI1_HUMAN Isoform 6 of Abl interactor 1 OS=Homo sapiens OX=9606 GN=ABI1
162	>sp|Q8IZP0-7|ABI1_HUMAN Isoform 7 of Abl interactor 1 OS=Homo sapiens OX=9606 GN=ABI1
162	>sp|Q8IZP0-8|ABI1_HUMAN Isoform 8 of Abl interactor 1 OS=Homo sapiens OX=9606 GN=ABI1
162	>sp|Q8IZP0-9|ABI1_HUMAN Isoform 9 of Abl interactor 1 OS=Homo sapiens OX=9606 GN=ABI1
162	>sp|Q8IZP0-10|ABI1_HUMAN Isoform 10 of Abl interactor 1 OS=Homo sapiens OX=9606 GN=ABI1
162	>sp|Q8IZP0-12|ABI1_HUMAN Isoform 12 of Abl interactor 1 OS=Homo sapiens OX=9606 GN=ABI1
163	>sp|P61764-2|STXB1_HUMAN Isoform 2 of Syntaxin-binding protein 1 OS=Homo sapiens OX=9606 GN=STXBP1
165	>sp|Q15233-2|NONO_HUMAN Isoform 2 of Non-POU domain-containing octamer-binding protein OS=Homo sapiens OX=9606 GN=NONO
168	>sp|P26641-2|EF1G_HUMAN Isoform 2 of Elongation factor 1-gamma OS=Homo sapiens OX=9606 GN=EEF1G
170	>sp|Q9UBH6-2|XPR1_HUMAN Isoform 2 of Xenotropic and polytropic retrovirus receptor 1 OS=Homo sapiens OX=9606 GN=XPR1
172	>sp|P25705-2|ATPA_HUMAN Isoform 2 of ATP synthase subunit alpha, mitochondrial OS=Homo sapiens OX=9606 GN=ATP5F1A
175	>sp|Q16643-2|DREB_HUMAN Isoform 2 of Drebrin OS=Homo sapiens OX=9606 GN=DBN1
175	>sp|Q16643-3|DREB_HUMAN Isoform 3 of Drebrin OS=Homo sapiens OX=9606 GN=DBN1
179	>sp|Q8WVV4-1|POF1B_HUMAN Isoform 1 of Protein POF1B OS=Homo sapiens OX=9606 GN=POF1B
180	>sp|Q14168-2|MPP2_HUMAN Isoform 2 of MAGUK p55 subfamily member 2 OS=Homo sapiens OX=9606 GN=MPP2
180	>sp|Q14168-3|MPP2_HUMAN Isoform 3 of MAGUK p55 subfamily member 2 OS=Homo sapiens OX=9606 GN=MPP2
180	>sp|Q14168-4|MPP2_HUMAN Isoform 4 of MAGUK p55 subfamily member 2 OS=Homo sapiens OX=9606 GN=MPP2
180	>sp|Q14168-5|MPP2_HUMAN Isoform 5 of MAGUK p55 subfamily member 2 OS=Homo sapiens OX=9606 GN=MPP2
180	>sp|Q14168-6|MPP2_HUMAN Isoform 6 of MAGUK p55 subfamily member 2 OS=Homo sapiens OX=9606 GN=MPP2
181	>sp|P36871-2|PGM1_HUMAN Isoform 2 of Phosphoglucomutase-1 OS=Homo sapiens OX=9606 GN=PGM1
182	>sp|O60678-2|ANM3_HUMAN Isoform 2 of Protein arginine N-methyltransferase 3 OS=Homo sapiens OX=9606 GN=PRMT3
186	>sp|O75419-2|CDC45_HUMAN Isoform 2 of Cell division control protein 45 homolog OS=Homo sapiens OX=9606 GN=CDC45
186	>sp|O75419-3|CDC45_HUMAN Isoform 3 of Cell division control protein 45 homolog OS=Homo sapiens OX=9606 GN=CDC45
187	>sp|P51114-2|FXR1_HUMAN Isoform 2 of Fragile X mental retardation syndrome-related protein 1 OS=Homo sapiens OX=9606 GN=FXR1
188	>sp|P12956-2|XRCC6_HUMAN Isoform 2 of X-ray repair cross-complementing protein 6 OS=Homo sapiens OX=9606 GN=XRCC6
190	>sp|Q06830|PRDX1_HUMAN Peroxiredoxin-1 OS=Homo sapiens OX=9606 GN=PRDX1 PE=1 SV=1
191	>sp|P01008|ANT3_HUMAN Antithrombin-III OS=Homo sapiens OX=9606 GN=SERPINC1 PE=1 SV=1
201	>sp|Q9UEW8-2|STK39_HUMAN Isoform 2 of STE20/SPS1-related proline-alanine-rich protein kinase OS=Homo sapiens OX=9606 GN=STK39
203	>sp|P26599-2|PTBP1_HUMAN Isoform 2 of Polypyrimidine tract-binding protein 1 OS=Homo sapiens OX=9606 GN=PTBP1
203	>sp|P26599-3|PTBP1_HUMAN Isoform 3 of Polypyrimidine tract-binding protein 1 OS=Homo sapiens OX=9606 GN=PTBP1
204	>sp|Q99504-2|EYA3_HUMAN Isoform 2 of Eyes absent homolog 3 OS=Homo sapiens OX=9606 GN=EYA3
204	>sp|Q99504-3|EYA3_HUMAN Isoform 3 of Eyes absent homolog 3 OS=Homo sapiens OX=9606 GN=EYA3
204	>sp|Q99504-4|EYA3_HUMAN Isoform 4 of Eyes absent homolog 3 OS=Homo sapiens OX=9606 GN=EYA3
204	>sp|Q99504-5|EYA3_HUMAN Isoform 5 of Eyes absent homolog 3 OS=Homo sapiens OX=9606 GN=EYA3
205	>sp|Q9NTJ5-2|SAC1_HUMAN Isoform 2 of Phosphatidylinositide phosphatase SAC1 OS=Homo sapiens OX=9606 GN=SACM1L
206	>sp|Q96HS1-2|PGAM5_HUMAN Isoform 2 of Serine/threonine-protein phosphatase PGAM5, mitochondrial OS=Homo sapiens OX=9606 GN=PGAM5
210	>sp|Q04206-2|TF65_HUMAN Isoform 2 of Transcription factor p65 OS=Homo sapiens OX=9606 GN=RELA
210	>sp|Q04206-3|TF65_HUMAN Isoform 3 of Transcription factor p65 OS=Homo sapiens OX=9606 GN=RELA
210	>sp|Q04206-4|TF65_HUMAN Isoform 4 of Transcription factor p65 OS=Homo sapiens OX=9606 GN=RELA
211	>sp|Q8TBZ3-2|WDR20_HUMAN Isoform 2 of WD repeat-containing protein 20 OS=Homo sapiens OX=9606 GN=WDR20
211	>sp|Q8TBZ3-3|WDR20_HUMAN Isoform 3 of WD repeat-containing protein 20 OS=Homo sapiens OX=9606 GN=WDR20
211	>sp|Q8TBZ3-4|WDR20_HUMAN Isoform 4 of WD repeat-containing protein 20 OS=Homo sapiens OX=9606 GN=WDR20
211	>sp|Q8TBZ3-5|WDR20_HUMAN Isoform 5 of WD repeat-containing protein 20 OS=Homo sapiens OX=9606 GN=WDR20
211	>sp|Q8TBZ3-6|WDR20_HUMAN Isoform 6 of WD repeat-containing protein 20 OS=Homo sapiens OX=9606 GN=WDR20
211	>sp|Q8TBZ3-7|WDR20_HUMAN Isoform 7 of WD repeat-containing protein 20 OS=Homo sapiens OX=9606 GN=WDR20
211	>sp|Q8TBZ3-8|WDR20_HUMAN Isoform 8 of WD repeat-containing protein 20 OS=Homo sapiens OX=9606 GN=WDR20
214	>sp|P49588-2|SYAC_HUMAN Isoform 2 of Alanine--tRNA ligase, cytoplasmic OS=Homo sapiens OX=9606 GN=AARS
215	>sp|P07339|CATD_HUMAN Cathepsin D OS=Homo sapiens OX=9606 GN=CTSD PE=1 SV=1
216	>sp|P01857|IGHG1_HUMAN Immunoglobulin heavy constant gamma 1 OS=Homo sapiens OX=9606 GN=IGHG1 PE=1 SV=1
217	>sp|Q6L8Q7-2|PDE12_HUMAN Isoform 2 of 2',5'-phosphodiesterase 12 OS=Homo sapiens OX=9606 GN=PDE12
221	>sp|O43670-2|ZN207_HUMAN Isoform 2 of BUB3-interacting and GLEBS motif-containing protein ZNF207 OS=Homo sapiens OX=9606 GN=ZNF207
221	>sp|O43670-4|ZN207_HUMAN Isoform 4 of BUB3-interacting and GLEBS motif-containing protein ZNF207 OS=Homo sapiens OX=9606 GN=ZNF207
222	>sp|Q9UI10-2|EI2BD_HUMAN Isoform 2 of Translation initiation factor eIF-2B subunit delta OS=Homo sapiens OX=9606 GN=EIF2B4
222	>sp|Q9UI10-3|EI2BD_HUMAN Isoform 3 of Translation initiation factor eIF-2B subunit delta OS=Homo sapiens OX=9606 GN=EIF2B4
223	>sp|P06753-3|TPM3_HUMAN Isoform 3 of Tropomyosin alpha-3 chain OS=Homo sapiens OX=9606 GN=TPM3
223	>sp|P06753-4|TPM3_HUMAN Isoform 4 of Tropomyosin alpha-3 chain OS=Homo sapiens OX=9606 GN=TPM3
223	>sp|P06753-5|TPM3_HUMAN Isoform 5 of Tropomyosin alpha-3 chain OS=Homo sapiens OX=9606 GN=TPM3
223	>sp|P06753-6|TPM3_HUMAN Isoform 6 of Tropomyosin alpha-3 chain OS=Homo sapiens OX=9606 GN=TPM3
224	>sp|Q8WX92-2|NELFB_HUMAN Isoform 2 of Negative elongation factor B OS=Homo sapiens OX=9606 GN=NELFB
227	>sp|P18206-2|VINC_HUMAN Isoform 1 of Vinculin OS=Homo sapiens OX=9606 GN=VCL
228	>sp|P08195-2|4F2_HUMAN Isoform 2 of 4F2 cell-surface antigen heavy chain OS=Homo sapiens OX=9606 GN=SLC3A2
228	>sp|P08195-3|4F2_HUMAN Isoform 3 of 4F2 cell-surface antigen heavy chain OS=Homo sapiens OX=9606 GN=SLC3A2
228	>sp|P08195-4|4F2_HUMAN Isoform 4 of 4F2 cell-surface antigen heavy chain OS=Homo sapiens OX=9606 GN=SLC3A2
230	>sp|P14866-2|HNRPL_HUMAN Isoform 2 of Heterogeneous nuclear ribonucleoprotein L OS=Homo sapiens OX=9606 GN=HNRNPL
232	>sp|P02441|cRAP KRA3_SHEEP Keratin, high-sulfur matrix protein, IIIA3 OS=Ovis aries PE=1 SV=1
232	>sp|Q9BYU5|KRA21_HUMAN Keratin-associated protein 2-1 OS=Homo sapiens OX=9606 GN=KRTAP2-1 PE=2 SV=2
232	>sp|P0C7H8|KRA23_HUMAN Keratin-associated protein 2-3 OS=Homo sapiens OX=9606 GN=KRTAP2-3 PE=1 SV=2
232	>sp|Q9BYR9|KRA24_HUMAN Keratin-associated protein 2-4 OS=Homo sapiens OX=9606 GN=KRTAP2-4 PE=1 SV=1
232	>sp|Q9BYT5|KRA22_HUMAN Keratin-associated protein 2-2 OS=Homo sapiens OX=9606 GN=KRTAP2-2 PE=2 SV=3
232	>sp|KRA3A_SHEEP|(Common contaminant protein)
232	>sp|KRA3_SHEEP|(Common contaminant protein)
233	>sp|Q96S66-2|CLCC1_HUMAN Isoform 2 of Chloride channel CLIC-like protein 1 OS=Homo sapiens OX=9606 GN=CLCC1
233	>sp|Q96S66-3|CLCC1_HUMAN Isoform 3 of Chloride channel CLIC-like protein 1 OS=Homo sapiens OX=9606 GN=CLCC1
233	>sp|Q96S66-4|CLCC1_HUMAN Isoform 4 of Chloride channel CLIC-like protein 1 OS=Homo sapiens OX=9606 GN=CLCC1
236	>sp|Q13596-2|SNX1_HUMAN Isoform 1A of Sorting nexin-1 OS=Homo sapiens OX=9606 GN=SNX1
236	>sp|Q13596-3|SNX1_HUMAN Isoform 3 of Sorting nexin-1 OS=Homo sapiens OX=9606 GN=SNX1
237	>sp|Q9NPQ8-2|RIC8A_HUMAN Isoform 2 of Synembryn-A OS=Homo sapiens OX=9606 GN=RIC8A
237	>sp|Q9NPQ8-3|RIC8A_HUMAN Isoform 3 of Synembryn-A OS=Homo sapiens OX=9606 GN=RIC8A
237	>sp|Q9NPQ8-4|RIC8A_HUMAN Isoform 4 of Synembryn-A OS=Homo sapiens OX=9606 GN=RIC8A
238	>sp|P00338-2|LDHA_HUMAN Isoform 2 of L-lactate dehydrogenase A chain OS=Homo sapiens OX=9606 GN=LDHA
238	>sp|P00338-3|LDHA_HUMAN Isoform 3 of L-lactate dehydrogenase A chain OS=Homo sapiens OX=9606 GN=LDHA
238	>sp|P00338-5|LDHA_HUMAN Isoform 5 of L-lactate dehydrogenase A chain OS=Homo sapiens OX=9606 GN=LDHA
240	>sp|Q658P3-2|STEA3_HUMAN Isoform 2 of Metalloreductase STEAP3 OS=Homo sapiens OX=9606 GN=STEAP3
240	>sp|Q658P3-3|STEA3_HUMAN Isoform 3 of Metalloreductase STEAP3 OS=Homo sapiens OX=9606 GN=STEAP3
240	>sp|Q658P3-4|STEA3_HUMAN Isoform 4 of Metalloreductase STEAP3 OS=Homo sapiens OX=9606 GN=STEAP3
241	>sp|Q9UN86-2|G3BP2_HUMAN Isoform B of Ras GTPase-activating protein-binding protein 2 OS=Homo sapiens OX=9606 GN=G3BP2
242	>sp|Q9H857-2|NT5D2_HUMAN Isoform 2 of 5'-nucleotidase domain-containing protein 2 OS=Homo sapiens OX=9606 GN=NT5DC2
242	>sp|Q9H857-3|NT5D2_HUMAN Isoform 3 of 5'-nucleotidase domain-containing protein 2 OS=Homo sapiens OX=9606 GN=NT5DC2
242	>sp|Q9H857-4|NT5D2_HUMAN Isoform 4 of 5'-nucleotidase domain-containing protein 2 OS=Homo sapiens OX=9606 GN=NT5DC2
244	>sp|Q13838-2|DX39B_HUMAN Isoform 2 of Spliceosome RNA helicase DDX39B OS=Homo sapiens OX=9606 GN=DDX39B
244	>sp|O00148|DX39A_HUMAN ATP-dependent RNA helicase DDX39A OS=Homo sapiens OX=9606 GN=DDX39A PE=1 SV=2
244	>sp|O00148-2|DX39A_HUMAN Isoform 2 of ATP-dependent RNA helicase DDX39A OS=Homo sapiens OX=9606 GN=DDX39A
244	>sp|O00148-3|DX39A_HUMAN Isoform 3 of ATP-dependent RNA helicase DDX39A OS=Homo sapiens OX=9606 GN=DDX39A
245	>sp|Q15554-4|TERF2_HUMAN Isoform 2 of Telomeric repeat-binding factor 2 OS=Homo sapiens OX=9606 GN=TERF2
246	>sp|O43790|cRAP KRT86_HUMAN Keratin, type II cuticular Hb6 OS=Homo sapiens GN=KRT86 PE=1 SV=1
246	>sp|Q14533|KRT81_HUMAN Keratin, type II cuticular Hb1 OS=Homo sapiens OX=9606 GN=KRT81 PE=1 SV=3
246	>sp|O43790|KRT86_HUMAN Keratin, type II cuticular Hb6 OS=Homo sapiens OX=9606 GN=KRT86 PE=1 SV=1
246	>sp|KRHB1_HUMAN|(Common contaminant protein)
246	>sp|KRHB6_HUMAN|(Common contaminant protein)
247	>sp|P04908|H2A1B_HUMAN Histone H2A type 1-B/E OS=Homo sapiens OX=9606 GN=HIST1H2AB PE=1 SV=2
247	>sp|Q93077|H2A1C_HUMAN Histone H2A type 1-C OS=Homo sapiens OX=9606 GN=HIST1H2AC PE=1 SV=3
247	>sp|Q6FI13|H2A2A_HUMAN Histone H2A type 2-A OS=Homo sapiens OX=9606 GN=HIST2H2AA3 PE=1 SV=3
247	>sp|P20671|H2A1D_HUMAN Histone H2A type 1-D OS=Homo sapiens OX=9606 GN=HIST1H2AD PE=1 SV=2
247	>sp|Q8IUE6|H2A2B_HUMAN Histone H2A type 2-B OS=Homo sapiens OX=9606 GN=HIST2H2AB PE=1 SV=3
247	>sp|Q71UI9|H2AV_HUMAN Histone H2A.V OS=Homo sapiens OX=9606 GN=H2AFV PE=1 SV=3
247	>sp|Q71UI9-2|H2AV_HUMAN Isoform 2 of Histone H2A.V OS=Homo sapiens OX=9606 GN=H2AFV
247	>sp|Q71UI9-5|H2AV_HUMAN Isoform 5 of Histone H2A.V OS=Homo sapiens OX=9606 GN=H2AFV
247	>sp|P0C0S5|H2AZ_HUMAN Histone H2A.Z OS=Homo sapiens OX=9606 GN=H2AFZ PE=1 SV=2
247	>sp|Q96QV6|H2A1A_HUMAN Histone H2A type 1-A OS=Homo sapiens OX=9606 GN=HIST1H2AA PE=1 SV=3
247	>sp|Q7L7L0|H2A3_HUMAN Histone H2A type 3 OS=Homo sapiens OX=9606 GN=HIST3H2A PE=1 SV=3
247	>sp|Q9BTM1|H2AJ_HUMAN Histone H2A.J OS=Homo sapiens OX=9606 GN=H2AFJ PE=1 SV=1
247	>sp|Q9BTM1-2|H2AJ_HUMAN Isoform 2 of Histone H2A.J OS=Homo sapiens OX=9606 GN=H2AFJ
247	>sp|Q96KK5|H2A1H_HUMAN Histone H2A type 1-H OS=Homo sapiens OX=9606 GN=HIST1H2AH PE=1 SV=3
247	>sp|P0C0S8|H2A1_HUMAN Histone H2A type 1 OS=Homo sapiens OX=9606 GN=HIST1H2AG PE=1 SV=2
247	>sp|Q16777|H2A2C_HUMAN Histone H2A type 2-C OS=Homo sapiens OX=9606 GN=HIST2H2AC PE=1 SV=4
247	>sp|P16104|H2AX_HUMAN Histone H2AX OS=Homo sapiens OX=9606 GN=H2AFX PE=1 SV=2
248	>sp|Q00325-2|MPCP_HUMAN Isoform B of Phosphate carrier protein, mitochondrial OS=Homo sapiens OX=9606 GN=SLC25A3
249	>sp|Q6UN15-3|FIP1_HUMAN Isoform 3 of Pre-mRNA 3'-end-processing factor FIP1 OS=Homo sapiens OX=9606 GN=FIP1L1
249	>sp|Q6UN15-5|FIP1_HUMAN Isoform 5 of Pre-mRNA 3'-end-processing factor FIP1 OS=Homo sapiens OX=9606 GN=FIP1L1
251	>sp|P12036-2|NFH_HUMAN Isoform 2 of Neurofilament heavy polypeptide OS=Homo sapiens OX=9606 GN=NEFH
252	>sp|P84085|ARF5_HUMAN ADP-ribosylation factor 5 OS=Homo sapiens OX=9606 GN=ARF5 PE=1 SV=2
252	>sp|P61204|ARF3_HUMAN ADP-ribosylation factor 3 OS=Homo sapiens OX=9606 GN=ARF3 PE=1 SV=2
252	>sp|P61204-2|ARF3_HUMAN Isoform 2 of ADP-ribosylation factor 3 OS=Homo sapiens OX=9606 GN=ARF3
254	>sp|P09960-2|LKHA4_HUMAN Isoform 2 of Leukotriene A-4 hydrolase OS=Homo sapiens OX=9606 GN=LTA4H
254	>sp|P09960-3|LKHA4_HUMAN Isoform 3 of Leukotriene A-4 hydrolase OS=Homo sapiens OX=9606 GN=LTA4H
254	>sp|P09960-4|LKHA4_HUMAN Isoform 4 of Leukotriene A-4 hydrolase OS=Homo sapiens OX=9606 GN=LTA4H
255	>sp|Q96S52-2|PIGS_HUMAN Isoform 2 of GPI transamidase component PIG-S OS=Homo sapiens OX=9606 GN=PIGS
256	>sp|Q9UQB8-2|BAIP2_HUMAN Isoform 2 of Brain-specific angiogenesis inhibitor 1-associated protein 2 OS=Homo sapiens OX=9606 GN=BAIAP2
256	>sp|Q9UQB8-3|BAIP2_HUMAN Isoform 3 of Brain-specific angiogenesis inhibitor 1-associated protein 2 OS=Homo sapiens OX=9606 GN=BAIAP2
256	>sp|Q9UQB8-4|BAIP2_HUMAN Isoform 4 of Brain-specific angiogenesis inhibitor 1-associated protein 2 OS=Homo sapiens OX=9606 GN=BAIAP2
256	>sp|Q9UQB8-5|BAIP2_HUMAN Isoform 5 of Brain-specific angiogenesis inhibitor 1-associated protein 2 OS=Homo sapiens OX=9606 GN=BAIAP2
256	>sp|Q9UQB8-6|BAIP2_HUMAN Isoform 6 of Brain-specific angiogenesis inhibitor 1-associated protein 2 OS=Homo sapiens OX=9606 GN=BAIAP2
259	>sp|P01861|IGHG4_HUMAN Immunoglobulin heavy constant gamma 4 OS=Homo sapiens OX=9606 GN=IGHG4 PE=1 SV=1
259	>sp|P01859|IGHG2_HUMAN Immunoglobulin heavy constant gamma 2 OS=Homo sapiens OX=9606 GN=IGHG2 PE=1 SV=2
260	>sp|Q9UG63-2|ABCF2_HUMAN Isoform 2 of ATP-binding cassette sub-family F member 2 OS=Homo sapiens OX=9606 GN=ABCF2
261	>sp|Q8N6H7-2|ARFG2_HUMAN Isoform 2 of ADP-ribosylation factor GTPase-activating protein 2 OS=Homo sapiens OX=9606 GN=ARFGAP2
261	>sp|Q8N6H7-3|ARFG2_HUMAN Isoform 3 of ADP-ribosylation factor GTPase-activating protein 2 OS=Homo sapiens OX=9606 GN=ARFGAP2
263	>sp|Q9NZN8-2|CNOT2_HUMAN Isoform 2 of CCR4-NOT transcription complex subunit 2 OS=Homo sapiens OX=9606 GN=CNOT2
263	>sp|Q9NZN8-4|CNOT2_HUMAN Isoform 4 of CCR4-NOT transcription complex subunit 2 OS=Homo sapiens OX=9606 GN=CNOT2
264	>sp|Q8WXF1-2|PSPC1_HUMAN Isoform 2 of Paraspeckle component 1 OS=Homo sapiens OX=9606 GN=PSPC1
265	>sp|Q9UJX3-2|APC7_HUMAN Isoform 2 of Anaphase-promoting complex subunit 7 OS=Homo sapiens OX=9606 GN=ANAPC7
266	>sp|O00541-2|PESC_HUMAN Isoform 2 of Pescadillo homolog OS=Homo sapiens OX=9606 GN=PES1
267	>sp|P35637-2|FUS_HUMAN Isoform Short of RNA-binding protein FUS OS=Homo sapiens OX=9606 GN=FUS
270	>sp|P57721-2|PCBP3_HUMAN Isoform 2 of Poly(rC)-binding protein 3 OS=Homo sapiens OX=9606 GN=PCBP3
270	>sp|P57721-3|PCBP3_HUMAN Isoform 3 of Poly(rC)-binding protein 3 OS=Homo sapiens OX=9606 GN=PCBP3
270	>sp|P57721-4|PCBP3_HUMAN Isoform 4 of Poly(rC)-binding protein 3 OS=Homo sapiens OX=9606 GN=PCBP3
270	>sp|P57721-5|PCBP3_HUMAN Isoform 5 of Poly(rC)-binding protein 3 OS=Homo sapiens OX=9606 GN=PCBP3
271	>sp|P00505-2|AATM_HUMAN Isoform 2 of Aspartate aminotransferase, mitochondrial OS=Homo sapiens OX=9606 GN=GOT2
273	>sp|Q9NVH0-2|EXD2_HUMAN Isoform 2 of Exonuclease 3'-5' domain-containing protein 2 OS=Homo sapiens OX=9606 GN=EXD2
274	>sp|Q14498-2|RBM39_HUMAN Isoform 2 of RNA-binding protein 39 OS=Homo sapiens OX=9606 GN=RBM39
274	>sp|Q14498-3|RBM39_HUMAN Isoform 3 of RNA-binding protein 39 OS=Homo sapiens OX=9606 GN=RBM39
275	>sp|O75746-2|CMC1_HUMAN Isoform 2 of Calcium-binding mitochondrial carrier protein Aralar1 OS=Homo sapiens OX=9606 GN=SLC25A12
277	>sp|Q13492-2|PICAL_HUMAN Isoform 2 of Phosphatidylinositol-binding clathrin assembly protein OS=Homo sapiens OX=9606 GN=PICALM
277	>sp|Q13492-3|PICAL_HUMAN Isoform 3 of Phosphatidylinositol-binding clathrin assembly protein OS=Homo sapiens OX=9606 GN=PICALM
277	>sp|Q13492-4|PICAL_HUMAN Isoform 4 of Phosphatidylinositol-binding clathrin assembly protein OS=Homo sapiens OX=9606 GN=PICALM
277	>sp|Q13492-5|PICAL_HUMAN Isoform 5 of Phosphatidylinositol-binding clathrin assembly protein OS=Homo sapiens OX=9606 GN=PICALM
279	>sp|Q15392-2|DHC24_HUMAN Isoform 2 of Delta(24)-sterol reductase OS=Homo sapiens OX=9606 GN=DHCR24
280	>sp|O15523-2|DDX3Y_HUMAN Isoform 2 of ATP-dependent RNA helicase DDX3Y OS=Homo sapiens OX=9606 GN=DDX3Y
280	>sp|O00571|DDX3X_HUMAN ATP-dependent RNA helicase DDX3X OS=Homo sapiens OX=9606 GN=DDX3X PE=1 SV=3
280	>sp|O00571-2|DDX3X_HUMAN Isoform 2 of ATP-dependent RNA helicase DDX3X OS=Homo sapiens OX=9606 GN=DDX3X
282	>sp|O14745-2|NHRF1_HUMAN Isoform 2 of Na(+)/H(+) exchange regulatory cofactor NHE-RF1 OS=Homo sapiens OX=9606 GN=SLC9A3R1
283	>sp|Q07866-2|KLC1_HUMAN Isoform C of Kinesin light chain 1 OS=Homo sapiens OX=9606 GN=KLC1
283	>sp|Q07866-3|KLC1_HUMAN Isoform G of Kinesin light chain 1 OS=Homo sapiens OX=9606 GN=KLC1
283	>sp|Q07866-4|KLC1_HUMAN Isoform J of Kinesin light chain 1 OS=Homo sapiens OX=9606 GN=KLC1
283	>sp|Q07866-5|KLC1_HUMAN Isoform K of Kinesin light chain 1 OS=Homo sapiens OX=9606 GN=KLC1
283	>sp|Q07866-6|KLC1_HUMAN Isoform N of Kinesin light chain 1 OS=Homo sapiens OX=9606 GN=KLC1
283	>sp|Q07866-7|KLC1_HUMAN Isoform P of Kinesin light chain 1 OS=Homo sapiens OX=9606 GN=KLC1
283	>sp|Q07866-8|KLC1_HUMAN Isoform S of Kinesin light chain 1 OS=Homo sapiens OX=9606 GN=KLC1
283	>sp|Q07866-9|KLC1_HUMAN Isoform I of Kinesin light chain 1 OS=Homo sapiens OX=9606 GN=KLC1
283	>sp|Q07866-10|KLC1_HUMAN Isoform D of Kinesin light chain 1 OS=Homo sapiens OX=9606 GN=KLC1
284	>sp|Q06124-2|PTN11_HUMAN Isoform 2 of Tyrosine-protein phosphatase non-receptor type 11 OS=Homo sapiens OX=9606 GN=PTPN11
284	>sp|Q06124-3|PTN11_HUMAN Isoform 3 of Tyrosine-protein phosphatase non-receptor type 11 OS=Homo sapiens OX=9606 GN=PTPN11
292	>sp|Q6PCB7-2|S27A1_HUMAN Isoform 2 of Long-chain fatty acid transport protein 1 OS=Homo sapiens OX=9606 GN=SLC27A1
293	>sp|Q8NBJ4-2|GOLM1_HUMAN Isoform 2 of Golgi membrane protein 1 OS=Homo sapiens OX=9606 GN=GOLM1
294	>sp|P52272-2|HNRPM_HUMAN Isoform 2 of Heterogeneous nuclear ribonucleoprotein M OS=Homo sapiens OX=9606 GN=HNRNPM
300	>sp|Q9BX10-2|GTPB2_HUMAN Isoform 2 of GTP-binding protein 2 OS=Homo sapiens OX=9606 GN=GTPBP2
300	>sp|Q9BX10-4|GTPB2_HUMAN Isoform 4 of GTP-binding protein 2 OS=Homo sapiens OX=9606 GN=GTPBP2
301	>sp|P08240-2|SRPRA_HUMAN Isoform 2 of Signal recognition particle receptor subunit alpha OS=Homo sapiens OX=9606 GN=SRPRA
302	>sp|Q9Y6M1-1|IF2B2_HUMAN Isoform 2 of Insulin-like growth factor 2 mRNA-binding protein 2 OS=Homo sapiens OX=9606 GN=IGF2BP2
302	>sp|Q9Y6M1-3|IF2B2_HUMAN Isoform 3 of Insulin-like growth factor 2 mRNA-binding protein 2 OS=Homo sapiens OX=9606 GN=IGF2BP2
302	>sp|Q9Y6M1-4|IF2B2_HUMAN Isoform 4 of Insulin-like growth factor 2 mRNA-binding protein 2 OS=Homo sapiens OX=9606 GN=IGF2BP2
302	>sp|Q9Y6M1-5|IF2B2_HUMAN Isoform 5 of Insulin-like growth factor 2 mRNA-binding protein 2 OS=Homo sapiens OX=9606 GN=IGF2BP2
302	>sp|Q9Y6M1-6|IF2B2_HUMAN Isoform 6 of Insulin-like growth factor 2 mRNA-binding protein 2 OS=Homo sapiens OX=9606 GN=IGF2BP2
304	>sp|Q12931-2|TRAP1_HUMAN Isoform 2 of Heat shock protein 75 kDa, mitochondrial OS=Homo sapiens OX=9606 GN=TRAP1
305	>sp|P0CG47|UBB_HUMAN Polyubiquitin-B OS=Homo sapiens OX=9606 GN=UBB PE=1 SV=1
305	>sp|P0CG48|UBC_HUMAN Polyubiquitin-C OS=Homo sapiens OX=9606 GN=UBC PE=1 SV=3
305	>sp|P62979|RS27A_HUMAN Ubiquitin-40S ribosomal protein S27a OS=Homo sapiens OX=9606 GN=RPS27A PE=1 SV=2
305	>sp|P62987|RL40_HUMAN Ubiquitin-60S ribosomal protein L40 OS=Homo sapiens OX=9606 GN=UBA52 PE=1 SV=2
305	>sp|UBIQ_HUMAN|(Common contaminant protein)
306	>sp|P30419-2|NMT1_HUMAN Isoform Short of Glycylpeptide N-tetradecanoyltransferase 1 OS=Homo sapiens OX=9606 GN=NMT1
313	>sp|CAS2_BOVIN|(Common contaminant protein)
316	>sp|Q8IXI2-2|MIRO1_HUMAN Isoform 2 of Mitochondrial Rho GTPase 1 OS=Homo sapiens OX=9606 GN=RHOT1
316	>sp|Q8IXI2-3|MIRO1_HUMAN Isoform 3 of Mitochondrial Rho GTPase 1 OS=Homo sapiens OX=9606 GN=RHOT1
316	>sp|Q8IXI2-4|MIRO1_HUMAN Isoform 4 of Mitochondrial Rho GTPase 1 OS=Homo sapiens OX=9606 GN=RHOT1
316	>sp|Q8IXI2-5|MIRO1_HUMAN Isoform 5 of Mitochondrial Rho GTPase 1 OS=Homo sapiens OX=9606 GN=RHOT1
316	>sp|Q8IXI2-6|MIRO1_HUMAN Isoform 6 of Mitochondrial Rho GTPase 1 OS=Homo sapiens OX=9606 GN=RHOT1
316	>sp|Q8IXI2-7|MIRO1_HUMAN Isoform 7 of Mitochondrial Rho GTPase 1 OS=Homo sapiens OX=9606 GN=RHOT1
322	>sp|Q00537-2|CDK17_HUMAN Isoform 2 of Cyclin-dependent kinase 17 OS=Homo sapiens OX=9606 GN=CDK17
324	>sp|O43865-2|SAHH2_HUMAN Isoform 2 of S-adenosylhomocysteine hydrolase-like protein 1 OS=Homo sapiens OX=9606 GN=AHCYL1
326	>sp|Q9BXI6-2|TB10A_HUMAN Isoform 2 of TBC1 domain family member 10A OS=Homo sapiens OX=9606 GN=TBC1D10A
327	>sp|Q9UHB9-2|SRP68_HUMAN Isoform 2 of Signal recognition particle subunit SRP68 OS=Homo sapiens OX=9606 GN=SRP68
327	>sp|Q9UHB9-4|SRP68_HUMAN Isoform 4 of Signal recognition particle subunit SRP68 OS=Homo sapiens OX=9606 GN=SRP68
328	>sp|Q5JTV8-3|TOIP1_HUMAN Isoform 3 of Torsin-1A-interacting protein 1 OS=Homo sapiens OX=9606 GN=TOR1AIP1
330	>sp|Q3ZCQ8-2|TIM50_HUMAN Isoform 2 of Mitochondrial import inner membrane translocase subunit TIM50 OS=Homo sapiens OX=9606 GN=TIMM50
330	>sp|Q3ZCQ8-3|TIM50_HUMAN Isoform 3 of Mitochondrial import inner membrane translocase subunit TIM50 OS=Homo sapiens OX=9606 GN=TIMM50
331	>sp|Q9NPH2-2|INO1_HUMAN Isoform 2 of Inositol-3-phosphate synthase 1 OS=Homo sapiens OX=9606 GN=ISYNA1
331	>sp|Q9NPH2-3|INO1_HUMAN Isoform 3 of Inositol-3-phosphate synthase 1 OS=Homo sapiens OX=9606 GN=ISYNA1
332	>sp|Q93050-1|VPP1_HUMAN Isoform 2 of V-type proton ATPase 116 kDa subunit a isoform 1 OS=Homo sapiens OX=9606 GN=ATP6V0A1
332	>sp|Q93050-3|VPP1_HUMAN Isoform 3 of V-type proton ATPase 116 kDa subunit a isoform 1 OS=Homo sapiens OX=9606 GN=ATP6V0A1
333	>sp|O60506-2|HNRPQ_HUMAN Isoform 2 of Heterogeneous nuclear ribonucleoprotein Q OS=Homo sapiens OX=9606 GN=SYNCRIP
333	>sp|O60506-3|HNRPQ_HUMAN Isoform 3 of Heterogeneous nuclear ribonucleoprotein Q OS=Homo sapiens OX=9606 GN=SYNCRIP
333	>sp|O60506-4|HNRPQ_HUMAN Isoform 4 of Heterogeneous nuclear ribonucleoprotein Q OS=Homo sapiens OX=9606 GN=SYNCRIP
336	>sp|P05023-3|AT1A1_HUMAN Isoform 3 of Sodium/potassium-transporting ATPase subunit alpha-1 OS=Homo sapiens OX=9606 GN=ATP1A1
336	>sp|P05023-4|AT1A1_HUMAN Isoform 4 of Sodium/potassium-transporting ATPase subunit alpha-1 OS=Homo sapiens OX=9606 GN=ATP1A1
336	>sp|P13637|AT1A3_HUMAN Sodium/potassium-transporting ATPase subunit alpha-3 OS=Homo sapiens OX=9606 GN=ATP1A3 PE=1 SV=3
336	>sp|P13637-2|AT1A3_HUMAN Isoform 2 of Sodium/potassium-transporting ATPase subunit alpha-3 OS=Homo sapiens OX=9606 GN=ATP1A3
336	>sp|P13637-3|AT1A3_HUMAN Isoform 3 of Sodium/potassium-transporting ATPase subunit alpha-3 OS=Homo sapiens OX=9606 GN=ATP1A3
340	>sp|O14730-2|RIOK3_HUMAN Isoform 2 of Serine/threonine-protein kinase RIO3 OS=Homo sapiens OX=9606 GN=RIOK3
341	>sp|Q99623-2|PHB2_HUMAN Isoform 2 of Prohibitin-2 OS=Homo sapiens OX=9606 GN=PHB2
342	>sp|Q00610-2|CLH1_HUMAN Isoform 2 of Clathrin heavy chain 1 OS=Homo sapiens OX=9606 GN=CLTC
344	>sp|Q7Z5H3-2|RHG22_HUMAN Isoform 2 of Rho GTPase-activating protein 22 OS=Homo sapiens OX=9606 GN=ARHGAP22
344	>sp|Q7Z5H3-3|RHG22_HUMAN Isoform 3 of Rho GTPase-activating protein 22 OS=Homo sapiens OX=9606 GN=ARHGAP22
344	>sp|Q7Z5H3-5|RHG22_HUMAN Isoform 5 of Rho GTPase-activating protein 22 OS=Homo sapiens OX=9606 GN=ARHGAP22
345	>sp|Q13153-2|PAK1_HUMAN Isoform 2 of Serine/threonine-protein kinase PAK 1 OS=Homo sapiens OX=9606 GN=PAK1
348	>sp|Q9NR30|DDX21_HUMAN Nucleolar RNA helicase 2 OS=Homo sapiens OX=9606 GN=DDX21 PE=1 SV=5
348	>sp|Q9NR30-2|DDX21_HUMAN Isoform 2 of Nucleolar RNA helicase 2 OS=Homo sapiens OX=9606 GN=DDX21
350	>Reverse >sp|Q6WKZ4-3|RFIP1_HUMAN Isoform 2 of Rab11 family-interacting protein 1 OS=Homo sapiens OX=9606 GN=RAB11FIP1
350	>Reverse >sp|Q6WKZ4-1|RFIP1_HUMAN Isoform 3 of Rab11 family-interacting protein 1 OS=Homo sapiens OX=9606 GN=RAB11FIP1
351	>sp|Q9UMX0-2|UBQL1_HUMAN Isoform 2 of Ubiquilin-1 OS=Homo sapiens OX=9606 GN=UBQLN1
353	>sp|Q86W50-2|MET16_HUMAN Isoform 2 of RNA N6-adenosine-methyltransferase METTL16 OS=Homo sapiens OX=9606 GN=METTL16
358	>sp|P04075-2|ALDOA_HUMAN Isoform 2 of Fructose-bisphosphate aldolase A OS=Homo sapiens OX=9606 GN=ALDOA
359	>sp|Q86WD7-2|SPA9_HUMAN Isoform 2 of Serpin A9 OS=Homo sapiens OX=9606 GN=SERPINA9
359	>sp|Q86WD7-4|SPA9_HUMAN Isoform 4 of Serpin A9 OS=Homo sapiens OX=9606 GN=SERPINA9
359	>sp|Q86WD7-5|SPA9_HUMAN Isoform 5 of Serpin A9 OS=Homo sapiens OX=9606 GN=SERPINA9
359	>sp|Q86WD7-6|SPA9_HUMAN Isoform 6 of Serpin A9 OS=Homo sapiens OX=9606 GN=SERPINA9
359	>sp|Q86WD7-7|SPA9_HUMAN Isoform 7 of Serpin A9 OS=Homo sapiens OX=9606 GN=SERPINA9
363	>sp|Q6VEQ5|WASH2_HUMAN WAS protein family homolog 2 OS=Homo sapiens OX=9606 GN=WASH2P PE=2 SV=2
366	>sp|Q15291-2|RBBP5_HUMAN Isoform 2 of Retinoblastoma-binding protein 5 OS=Homo sapiens OX=9606 GN=RBBP5
367	>sp|P53814-5|SMTN_HUMAN Isoform B2 of Smoothelin OS=Homo sapiens OX=9606 GN=SMTN
367	>sp|P53814-6|SMTN_HUMAN Isoform B3 of Smoothelin OS=Homo sapiens OX=9606 GN=SMTN
369	>sp|Q96AE4-2|FUBP1_HUMAN Isoform 2 of Far upstream element-binding protein 1 OS=Homo sapiens OX=9606 GN=FUBP1
370	>sp|P61626|LYSC_HUMAN Lysozyme C OS=Homo sapiens OX=9606 GN=LYZ PE=1 SV=1
374	>sp|O75027-2|ABCB7_HUMAN Isoform 2 of ATP-binding cassette sub-family B member 7, mitochondrial OS=Homo sapiens OX=9606 GN=ABCB7
374	>sp|O75027-3|ABCB7_HUMAN Isoform 3 of ATP-binding cassette sub-family B member 7, mitochondrial OS=Homo sapiens OX=9606 GN=ABCB7
375	>sp|Q10567-2|AP1B1_HUMAN Isoform B of AP-1 complex subunit beta-1 OS=Homo sapiens OX=9606 GN=AP1B1
375	>sp|Q10567-3|AP1B1_HUMAN Isoform C of AP-1 complex subunit beta-1 OS=Homo sapiens OX=9606 GN=AP1B1
375	>sp|Q10567-4|AP1B1_HUMAN Isoform 4 of AP-1 complex subunit beta-1 OS=Homo sapiens OX=9606 GN=AP1B1
375	>sp|P63010|AP2B1_HUMAN AP-2 complex subunit beta OS=Homo sapiens OX=9606 GN=AP2B1 PE=1 SV=1
375	>sp|P63010-2|AP2B1_HUMAN Isoform 2 of AP-2 complex subunit beta OS=Homo sapiens OX=9606 GN=AP2B1
375	>sp|P63010-3|AP2B1_HUMAN Isoform 3 of AP-2 complex subunit beta OS=Homo sapiens OX=9606 GN=AP2B1
378	>sp|Q8N7R7-3|CCYL1_HUMAN Isoform 3 of Cyclin-Y-like protein 1 OS=Homo sapiens OX=9606 GN=CCNYL1
380	>Reverse >sp|Q7Z3U7-2|MON2_HUMAN Isoform 2 of Protein MON2 homolog OS=Homo sapiens OX=9606 GN=MON2
380	>Reverse >sp|Q7Z3U7-5|MON2_HUMAN Isoform 5 of Protein MON2 homolog OS=Homo sapiens OX=9606 GN=MON2
380	>Reverse >sp|Q7Z3U7-6|MON2_HUMAN Isoform 6 of Protein MON2 homolog OS=Homo sapiens OX=9606 GN=MON2
381	>sp|P15133|E3RDA_ADE02 Pre-early 3 receptor internalization and degradation alpha protein OS=Human adenovirus C serotype 2 OX=10515 PE=1 SV=1
383	>sp|Q99879|H2B1M_HUMAN Histone H2B type 1-M OS=Homo sapiens OX=9606 GN=HIST1H2BM PE=1 SV=3
383	>sp|O60814|H2B1K_HUMAN Histone H2B type 1-K OS=Homo sapiens OX=9606 GN=HIST1H2BK PE=1 SV=3
383	>sp|P62807|H2B1C_HUMAN Histone H2B type 1-C/E/F/G/I OS=Homo sapiens OX=9606 GN=HIST1H2BC PE=1 SV=4
383	>sp|Q99877|H2B1N_HUMAN Histone H2B type 1-N OS=Homo sapiens OX=9606 GN=HIST1H2BN PE=1 SV=3
383	>sp|Q93079|H2B1H_HUMAN Histone H2B type 1-H OS=Homo sapiens OX=9606 GN=HIST1H2BH PE=1 SV=3
383	>sp|P57053|H2BFS_HUMAN Histone H2B type F-S OS=Homo sapiens OX=9606 GN=H2BFS PE=1 SV=2
383	>sp|P58876|H2B1D_HUMAN Histone H2B type 1-D OS=Homo sapiens OX=9606 GN=HIST1H2BD PE=1 SV=2
383	>sp|Q5QNW6|H2B2F_HUMAN Histone H2B type 2-F OS=Homo sapiens OX=9606 GN=HIST2H2BF PE=1 SV=3
383	>sp|Q5QNW6-2|H2B2F_HUMAN Isoform 2 of Histone H2B type 2-F OS=Homo sapiens OX=9606 GN=HIST2H2BF
384	>sp|P42357-2|HUTH_HUMAN Isoform 2 of Histidine ammonia-lyase OS=Homo sapiens OX=9606 GN=HAL
386	>Reverse >sp|Q9Y2G2-5|CARD8_HUMAN Isoform 5 of Caspase recruitment domain-containing protein 8 OS=Homo sapiens OX=9606 GN=CARD8
387	>sp|P35030-2|TRY3_HUMAN Isoform 2 of Trypsin-3 OS=Homo sapiens OX=9606 GN=PRSS3
387	>sp|P35030-3|TRY3_HUMAN Isoform 3 of Trypsin-3 OS=Homo sapiens OX=9606 GN=PRSS3
387	>sp|P35030-4|TRY3_HUMAN Isoform 4 of Trypsin-3 OS=Homo sapiens OX=9606 GN=PRSS3
387	>sp|P35030-5|TRY3_HUMAN Isoform 5 of Trypsin-3 OS=Homo sapiens OX=9606 GN=PRSS3
389	>sp|P06241-2|FYN_HUMAN Isoform 2 of Tyrosine-protein kinase Fyn OS=Homo sapiens OX=9606 GN=FYN
389	>sp|P06241-3|FYN_HUMAN Isoform 3 of Tyrosine-protein kinase Fyn OS=Homo sapiens OX=9606 GN=FYN
390	>Reverse >sp|Q9P2M7-2|CING_HUMAN Isoform 2 of Cingulin OS=Homo sapiens OX=9606 GN=CGN
391	>sp|P22314-2|UBA1_HUMAN Isoform 2 of Ubiquitin-like modifier-activating enzyme 1 OS=Homo sapiens OX=9606 GN=UBA1
394	>sp|Q9H0W8-2|SMG9_HUMAN Isoform 2 of Protein SMG9 OS=Homo sapiens OX=9606 GN=SMG9
395	>sp|Q13402-2|MYO7A_HUMAN Isoform 2 of Unconventional myosin-VIIa OS=Homo sapiens OX=9606 GN=MYO7A
395	>sp|Q13402-3|MYO7A_HUMAN Isoform 3 of Unconventional myosin-VIIa OS=Homo sapiens OX=9606 GN=MYO7A
395	>sp|Q13402-4|MYO7A_HUMAN Isoform 4 of Unconventional myosin-VIIa OS=Homo sapiens OX=9606 GN=MYO7A
395	>sp|Q13402-5|MYO7A_HUMAN Isoform 5 of Unconventional myosin-VIIa OS=Homo sapiens OX=9606 GN=MYO7A
395	>sp|Q13402-6|MYO7A_HUMAN Isoform 6 of Unconventional myosin-VIIa OS=Homo sapiens OX=9606 GN=MYO7A
395	>sp|Q13402-7|MYO7A_HUMAN Isoform 7 of Unconventional myosin-VIIa OS=Homo sapiens OX=9606 GN=MYO7A
395	>sp|Q13402-8|MYO7A_HUMAN Isoform 8 of Unconventional myosin-VIIa OS=Homo sapiens OX=9606 GN=MYO7A
396	>sp|O14744-2|ANM5_HUMAN Isoform 2 of Protein arginine N-methyltransferase 5 OS=Homo sapiens OX=9606 GN=PRMT5
396	>sp|O14744-5|ANM5_HUMAN Isoform 5 of Protein arginine N-methyltransferase 5 OS=Homo sapiens OX=9606 GN=PRMT5
396	>sp|O14744-3|ANM5_HUMAN Isoform 3 of Protein arginine N-methyltransferase 5 OS=Homo sapiens OX=9606 GN=PRMT5
397	>sp|O95399-2|UTS2_HUMAN Isoform 2 of Urotensin-2 OS=Homo sapiens OX=9606 GN=UTS2
398	>Reverse >sp|Q7L4P6-2|BEND5_HUMAN Isoform 2 of BEN domain-containing protein 5 OS=Homo sapiens OX=9606 GN=BEND5
401	>sp|Q92841-1|DDX17_HUMAN Isoform 2 of Probable ATP-dependent RNA helicase DDX17 OS=Homo sapiens OX=9606 GN=DDX17
401	>sp|Q92841-2|DDX17_HUMAN Isoform 3 of Probable ATP-dependent RNA helicase DDX17 OS=Homo sapiens OX=9606 GN=DDX17
401	>sp|Q92841-3|DDX17_HUMAN Isoform 4 of Probable ATP-dependent RNA helicase DDX17 OS=Homo sapiens OX=9606 GN=DDX17
403	>sp|Q9UPY6-2|WASF3_HUMAN Isoform 2 of Wiskott-Aldrich syndrome protein family member 3 OS=Homo sapiens OX=9606 GN=WASF3
405	>Reverse >sp|Q9NQ11-2|AT132_HUMAN Isoform B of Cation-transporting ATPase 13A2 OS=Homo sapiens OX=9606 GN=ATP13A2
405	>Reverse >sp|Q9NQ11-3|AT132_HUMAN Isoform 3 of Cation-transporting ATPase 13A2 OS=Homo sapiens OX=9606 GN=ATP13A2
407	>sp|Q8IUR6-3|CRERF_HUMAN Isoform 3 of CREB3 regulatory factor OS=Homo sapiens OX=9606 GN=CREBRF
408	>sp|O15091-2|MRPP3_HUMAN Isoform 2 of Mitochondrial ribonuclease P catalytic subunit OS=Homo sapiens OX=9606 GN=KIAA0391
408	>sp|O15091-4|MRPP3_HUMAN Isoform 4 of Mitochondrial ribonuclease P catalytic subunit OS=Homo sapiens OX=9606 GN=KIAA0391
409	>sp|Q9UJX2-3|CDC23_HUMAN Isoform 3 of Cell division cycle protein 23 homolog OS=Homo sapiens OX=9606 GN=CDC23
412	>sp|Q96HN2-2|SAHH3_HUMAN Isoform 2 of Adenosylhomocysteinase 3 OS=Homo sapiens OX=9606 GN=AHCYL2
412	>sp|Q96HN2-3|SAHH3_HUMAN Isoform 3 of Adenosylhomocysteinase 3 OS=Homo sapiens OX=9606 GN=AHCYL2
412	>sp|Q96HN2-4|SAHH3_HUMAN Isoform 4 of Adenosylhomocysteinase 3 OS=Homo sapiens OX=9606 GN=AHCYL2
413	>sp|Q9H9T3-2|ELP3_HUMAN Isoform 2 of Elongator complex protein 3 OS=Homo sapiens OX=9606 GN=ELP3
413	>sp|Q9H9T3-4|ELP3_HUMAN Isoform 3 of Elongator complex protein 3 OS=Homo sapiens OX=9606 GN=ELP3
413	>sp|Q9H9T3-5|ELP3_HUMAN Isoform 4 of Elongator complex protein 3 OS=Homo sapiens OX=9606 GN=ELP3
414	>sp|Q8N2G8-2|GHDC_HUMAN Isoform 2 of GH3 domain-containing protein OS=Homo sapiens OX=9606 GN=GHDC
414	>sp|Q8N2G8-3|GHDC_HUMAN Isoform 3 of GH3 domain-containing protein OS=Homo sapiens OX=9606 GN=GHDC
415	>sp|P62879|GBB2_HUMAN Guanine nucleotide-binding protein G(I)/G(S)/G(T) subunit beta-2 OS=Homo sapiens OX=9606 GN=GNB2 PE=1 SV=3
415	>sp|P62873|GBB1_HUMAN Guanine nucleotide-binding protein G(I)/G(S)/G(T) subunit beta-1 OS=Homo sapiens OX=9606 GN=GNB1 PE=1 SV=3
415	>sp|P62873-2|GBB1_HUMAN Isoform 2 of Guanine nucleotide-binding protein G(I)/G(S)/G(T) subunit beta-1 OS=Homo sapiens OX=9606 GN=GNB1
415	>sp|P16520|GBB3_HUMAN Guanine nucleotide-binding protein G(I)/G(S)/G(T) subunit beta-3 OS=Homo sapiens OX=9606 GN=GNB3 PE=1 SV=1
415	>sp|P16520-2|GBB3_HUMAN Isoform 2 of Guanine nucleotide-binding protein G(I)/G(S)/G(T) subunit beta-3 OS=Homo sapiens OX=9606 GN=GNB3
417	>sp|P47897-2|SYQ_HUMAN Isoform 2 of Glutamine--tRNA ligase OS=Homo sapiens OX=9606 GN=QARS
420	>sp|P19525-2|E2AK2_HUMAN Isoform 2 of Interferon-induced, double-stranded RNA-activated protein kinase OS=Homo sapiens OX=9606 GN=EIF2AK2
421	>Reverse >sp|Q13247-2|SRSF6_HUMAN Isoform SRP55-2 of Serine/arginine-rich splicing factor 6 OS=Homo sapiens OX=9606 GN=SRSF6
421	>Reverse >sp|Q13247-3|SRSF6_HUMAN Isoform SRP55-3 of Serine/arginine-rich splicing factor 6 OS=Homo sapiens OX=9606 GN=SRSF6
423	>sp|Q15046-2|SYK_HUMAN Isoform Mitochondrial of Lysine--tRNA ligase OS=Homo sapiens OX=9606 GN=KARS
424	>sp|Q76NI1-2|KNDC1_HUMAN Isoform 2 of Kinase non-catalytic C-lobe domain-containing protein 1 OS=Homo sapiens OX=9606 GN=KNDC1
424	>sp|Q76NI1-3|KNDC1_HUMAN Isoform 3 of Kinase non-catalytic C-lobe domain-containing protein 1 OS=Homo sapiens OX=9606 GN=KNDC1
424	>sp|Q76NI1-4|KNDC1_HUMAN Isoform 4 of Kinase non-catalytic C-lobe domain-containing protein 1 OS=Homo sapiens OX=9606 GN=KNDC1
425	>sp|O76009|KT33A_HUMAN Keratin, type I cuticular Ha3-I OS=Homo sapiens OX=9606 GN=KRT33A PE=2 SV=2
425	>sp|K1HA_HUMAN|(Common contaminant protein)
426	>Reverse >sp|Q96P44-3|COLA1_HUMAN Isoform 3 of Collagen alpha-1(XXI) chain OS=Homo sapiens OX=9606 GN=COL21A1
428	>sp|Q06265-2|EXOS9_HUMAN Isoform 2 of Exosome complex component RRP45 OS=Homo sapiens OX=9606 GN=EXOSC9
428	>sp|Q06265-3|EXOS9_HUMAN Isoform 3 of Exosome complex component RRP45 OS=Homo sapiens OX=9606 GN=EXOSC9
428	>sp|Q06265-4|EXOS9_HUMAN Isoform 4 of Exosome complex component RRP45 OS=Homo sapiens OX=9606 GN=EXOSC9
429	>Reverse >sp|O15259-2|NPHP1_HUMAN Isoform 2 of Nephrocystin-1 OS=Homo sapiens OX=9606 GN=NPHP1
429	>Reverse >sp|O15259-3|NPHP1_HUMAN Isoform 3 of Nephrocystin-1 OS=Homo sapiens OX=9606 GN=NPHP1
429	>Reverse >sp|O15259-4|NPHP1_HUMAN Isoform 4 of Nephrocystin-1 OS=Homo sapiens OX=9606 GN=NPHP1
431	>sp|P39656-2|OST48_HUMAN Isoform 2 of Dolichyl-diphosphooligosaccharide--protein glycosyltransferase 48 kDa subunit OS=Homo sapiens OX=9606 GN=DDOST
431	>sp|P39656-3|OST48_HUMAN Isoform 3 of Dolichyl-diphosphooligosaccharide--protein glycosyltransferase 48 kDa subunit OS=Homo sapiens OX=9606 GN=DDOST
432	>Reverse >sp|P21359-2|NF1_HUMAN Isoform 1 of Neurofibromin OS=Homo sapiens OX=9606 GN=NF1
432	>Reverse >sp|P21359-6|NF1_HUMAN Isoform 6 of Neurofibromin OS=Homo sapiens OX=9606 GN=NF1
434	>sp|O43150-2|ASAP2_HUMAN Isoform 2 of Arf-GAP with SH3 domain, ANK repeat and PH domain-containing protein 2 OS=Homo sapiens OX=9606 GN=ASAP2
435	>sp|Q14108-2|SCRB2_HUMAN Isoform 2 of Lysosome membrane protein 2 OS=Homo sapiens OX=9606 GN=SCARB2
437	>sp|Q9UI42-2|CBPA4_HUMAN Isoform 2 of Carboxypeptidase A4 OS=Homo sapiens OX=9606 GN=CPA4
439	>sp|Q15907-2|RB11B_HUMAN Isoform 2 of Ras-related protein Rab-11B OS=Homo sapiens OX=9606 GN=RAB11B
439	>sp|P62491|RB11A_HUMAN Ras-related protein Rab-11A OS=Homo sapiens OX=9606 GN=RAB11A PE=1 SV=3
439	>sp|P62491-2|RB11A_HUMAN Isoform 2 of Ras-related protein Rab-11A OS=Homo sapiens OX=9606 GN=RAB11A
439	>sp|P57735|RAB25_HUMAN Ras-related protein Rab-25 OS=Homo sapiens OX=9606 GN=RAB25 PE=1 SV=2
440	>sp|Q9UKT9-2|IKZF3_HUMAN Isoform 2 of Zinc finger protein Aiolos OS=Homo sapiens OX=9606 GN=IKZF3
440	>sp|Q9UKT9-3|IKZF3_HUMAN Isoform 3 of Zinc finger protein Aiolos OS=Homo sapiens OX=9606 GN=IKZF3
440	>sp|Q9UKT9-4|IKZF3_HUMAN Isoform 4 of Zinc finger protein Aiolos OS=Homo sapiens OX=9606 GN=IKZF3
440	>sp|Q9UKT9-5|IKZF3_HUMAN Isoform 5 of Zinc finger protein Aiolos OS=Homo sapiens OX=9606 GN=IKZF3
440	>sp|Q9UKT9-6|IKZF3_HUMAN Isoform 6 of Zinc finger protein Aiolos OS=Homo sapiens OX=9606 GN=IKZF3
440	>sp|Q9UKT9-7|IKZF3_HUMAN Isoform 7 of Zinc finger protein Aiolos OS=Homo sapiens OX=9606 GN=IKZF3
440	>sp|Q9UKT9-8|IKZF3_HUMAN Isoform 8 of Zinc finger protein Aiolos OS=Homo sapiens OX=9606 GN=IKZF3
440	>sp|Q9UKT9-9|IKZF3_HUMAN Isoform 9 of Zinc finger protein Aiolos OS=Homo sapiens OX=9606 GN=IKZF3
440	>sp|Q9UKT9-10|IKZF3_HUMAN Isoform 10 of Zinc finger protein Aiolos OS=Homo sapiens OX=9606 GN=IKZF3
440	>sp|Q9UKT9-11|IKZF3_HUMAN Isoform 11 of Zinc finger protein Aiolos OS=Homo sapiens OX=9606 GN=IKZF3
440	>sp|Q9UKT9-12|IKZF3_HUMAN Isoform 12 of Zinc finger protein Aiolos OS=Homo sapiens OX=9606 GN=IKZF3
440	>sp|Q9UKT9-13|IKZF3_HUMAN Isoform 13 of Zinc finger protein Aiolos OS=Homo sapiens OX=9606 GN=IKZF3
440	>sp|Q9UKT9-15|IKZF3_HUMAN Isoform 15 of Zinc finger protein Aiolos OS=Homo sapiens OX=9606 GN=IKZF3
440	>sp|Q9UKT9-16|IKZF3_HUMAN Isoform 16 of Zinc finger protein Aiolos OS=Homo sapiens OX=9606 GN=IKZF3
442	>sp|Q96LB3-2|IFT74_HUMAN Isoform 2 of Intraflagellar transport protein 74 homolog OS=Homo sapiens OX=9606 GN=IFT74
443	>sp|P11117-2|PPAL_HUMAN Isoform 2 of Lysosomal acid phosphatase OS=Homo sapiens OX=9606 GN=ACP2
444	>sp|P52306-2|GDS1_HUMAN Isoform 2 of Rap1 GTPase-GDP dissociation stimulator 1 OS=Homo sapiens OX=9606 GN=RAP1GDS1
444	>sp|P52306-3|GDS1_HUMAN Isoform 3 of Rap1 GTPase-GDP dissociation stimulator 1 OS=Homo sapiens OX=9606 GN=RAP1GDS1
444	>sp|P52306-4|GDS1_HUMAN Isoform 4 of Rap1 GTPase-GDP dissociation stimulator 1 OS=Homo sapiens OX=9606 GN=RAP1GDS1
444	>sp|P52306-5|GDS1_HUMAN Isoform 5 of Rap1 GTPase-GDP dissociation stimulator 1 OS=Homo sapiens OX=9606 GN=RAP1GDS1
444	>sp|P52306-6|GDS1_HUMAN Isoform 6 of Rap1 GTPase-GDP dissociation stimulator 1 OS=Homo sapiens OX=9606 GN=RAP1GDS1
445	>sp|O15061-2|SYNEM_HUMAN Isoform 2 of Synemin OS=Homo sapiens OX=9606 GN=SYNM
445	>sp|O15061-3|SYNEM_HUMAN Isoform 3 of Synemin OS=Homo sapiens OX=9606 GN=SYNM
446	>sp|Q00839-2|HNRPU_HUMAN Isoform 2 of Heterogeneous nuclear ribonucleoprotein U OS=Homo sapiens OX=9606 GN=HNRNPU
447	>sp|Q9BW27-2|NUP85_HUMAN Isoform 2 of Nuclear pore complex protein Nup85 OS=Homo sapiens OX=9606 GN=NUP85
447	>sp|Q9BW27-3|NUP85_HUMAN Isoform 3 of Nuclear pore complex protein Nup85 OS=Homo sapiens OX=9606 GN=NUP85
453	>sp|P06744-2|G6PI_HUMAN Isoform 2 of Glucose-6-phosphate isomerase OS=Homo sapiens OX=9606 GN=GPI
454	>sp|Q9C0G6-2|DYH6_HUMAN Isoform 2 of Dynein heavy chain 6, axonemal OS=Homo sapiens OX=9606 GN=DNAH6
456	>sp|Q8IYS2-2|K2013_HUMAN Isoform 2 of Uncharacterized protein KIAA2013 OS=Homo sapiens OX=9606 GN=KIAA2013
460	>sp|Q9NUT2-2|ABCB8_HUMAN Isoform 2 of ATP-binding cassette sub-family B member 8, mitochondrial OS=Homo sapiens OX=9606 GN=ABCB8
460	>sp|Q9NUT2-3|ABCB8_HUMAN Isoform 3 of ATP-binding cassette sub-family B member 8, mitochondrial OS=Homo sapiens OX=9606 GN=ABCB8
460	>sp|Q9NUT2-4|ABCB8_HUMAN Isoform 4 of ATP-binding cassette sub-family B member 8, mitochondrial OS=Homo sapiens OX=9606 GN=ABCB8
460	>sp|Q9NUT2-5|ABCB8_HUMAN Isoform 5 of ATP-binding cassette sub-family B member 8, mitochondrial OS=Homo sapiens OX=9606 GN=ABCB8
461	>sp|Q12849-5|GRSF1_HUMAN Isoform 2 of G-rich sequence factor 1 OS=Homo sapiens OX=9606 GN=GRSF1
464	>sp|O75167-4|PHAR2_HUMAN Isoform 4 of Phosphatase and actin regulator 2 OS=Homo sapiens OX=9606 GN=PHACTR2
465	>sp|Q96P63-2|SPB12_HUMAN Isoform 2 of Serpin B12 OS=Homo sapiens OX=9606 GN=SERPINB12
467	>sp|O43660-2|PLRG1_HUMAN Isoform 2 of Pleiotropic regulator 1 OS=Homo sapiens OX=9606 GN=PLRG1
472	>sp|CASK_BOVIN|(Common contaminant protein)
473	>sp|Q7Z2Z1-2|TICRR_HUMAN Isoform 2 of Treslin OS=Homo sapiens OX=9606 GN=TICRR
475	>Reverse >sp|P00918|CAH2_HUMAN Carbonic anhydrase 2 OS=Homo sapiens OX=9606 GN=CA2 PE=1 SV=2
476	>sp|O95155-2|UBE4B_HUMAN Isoform 2 of Ubiquitin conjugation factor E4 B OS=Homo sapiens OX=9606 GN=UBE4B
476	>sp|O95155-3|UBE4B_HUMAN Isoform 3 of Ubiquitin conjugation factor E4 B OS=Homo sapiens OX=9606 GN=UBE4B
476	>sp|O95155-4|UBE4B_HUMAN Isoform 4 of Ubiquitin conjugation factor E4 B OS=Homo sapiens OX=9606 GN=UBE4B
478	>sp|Q8WZ42-12|TITIN_HUMAN Isoform 12 of Titin OS=Homo sapiens OX=9606 GN=TTN
479	>Reverse >sp|P52948-2|NUP98_HUMAN Isoform 2 of Nuclear pore complex protein Nup98-Nup96 OS=Homo sapiens OX=9606 GN=NUP98
479	>Reverse >sp|P52948-3|NUP98_HUMAN Isoform 3 of Nuclear pore complex protein Nup98-Nup96 OS=Homo sapiens OX=9606 GN=NUP98
479	>Reverse >sp|P52948-4|NUP98_HUMAN Isoform 4 of Nuclear pore complex protein Nup98-Nup96 OS=Homo sapiens OX=9606 GN=NUP98
479	>Reverse >sp|P52948-5|NUP98_HUMAN Isoform 5 of Nuclear pore complex protein Nup98-Nup96 OS=Homo sapiens OX=9606 GN=NUP98
479	>Reverse >sp|P52948-6|NUP98_HUMAN Isoform 6 of Nuclear pore complex protein Nup98-Nup96 OS=Homo sapiens OX=9606 GN=NUP98
480	>sp|Q5XG92-2|EST4A_HUMAN Isoform 2 of Carboxylesterase 4A OS=Homo sapiens OX=9606 GN=CES4A
480	>sp|Q5XG92-5|EST4A_HUMAN Isoform 4 of Carboxylesterase 4A OS=Homo sapiens OX=9606 GN=CES4A
480	>sp|Q5XG92-8|EST4A_HUMAN Isoform 7 of Carboxylesterase 4A OS=Homo sapiens OX=9606 GN=CES4A

## Sheet: Bottom Spectra
Query #:z	Protein Rank	Peptide < ProteinMetrics Confidential >	Glycans NHFAGNa	Modification Type(s)	Observed m/z	z	Observed (M+H)	Calc. mass (M+H)	Off-by-x error	Mass error (ppm)	Starting position	Cleavage	Score	Delta	Delta Mod	|Log Prob|	# of unique peptides	Protein Name	Protein DB number	Comment	Scan #	Scan Time
06745:2	1	R.SGGGFSSGSAGIINYQR.R			829.4	2	1657.79	1657.79	0	0.2	13	Specific	402.54	402.54	402.54	8.15	84	>sp|P04264|K2C1_HUMAN Keratin, type II cytoskeletal 1 OS=Homo sapiens OX=9606 GN=KRT1 PE=1 SV=6	46462	200724_Q_ValkLC_WR_E2216_Bottom.11659.11659.2	controllerType=0 controllerNumber=1 scan=11659	41.2331
06548:3	1	R.SGGGFSSGSAGIINYQR.R			553.27	3	1657.8	1657.79	0	1.3	13	Specific	563.65	523.23	523.23	7.49	84	>sp|P04264|K2C1_HUMAN Keratin, type II cytoskeletal 1 OS=Homo sapiens OX=9606 GN=KRT1 PE=1 SV=6	46462	200724_Q_ValkLC_WR_E2216_Bottom.11434.11434.3	controllerType=0 controllerNumber=1 scan=11434	40.628
06511:2	1	R.SGGGFSSGSAGIINYQR.R			829.4	2	1657.79	1657.79	0	0	13	Specific	677.06	668.18	668.18	11.19	84	>sp|P04264|K2C1_HUMAN Keratin, type II cytoskeletal 1 OS=Homo sapiens OX=9606 GN=KRT1 PE=1 SV=6	46462	200724_Q_ValkLC_WR_E2216_Bottom.11394.11394.2	controllerType=0 controllerNumber=1 scan=11394	40.5232
06914:2	1	R.SGGGFSSGSAGIIN[+0.984]YQR.R		N[+1]	829.891	2	1658.78	1658.78	0	-1.2	13	Specific	290.49	290.49	0	6.13	84	>sp|P04264|K2C1_HUMAN Keratin, type II cytoskeletal 1 OS=Homo sapiens OX=9606 GN=KRT1 PE=1 SV=6	46462	200724_Q_ValkLC_WR_E2216_Bottom.11861.11861.2	controllerType=0 controllerNumber=1 scan=11861	41.7915
07356:2	1	R.SGGGFSSGSAGIIN[+0.984]YQR.R		N[+1]	829.891	2	1658.77	1658.78	0	-1.7	13	Specific	304.96	304.96	33.69	6.42	84	>sp|P04264|K2C1_HUMAN Keratin, type II cytoskeletal 1 OS=Homo sapiens OX=9606 GN=KRT1 PE=1 SV=6	46462	200724_Q_ValkLC_WR_E2216_Bottom.12419.12419.2	controllerType=0 controllerNumber=1 scan=12419	43.4104
07141:2	1	R.SGGGFSSGSAGIIN[+0.984]YQR.R		N[+1]	829.892	2	1658.78	1658.78	0	0.3	13	Specific	512.69	512.69	66.25	8.23	84	>sp|P04264|K2C1_HUMAN Keratin, type II cytoskeletal 1 OS=Homo sapiens OX=9606 GN=KRT1 PE=1 SV=6	46462	200724_Q_ValkLC_WR_E2216_Bottom.12153.12153.2	controllerType=0 controllerNumber=1 scan=12153	42.6541
05656:2	1	R.FSSC[+57.021]GGGGGSFGAGGGFGSR.S		C[+57]	883.37	2	1765.73	1765.73	0	-1.4	46	Specific	473.13	473.13	473.13	7.92	84	>sp|P04264|K2C1_HUMAN Keratin, type II cytoskeletal 1 OS=Homo sapiens OX=9606 GN=KRT1 PE=1 SV=6	46462	200724_Q_ValkLC_WR_E2216_Bottom.10402.10402.2	controllerType=0 controllerNumber=1 scan=10402	37.8222
05663:2	1	R.SLVNLGGSK.S			437.753	2	874.499	874.499	0	-0.1	66	Specific	184.34	82.35	82.35	2.84	84	>sp|P04264|K2C1_HUMAN Keratin, type II cytoskeletal 1 OS=Homo sapiens OX=9606 GN=KRT1 PE=1 SV=6	46462	200724_Q_ValkLC_WR_E2216_Bottom.10410.10410.2	controllerType=0 controllerNumber=1 scan=10410	37.8434
07014:2	1	R.SLVNLGGSK.S			437.754	2	874.501	874.499	0	1.8	66	Specific	208.16	63.47	63.47	2.25	84	>sp|P04264|K2C1_HUMAN Keratin, type II cytoskeletal 1 OS=Homo sapiens OX=9606 GN=KRT1 PE=1 SV=6	46462	200724_Q_ValkLC_WR_E2216_Bottom.11988.11988.2	controllerType=0 controllerNumber=1 scan=11988	42.1597
05857:2	1	R.SLVNLGGSK.S			437.753	2	874.5	874.499	0	0.5	66	Specific	237.52	89.78	89.78	2.91	84	>sp|P04264|K2C1_HUMAN Keratin, type II cytoskeletal 1 OS=Homo sapiens OX=9606 GN=KRT1 PE=1 SV=6	46462	200724_Q_ValkLC_WR_E2216_Bottom.10642.10642.2	controllerType=0 controllerNumber=1 scan=10642	38.5001
06387:2	1	R.SLVNLGGSK.S			437.753	2	874.499	874.499	0	0.1	66	Specific	260.99	38.95	38.95	3.51	84	>sp|P04264|K2C1_HUMAN Keratin, type II cytoskeletal 1 OS=Homo sapiens OX=9606 GN=KRT1 PE=1 SV=6	46462	200724_Q_ValkLC_WR_E2216_Bottom.11250.11250.2	controllerType=0 controllerNumber=1 scan=11250	40.1347
05186:2	1	R.SLVNLGGSK.S			437.753	2	874.499	874.499	0	0	66	Specific	277.02	77.67	77.67	3.94	84	>sp|P04264|K2C1_HUMAN Keratin, type II cytoskeletal 1 OS=Homo sapiens OX=9606 GN=KRT1 PE=1 SV=6	46462	200724_Q_ValkLC_WR_E2216_Bottom.9834.9834.2	controllerType=0 controllerNumber=1 scan=9834	36.2543
05035:2	1	R.SLVNLGGSK.S			437.754	2	874.5	874.499	0	0.9	66	Specific	336.84	108.43	108.43	4.09	84	>sp|P04264|K2C1_HUMAN Keratin, type II cytoskeletal 1 OS=Homo sapiens OX=9606 GN=KRT1 PE=1 SV=6	46462	200724_Q_ValkLC_WR_E2216_Bottom.9651.9651.2	controllerType=0 controllerNumber=1 scan=9651	35.7468
04414:2	1	R.SLVNLGGSK.S			437.754	2	874.5	874.499	0	0.9	66	Specific	337.66	129.89	129.89	4.12	84	>sp|P04264|K2C1_HUMAN Keratin, type II cytoskeletal 1 OS=Homo sapiens OX=9606 GN=KRT1 PE=1 SV=6	46462	200724_Q_ValkLC_WR_E2216_Bottom.8913.8913.2	controllerType=0 controllerNumber=1 scan=8913	33.6964
05205:2	1	R.SLVNLGGSK.S			437.753	2	874.5	874.499	0	0.6	66	Specific	351.36	136.31	136.31	4.2	84	>sp|P04264|K2C1_HUMAN Keratin, type II cytoskeletal 1 OS=Homo sapiens OX=9606 GN=KRT1 PE=1 SV=6	46462	200724_Q_ValkLC_WR_E2216_Bottom.9858.9858.2	controllerType=0 controllerNumber=1 scan=9858	36.3188
04867:2	1	R.SLVNLGGSK.S			437.753	2	874.5	874.499	0	0.5	66	Specific	384.07	138.13	138.13	4.12	84	>sp|P04264|K2C1_HUMAN Keratin, type II cytoskeletal 1 OS=Homo sapiens OX=9606 GN=KRT1 PE=1 SV=6	46462	200724_Q_ValkLC_WR_E2216_Bottom.9455.9455.2	controllerType=0 controllerNumber=1 scan=9455	35.1996
04679:2	1	R.SLVNLGGSK.S			437.754	2	874.5	874.499	0	0.8	66	Specific	413.8	152.53	152.53	5.68	84	>sp|P04264|K2C1_HUMAN Keratin, type II cytoskeletal 1 OS=Homo sapiens OX=9606 GN=KRT1 PE=1 SV=6	46462	200724_Q_ValkLC_WR_E2216_Bottom.9233.9233.2	controllerType=0 controllerNumber=1 scan=9233	34.599
04247:2	1	R.SLVNLGGSK.S			437.753	2	874.499	874.499	0	0.2	66	Specific	472.88	183.93	183.93	6.24	84	>sp|P04264|K2C1_HUMAN Keratin, type II cytoskeletal 1 OS=Homo sapiens OX=9606 GN=KRT1 PE=1 SV=6	46462	200724_Q_ValkLC_WR_E2216_Bottom.8723.8723.2	controllerType=0 controllerNumber=1 scan=8723	33.191
04122:2	1	R.SLVNLGGSK.S			437.754	2	874.5	874.499	0	1.1	66	Specific	490.81	197.41	197.41	5.95	84	>sp|P04264|K2C1_HUMAN Keratin, type II cytoskeletal 1 OS=Homo sapiens OX=9606 GN=KRT1 PE=1 SV=6	46462	200724_Q_ValkLC_WR_E2216_Bottom.8556.8556.2	controllerType=0 controllerNumber=1 scan=8556	32.6852
08819:2	1	R.SLVN[+0.984]LGGSK.S		N[+1]	438.245	2	875.483	875.483	0	-0.6	66	Specific	87.29	30.62	30.62	1.96	84	>sp|P04264|K2C1_HUMAN Keratin, type II cytoskeletal 1 OS=Homo sapiens OX=9606 GN=KRT1 PE=1 SV=6	46462	200724_Q_ValkLC_WR_E2216_Bottom.14377.14377.2	controllerType=0 controllerNumber=1 scan=14377	49.4448
06471:2	1	R.SLVN[+0.984]LGGSK.S		N[+1]	438.246	2	875.484	875.483	0	0.7	66	Specific	361.6	145.64	145.64	4.02	84	>sp|P04264|K2C1_HUMAN Keratin, type II cytoskeletal 1 OS=Homo sapiens OX=9606 GN=KRT1 PE=1 SV=6	46462	200724_Q_ValkLC_WR_E2216_Bottom.11347.11347.2	controllerType=0 controllerNumber=1 scan=11347	40.3968
05706:2	1	R.SLVN[+0.984]LGGSK.S		N[+1]	438.245	2	875.483	875.483	0	-0.2	66	Specific	437.34	195.14	195.14	6.21	84	>sp|P04264|K2C1_HUMAN Keratin, type II cytoskeletal 1 OS=Homo sapiens OX=9606 GN=KRT1 PE=1 SV=6	46462	200724_Q_ValkLC_WR_E2216_Bottom.10457.10457.2	controllerType=0 controllerNumber=1 scan=10457	37.9682
07080:2	1	K.SISISVAR.G			416.749	2	832.49	832.489	0	1.7	75	Specific	229.42	64.2	64.2	2.99	84	>sp|P04264|K2C1_HUMAN Keratin, type II cytoskeletal 1 OS=Homo sapiens OX=9606 GN=KRT1 PE=1 SV=6	46462	200724_Q_ValkLC_WR_E2216_Bottom.12078.12078.2	controllerType=0 controllerNumber=1 scan=12078	42.4416
06022:2	1	K.SISISVAR.G			416.748	2	832.488	832.489	0	-0.7	75	Specific	271.43	68.76	68.76	3.77	84	>sp|P04264|K2C1_HUMAN Keratin, type II cytoskeletal 1 OS=Homo sapiens OX=9606 GN=KRT1 PE=1 SV=6	46462	200724_Q_ValkLC_WR_E2216_Bottom.10836.10836.2	controllerType=0 controllerNumber=1 scan=10836	39.0278
06741:2	1	K.SISISVAR.G			416.747	2	832.487	832.489	0	-1.5	75	Specific	285	67.6	67.6	2.96	84	>sp|P04264|K2C1_HUMAN Keratin, type II cytoskeletal 1 OS=Homo sapiens OX=9606 GN=KRT1 PE=1 SV=6	46462	200724_Q_ValkLC_WR_E2216_Bottom.11654.11654.2	controllerType=0 controllerNumber=1 scan=11654	41.2195
05829:2	1	K.SISISVAR.G			416.748	2	832.489	832.489	0	0.7	75	Specific	335.36	68.76	68.76	4.16	84	>sp|P04264|K2C1_HUMAN Keratin, type II cytoskeletal 1 OS=Homo sapiens OX=9606 GN=KRT1 PE=1 SV=6	46462	200724_Q_ValkLC_WR_E2216_Bottom.10610.10610.2	controllerType=0 controllerNumber=1 scan=10610	38.4136
06929:2	1	K.SISISVAR.G			416.748	2	832.489	832.489	0	0.4	75	Specific	337.49	69.23	69.23	3.88	84	>sp|P04264|K2C1_HUMAN Keratin, type II cytoskeletal 1 OS=Homo sapiens OX=9606 GN=KRT1 PE=1 SV=6	46462	200724_Q_ValkLC_WR_E2216_Bottom.11879.11879.2	controllerType=0 controllerNumber=1 scan=11879	41.8429
06365:2	1	K.SISISVAR.G			416.748	2	832.489	832.489	0	0.2	75	Specific	343.36	68.93	68.93	4.5	84	>sp|P04264|K2C1_HUMAN Keratin, type II cytoskeletal 1 OS=Homo sapiens OX=9606 GN=KRT1 PE=1 SV=6	46462	200724_Q_ValkLC_WR_E2216_Bottom.11222.11222.2	controllerType=0 controllerNumber=1 scan=11222	40.0521
04744:2	1	K.SISISVAR.G			416.748	2	832.489	832.489	0	0.3	75	Specific	385.95	117.77	117.77	5.29	84	>sp|P04264|K2C1_HUMAN Keratin, type II cytoskeletal 1 OS=Homo sapiens OX=9606 GN=KRT1 PE=1 SV=6	46462	200724_Q_ValkLC_WR_E2216_Bottom.9309.9309.2	controllerType=0 controllerNumber=1 scan=9309	34.8043
05510:2	1	K.SISISVAR.G			416.748	2	832.489	832.489	0	-0.1	75	Specific	411.9	105.11	105.11	4.03	84	>sp|P04264|K2C1_HUMAN Keratin, type II cytoskeletal 1 OS=Homo sapiens OX=9606 GN=KRT1 PE=1 SV=6	46462	200724_Q_ValkLC_WR_E2216_Bottom.10217.10217.2	controllerType=0 controllerNumber=1 scan=10217	37.2914
04270:2	1	K.SISISVAR.G			416.748	2	832.489	832.489	0	0.2	75	Specific	435.4	121.17	121.17	3.96	84	>sp|P04264|K2C1_HUMAN Keratin, type II cytoskeletal 1 OS=Homo sapiens OX=9606 GN=KRT1 PE=1 SV=6	46462	200724_Q_ValkLC_WR_E2216_Bottom.8750.8750.2	controllerType=0 controllerNumber=1 scan=8750	33.2615
04437:2	1	K.SISISVAR.G			416.749	2	832.49	832.489	0	2.1	75	Specific	437.86	123.41	123.41	4.72	84	>sp|P04264|K2C1_HUMAN Keratin, type II cytoskeletal 1 OS=Homo sapiens OX=9606 GN=KRT1 PE=1 SV=6	46462	200724_Q_ValkLC_WR_E2216_Bottom.8940.8940.2	controllerType=0 controllerNumber=1 scan=8940	33.7687
04580:2	1	K.SISISVAR.G			416.748	2	832.489	832.489	0	0.2	75	Specific	443.44	113.65	113.65	4.03	84	>sp|P04264|K2C1_HUMAN Keratin, type II cytoskeletal 1 OS=Homo sapiens OX=9606 GN=KRT1 PE=1 SV=6	46462	200724_Q_ValkLC_WR_E2216_Bottom.9116.9116.2	controllerType=0 controllerNumber=1 scan=9116	34.2777
04108:2	1	K.SISISVAR.G			416.748	2	832.489	832.489	0	0.4	75	Specific	459.81	94.75	94.75	4.97	84	>sp|P04264|K2C1_HUMAN Keratin, type II cytoskeletal 1 OS=Homo sapiens OX=9606 GN=KRT1 PE=1 SV=6	46462	200724_Q_ValkLC_WR_E2216_Bottom.8540.8540.2	controllerType=0 controllerNumber=1 scan=8540	32.6433
09557:2	1	K.SLNNQFASFIDK.V			692.348	2	1383.69	1383.69	0	-0.7	186	Specific	218.61	211.61	211.61	4.14	84	>sp|P04264|K2C1_HUMAN Keratin, type II cytoskeletal 1 OS=Homo sapiens OX=9606 GN=KRT1 PE=1 SV=6	46462	200724_Q_ValkLC_WR_E2216_Bottom.15683.15683.2	controllerType=0 controllerNumber=1 scan=15683	54.2661
09658:2	1	K.SLNNQFASFIDK.V			692.346	2	1383.68	1383.69	0	-4.4	186	Specific	285.23	282.34	282.34	4.51	84	>sp|P04264|K2C1_HUMAN Keratin, type II cytoskeletal 1 OS=Homo sapiens OX=9606 GN=KRT1 PE=1 SV=6	46462	200724_Q_ValkLC_WR_E2216_Bottom.15886.15886.2	controllerType=0 controllerNumber=1 scan=15886	55.0506
09121:3	1	K.SLNNQFASFIDK.V			461.902	3	1383.69	1383.69	0	0.2	186	Specific	308.06	308.06	308.06	4.37	84	>sp|P04264|K2C1_HUMAN Keratin, type II cytoskeletal 1 OS=Homo sapiens OX=9606 GN=KRT1 PE=1 SV=6	46462	200724_Q_ValkLC_WR_E2216_Bottom.14911.14911.3	controllerType=0 controllerNumber=1 scan=14911	51.4132
08945:2	1	K.SLNNQFASFIDK.V			692.348	2	1383.69	1383.69	0	-0.7	186	Specific	341.53	341.53	341.53	6.36	84	>sp|P04264|K2C1_HUMAN Keratin, type II cytoskeletal 1 OS=Homo sapiens OX=9606 GN=KRT1 PE=1 SV=6	46462	200724_Q_ValkLC_WR_E2216_Bottom.14606.14606.2	controllerType=0 controllerNumber=1 scan=14606	50.2921
09512:2	1	K.SLNNQFASFIDK.V			692.349	2	1383.69	1383.69	0	0.1	186	Specific	365.55	314.8	314.8	6.55	84	>sp|P04264|K2C1_HUMAN Keratin, type II cytoskeletal 1 OS=Homo sapiens OX=9606 GN=KRT1 PE=1 SV=6	46462	200724_Q_ValkLC_WR_E2216_Bottom.15590.15590.2	controllerType=0 controllerNumber=1 scan=15590	53.8937
09073:2	1	K.SLNNQFASFIDK.V			692.348	2	1383.69	1383.69	0	-0.4	186	Specific	469.89	426.09	426.09	7.76	84	>sp|P04264|K2C1_HUMAN Keratin, type II cytoskeletal 1 OS=Homo sapiens OX=9606 GN=KRT1 PE=1 SV=6	46462	200724_Q_ValkLC_WR_E2216_Bottom.14848.14848.2	controllerType=0 controllerNumber=1 scan=14848	51.2227
09495:2	1	K.SLNNQFASFIDK.V			692.35	2	1383.69	1383.69	0	1.9	186	Specific	471.12	387.52	387.52	7.16	84	>sp|P04264|K2C1_HUMAN Keratin, type II cytoskeletal 1 OS=Homo sapiens OX=9606 GN=KRT1 PE=1 SV=6	46462	200724_Q_ValkLC_WR_E2216_Bottom.15556.15556.2	controllerType=0 controllerNumber=1 scan=15556	53.7615
09412:2	1	K.SLNNQFASFIDK.V			692.349	2	1383.69	1383.69	0	-0.2	186	Specific	475.81	425.88	425.88	7.82	84	>sp|P04264|K2C1_HUMAN Keratin, type II cytoskeletal 1 OS=Homo sapiens OX=9606 GN=KRT1 PE=1 SV=6	46462	200724_Q_ValkLC_WR_E2216_Bottom.15416.15416.2	controllerType=0 controllerNumber=1 scan=15416	53.2468
09310:2	1	K.SLNNQFASFIDK.V			692.348	2	1383.69	1383.69	0	-0.4	186	Specific	490.36	437.11	437.11	7.82	84	>sp|P04264|K2C1_HUMAN Keratin, type II cytoskeletal 1 OS=Homo sapiens OX=9606 GN=KRT1 PE=1 SV=6	46462	200724_Q_ValkLC_WR_E2216_Bottom.15264.15264.2	controllerType=0 controllerNumber=1 scan=15264	52.7418
08487:2	1	K.SLNNQFASFIDK.V			692.349	2	1383.69	1383.69	0	-0.1	186	Specific	512.35	429.03	429.03	7.79	84	>sp|P04264|K2C1_HUMAN Keratin, type II cytoskeletal 1 OS=Homo sapiens OX=9606 GN=KRT1 PE=1 SV=6	46462	200724_Q_ValkLC_WR_E2216_Bottom.13897.13897.2	controllerType=0 controllerNumber=1 scan=13897	47.8765
09251:2	1	K.SLNNQFASFIDK.V			692.349	2	1383.69	1383.69	0	0	186	Specific	547.17	486.02	486.02	7.88	84	>sp|P04264|K2C1_HUMAN Keratin, type II cytoskeletal 1 OS=Homo sapiens OX=9606 GN=KRT1 PE=1 SV=6	46462	200724_Q_ValkLC_WR_E2216_Bottom.15138.15138.2	controllerType=0 controllerNumber=1 scan=15138	52.2383
09177:2	1	K.SLNNQFASFIDK.V			692.349	2	1383.69	1383.69	0	0	186	Specific	616.64	487.12	487.12	9.75	84	>sp|P04264|K2C1_HUMAN Keratin, type II cytoskeletal 1 OS=Homo sapiens OX=9606 GN=KRT1 PE=1 SV=6	46462	200724_Q_ValkLC_WR_E2216_Bottom.15002.15002.2	controllerType=0 controllerNumber=1 scan=15002	51.7306
09812:2	1	K.SLN[+0.984]NQFASFIDK.V		N[+1]	692.841	2	1384.67	1384.67	0	0	186	Specific	375.07	291.87	46.37	6.58	84	>sp|P04264|K2C1_HUMAN Keratin, type II cytoskeletal 1 OS=Homo sapiens OX=9606 GN=KRT1 PE=1 SV=6	46462	200724_Q_ValkLC_WR_E2216_Bottom.16290.16290.2	controllerType=0 controllerNumber=1 scan=16290	56.716
09890:2	1	K.SLNN[+0.984]QFASFIDK.V		N[+1]	692.841	2	1384.67	1384.67	0	-0.3	186	Specific	409.78	325.5	40.26	6.75	84	>sp|P04264|K2C1_HUMAN Keratin, type II cytoskeletal 1 OS=Homo sapiens OX=9606 GN=KRT1 PE=1 SV=6	46462	200724_Q_ValkLC_WR_E2216_Bottom.16523.16523.2	controllerType=0 controllerNumber=1 scan=16523	57.7307
09734:2	1	K.SLNN[+0.984]QFASFIDK.V		N[+1]	692.841	2	1384.67	1384.67	0	0.1	186	Specific	426.82	359.52	43.14	4.84	84	>sp|P04264|K2C1_HUMAN Keratin, type II cytoskeletal 1 OS=Homo sapiens OX=9606 GN=KRT1 PE=1 SV=6	46462	200724_Q_ValkLC_WR_E2216_Bottom.16024.16024.2	controllerType=0 controllerNumber=1 scan=16024	55.5614
09852:2	1	K.SLNN[+0.984]QFASFIDK.V		N[+1]	692.84	2	1384.67	1384.67	0	-1.4	186	Specific	439.69	344.52	34.96	6.62	84	>sp|P04264|K2C1_HUMAN Keratin, type II cytoskeletal 1 OS=Homo sapiens OX=9606 GN=KRT1 PE=1 SV=6	46462	200724_Q_ValkLC_WR_E2216_Bottom.16407.16407.2	controllerType=0 controllerNumber=1 scan=16407	57.2236
09786:2	1	K.SLN[+0.984]NQFASFIDK.V		N[+1]	692.84	2	1384.67	1384.67	0	-0.6	186	Specific	449.76	376.39	56.07	7.73	84	>sp|P04264|K2C1_HUMAN Keratin, type II cytoskeletal 1 OS=Homo sapiens OX=9606 GN=KRT1 PE=1 SV=6	46462	200724_Q_ValkLC_WR_E2216_Bottom.16179.16179.2	controllerType=0 controllerNumber=1 scan=16179	56.2156
09622:2	1	K.SLNNQ[+0.984]FASFIDK.V		Q[+1]	692.84	2	1384.67	1384.67	0	-0.6	186	Specific	524.72	446.4	18.23	7.79	84	>sp|P04264|K2C1_HUMAN Keratin, type II cytoskeletal 1 OS=Homo sapiens OX=9606 GN=KRT1 PE=1 SV=6	46462	200724_Q_ValkLC_WR_E2216_Bottom.15813.15813.2	controllerType=0 controllerNumber=1 scan=15813	54.7665
09995:2	1	K.SLNN[+0.984]Q[+0.984]FASFIDK.V		N[+1], Q[+1]	693.332	2	1385.66	1385.66	0	-1.1	186	Specific	352.07	273.99	0	6.31	84	>sp|P04264|K2C1_HUMAN Keratin, type II cytoskeletal 1 OS=Homo sapiens OX=9606 GN=KRT1 PE=1 SV=6	46462	200724_Q_ValkLC_WR_E2216_Bottom.16988.16988.2	controllerType=0 controllerNumber=1 scan=16988	59.8306
08048:3	1	K.SLNNQFASFIDKVR.F			546.958	3	1638.86	1638.86	0	-0.2	186	Specific	180.88	180.88	180.88	3.71	84	>sp|P04264|K2C1_HUMAN Keratin, type II cytoskeletal 1 OS=Homo sapiens OX=9606 GN=KRT1 PE=1 SV=6	46462	200724_Q_ValkLC_WR_E2216_Bottom.13310.13310.3	controllerType=0 controllerNumber=1 scan=13310	46.0756
05040:2	1	R.FLEQQNQVLQTK.W			738.395	2	1475.78	1475.79	0	-1.9	200	Specific	23.94	23.94	23.94	1.2	84	>sp|P04264|K2C1_HUMAN Keratin, type II cytoskeletal 1 OS=Homo sapiens OX=9606 GN=KRT1 PE=1 SV=6	46462	200724_Q_ValkLC_WR_E2216_Bottom.9657.9657.2	controllerType=0 controllerNumber=1 scan=9657	35.7634
05670:2	1	R.FLEQQNQVLQTK.W			738.396	2	1475.79	1475.79	0	-0.1	200	Specific	101.41	101.41	101.41	2.88	84	>sp|P04264|K2C1_HUMAN Keratin, type II cytoskeletal 1 OS=Homo sapiens OX=9606 GN=KRT1 PE=1 SV=6	46462	200724_Q_ValkLC_WR_E2216_Bottom.10417.10417.2	controllerType=0 controllerNumber=1 scan=10417	37.8614
09808:2	1	R.FLEQQNQVLQTK.W			738.398	2	1475.79	1475.79	0	2.5	200	Specific	104.48	104.48	104.48	2.3	84	>sp|P04264|K2C1_HUMAN Keratin, type II cytoskeletal 1 OS=Homo sapiens OX=9606 GN=KRT1 PE=1 SV=6	46462	200724_Q_ValkLC_WR_E2216_Bottom.16277.16277.2	controllerType=0 controllerNumber=1 scan=16277	56.6609
10005:2	1	R.FLEQQNQVLQTK.W			738.398	2	1475.79	1475.79	0	2.5	200	Specific	120.14	100.87	100.87	2.84	84	>sp|P04264|K2C1_HUMAN Keratin, type II cytoskeletal 1 OS=Homo sapiens OX=9606 GN=KRT1 PE=1 SV=6	46462	200724_Q_ValkLC_WR_E2216_Bottom.17027.17027.2	controllerType=0 controllerNumber=1 scan=17027	60.0083
09664:2	1	R.FLEQQNQVLQTK.W			738.396	2	1475.79	1475.79	0	0.2	200	Specific	121.95	117.87	117.87	2.92	84	>sp|P04264|K2C1_HUMAN Keratin, type II cytoskeletal 1 OS=Homo sapiens OX=9606 GN=KRT1 PE=1 SV=6	46462	200724_Q_ValkLC_WR_E2216_Bottom.15894.15894.2	controllerType=0 controllerNumber=1 scan=15894	55.0777
09594:2	1	R.FLEQQNQVLQTK.W			738.396	2	1475.79	1475.79	0	0	200	Specific	133.57	127.4	127.4	3.04	84	>sp|P04264|K2C1_HUMAN Keratin, type II cytoskeletal 1 OS=Homo sapiens OX=9606 GN=KRT1 PE=1 SV=6	46462	200724_Q_ValkLC_WR_E2216_Bottom.15747.15747.2	controllerType=0 controllerNumber=1 scan=15747	54.4983
05213:2	1	R.FLEQQNQVLQTK.W			738.396	2	1475.79	1475.79	0	-0.1	200	Specific	135.63	117.94	117.94	2.87	84	>sp|P04264|K2C1_HUMAN Keratin, type II cytoskeletal 1 OS=Homo sapiens OX=9606 GN=KRT1 PE=1 SV=6	46462	200724_Q_ValkLC_WR_E2216_Bottom.9867.9867.2	controllerType=0 controllerNumber=1 scan=9867	36.3425
06037:3	1	R.FLEQQNQVLQTK.W			492.6	3	1475.79	1475.79	0	0.6	200	Specific	161.03	161.03	161.03	3.02	84	>sp|P04264|K2C1_HUMAN Keratin, type II cytoskeletal 1 OS=Homo sapiens OX=9606 GN=KRT1 PE=1 SV=6	46462	200724_Q_ValkLC_WR_E2216_Bottom.10853.10853.3	controllerType=0 controllerNumber=1 scan=10853	39.0734
09776:2	1	R.FLEQQNQVLQTK.W			738.397	2	1475.79	1475.79	0	1.2	200	Specific	222.08	208.49	208.49	3.26	84	>sp|P04264|K2C1_HUMAN Keratin, type II cytoskeletal 1 OS=Homo sapiens OX=9606 GN=KRT1 PE=1 SV=6	46462	200724_Q_ValkLC_WR_E2216_Bottom.16146.16146.2	controllerType=0 controllerNumber=1 scan=16146	56.0752
09898:2	1	R.FLEQQNQVLQTK.W			738.399	2	1475.79	1475.79	0	3.3	200	Specific	259.34	259.34	259.34	4.84	84	>sp|P04264|K2C1_HUMAN Keratin, type II cytoskeletal 1 OS=Homo sapiens OX=9606 GN=KRT1 PE=1 SV=6	46462	200724_Q_ValkLC_WR_E2216_Bottom.16549.16549.2	controllerType=0 controllerNumber=1 scan=16549	57.8488
09031:2	1	R.FLEQQNQVLQTK.W			738.397	2	1475.79	1475.79	0	0.5	200	Specific	310.15	249.73	249.73	5.64	84	>sp|P04264|K2C1_HUMAN Keratin, type II cytoskeletal 1 OS=Homo sapiens OX=9606 GN=KRT1 PE=1 SV=6	46462	200724_Q_ValkLC_WR_E2216_Bottom.14769.14769.2	controllerType=0 controllerNumber=1 scan=14769	50.9175
05492:2	1	R.FLEQQNQVLQTK.W			738.396	2	1475.79	1475.79	0	-0.2	200	Specific	320.55	106.15	106.15	4.98	84	>sp|P04264|K2C1_HUMAN Keratin, type II cytoskeletal 1 OS=Homo sapiens OX=9606 GN=KRT1 PE=1 SV=6	46462	200724_Q_ValkLC_WR_E2216_Bottom.10197.10197.2	controllerType=0 controllerNumber=1 scan=10197	37.2373
09857:2	1	R.FLEQQNQVLQTK.W			738.398	2	1475.79	1475.79	0	2.7	200	Specific	330.94	290.16	290.16	5.75	84	>sp|P04264|K2C1_HUMAN Keratin, type II cytoskeletal 1 OS=Homo sapiens OX=9606 GN=KRT1 PE=1 SV=6	46462	200724_Q_ValkLC_WR_E2216_Bottom.16425.16425.2	controllerType=0 controllerNumber=1 scan=16425	57.3036
09395:2	1	R.FLEQQNQVLQTK.W			738.396	2	1475.79	1475.79	0	0.1	200	Specific	334.4	271.86	271.86	6.32	84	>sp|P04264|K2C1_HUMAN Keratin, type II cytoskeletal 1 OS=Homo sapiens OX=9606 GN=KRT1 PE=1 SV=6	46462	200724_Q_ValkLC_WR_E2216_Bottom.15387.15387.2	controllerType=0 controllerNumber=1 scan=15387	53.1451
09293:2	1	R.FLEQQNQVLQTK.W			738.397	2	1475.79	1475.79	0	1	200	Specific	381.33	220.4	220.4	4.77	84	>sp|P04264|K2C1_HUMAN Keratin, type II cytoskeletal 1 OS=Homo sapiens OX=9606 GN=KRT1 PE=1 SV=6	46462	200724_Q_ValkLC_WR_E2216_Bottom.15235.15235.2	controllerType=0 controllerNumber=1 scan=15235	52.6371
09242:2	1	R.FLEQQNQVLQTK.W			738.395	2	1475.78	1475.79	0	-1.1	200	Specific	400.95	311.64	311.64	6.53	84	>sp|P04264|K2C1_HUMAN Keratin, type II cytoskeletal 1 OS=Homo sapiens OX=9606 GN=KRT1 PE=1 SV=6	46462	200724_Q_ValkLC_WR_E2216_Bottom.15114.15114.2	controllerType=0 controllerNumber=1 scan=15114	52.1378
08375:2	1	R.FLEQQNQVLQTK.W			738.397	2	1475.79	1475.79	0	1.3	200	Specific	442.15	298.97	298.97	6.26	84	>sp|P04264|K2C1_HUMAN Keratin, type II cytoskeletal 1 OS=Homo sapiens OX=9606 GN=KRT1 PE=1 SV=6	46462	200724_Q_ValkLC_WR_E2216_Bottom.13755.13755.2	controllerType=0 controllerNumber=1 scan=13755	47.4591
08831:2	1	R.FLEQQNQVLQTK.W			738.399	2	1475.79	1475.79	0	4.3	200	Specific	453.31	320.49	320.49	5.43	84	>sp|P04264|K2C1_HUMAN Keratin, type II cytoskeletal 1 OS=Homo sapiens OX=9606 GN=KRT1 PE=1 SV=6	46462	200724_Q_ValkLC_WR_E2216_Bottom.14394.14394.2	controllerType=0 controllerNumber=1 scan=14394	49.4995
07900:2	1	R.FLEQQNQVLQTK.W			738.396	2	1475.79	1475.79	0	0	200	Specific	466.73	380.88	380.88	7.76	84	>sp|P04264|K2C1_HUMAN Keratin, type II cytoskeletal 1 OS=Homo sapiens OX=9606 GN=KRT1 PE=1 SV=6	46462	200724_Q_ValkLC_WR_E2216_Bottom.13104.13104.2	controllerType=0 controllerNumber=1 scan=13104	45.4216
08631:2	1	R.FLEQQNQVLQTK.W			738.396	2	1475.79	1475.79	0	0.4	200	Specific	469.07	361.05	361.05	6.95	84	>sp|P04264|K2C1_HUMAN Keratin, type II cytoskeletal 1 OS=Homo sapiens OX=9606 GN=KRT1 PE=1 SV=6	46462	200724_Q_ValkLC_WR_E2216_Bottom.14091.14091.2	controllerType=0 controllerNumber=1 scan=14091	48.4759
08245:2	1	R.FLEQQNQVLQTK.W			738.396	2	1475.78	1475.79	0	-0.4	200	Specific	469.92	264.54	264.54	6.61	84	>sp|P04264|K2C1_HUMAN Keratin, type II cytoskeletal 1 OS=Homo sapiens OX=9606 GN=KRT1 PE=1 SV=6	46462	200724_Q_ValkLC_WR_E2216_Bottom.13585.13585.2	controllerType=0 controllerNumber=1 scan=13585	46.9539
08508:2	1	R.FLEQQNQVLQTK.W			738.398	2	1475.79	1475.79	0	1.9	200	Specific	473.15	326.43	326.43	6.19	84	>sp|P04264|K2C1_HUMAN Keratin, type II cytoskeletal 1 OS=Homo sapiens OX=9606 GN=KRT1 PE=1 SV=6	46462	200724_Q_ValkLC_WR_E2216_Bottom.13926.13926.2	controllerType=0 controllerNumber=1 scan=13926	47.9673
08731:2	1	R.FLEQQNQVLQTK.W			738.398	2	1475.79	1475.79	0	1.7	200	Specific	486.63	315.73	315.73	6.18	84	>sp|P04264|K2C1_HUMAN Keratin, type II cytoskeletal 1 OS=Homo sapiens OX=9606 GN=KRT1 PE=1 SV=6	46462	200724_Q_ValkLC_WR_E2216_Bottom.14242.14242.2	controllerType=0 controllerNumber=1 scan=14242	48.9843
08905:2	1	R.FLEQQNQVLQTK.W			738.399	2	1475.79	1475.79	0	4.4	200	Specific	491.79	358.14	358.14	5.73	84	>sp|P04264|K2C1_HUMAN Keratin, type II cytoskeletal 1 OS=Homo sapiens OX=9606 GN=KRT1 PE=1 SV=6	46462	200724_Q_ValkLC_WR_E2216_Bottom.14530.14530.2	controllerType=0 controllerNumber=1 scan=14530	50.0088
08020:2	1	R.FLEQQNQVLQTK.W			738.396	2	1475.78	1475.79	0	-0.3	200	Specific	499.73	329.01	329.01	6.86	84	>sp|P04264|K2C1_HUMAN Keratin, type II cytoskeletal 1 OS=Homo sapiens OX=9606 GN=KRT1 PE=1 SV=6	46462	200724_Q_ValkLC_WR_E2216_Bottom.13268.13268.2	controllerType=0 controllerNumber=1 scan=13268	45.9377
09159:2	1	R.FLEQQNQVLQTK.W			738.401	2	1475.79	1475.79	0	6.2	200	Specific	510.79	351.37	351.37	5.4	84	>sp|P04264|K2C1_HUMAN Keratin, type II cytoskeletal 1 OS=Homo sapiens OX=9606 GN=KRT1 PE=1 SV=6	46462	200724_Q_ValkLC_WR_E2216_Bottom.14963.14963.2	controllerType=0 controllerNumber=1 scan=14963	51.573
07388:2	1	R.FLEQQNQVLQTK.W			738.396	2	1475.78	1475.79	0	-0.6	200	Specific	534.62	374.08	374.08	5.07	84	>sp|P04264|K2C1_HUMAN Keratin, type II cytoskeletal 1 OS=Homo sapiens OX=9606 GN=KRT1 PE=1 SV=6	46462	200724_Q_ValkLC_WR_E2216_Bottom.12461.12461.2	controllerType=0 controllerNumber=1 scan=12461	43.533
07644:2	1	R.FLEQQNQVLQTK.W			738.396	2	1475.78	1475.79	0	-0.5	200	Specific	544.91	443.34	443.34	7.88	84	>sp|P04264|K2C1_HUMAN Keratin, type II cytoskeletal 1 OS=Homo sapiens OX=9606 GN=KRT1 PE=1 SV=6	46462	200724_Q_ValkLC_WR_E2216_Bottom.12771.12771.2	controllerType=0 controllerNumber=1 scan=12771	44.4013
07745:2	1	R.FLEQQNQVLQTK.W			738.394	2	1475.78	1475.79	0	-2.9	200	Specific	550.08	402.49	402.49	7.16	84	>sp|P04264|K2C1_HUMAN Keratin, type II cytoskeletal 1 OS=Homo sapiens OX=9606 GN=KRT1 PE=1 SV=6	46462	200724_Q_ValkLC_WR_E2216_Bottom.12922.12922.2	controllerType=0 controllerNumber=1 scan=12922	44.9163
08142:2	1	R.FLEQQNQVLQTK.W			738.396	2	1475.79	1475.79	0	-0.2	200	Specific	557.48	412.68	412.68	7.98	84	>sp|P04264|K2C1_HUMAN Keratin, type II cytoskeletal 1 OS=Homo sapiens OX=9606 GN=KRT1 PE=1 SV=6	46462	200724_Q_ValkLC_WR_E2216_Bottom.13434.13434.2	controllerType=0 controllerNumber=1 scan=13434	46.4495
06666:2	1	R.FLEQQNQVLQTK.W			738.396	2	1475.79	1475.79	0	0	200	Specific	613.57	327.02	327.02	8.79	84	>sp|P04264|K2C1_HUMAN Keratin, type II cytoskeletal 1 OS=Homo sapiens OX=9606 GN=KRT1 PE=1 SV=6	46462	200724_Q_ValkLC_WR_E2216_Bottom.11568.11568.2	controllerType=0 controllerNumber=1 scan=11568	40.9873
06337:2	1	R.FLEQQNQVLQTK.W			738.396	2	1475.79	1475.79	0	0	200	Specific	688.71	466.58	466.58	10.75	84	>sp|P04264|K2C1_HUMAN Keratin, type II cytoskeletal 1 OS=Homo sapiens OX=9606 GN=KRT1 PE=1 SV=6	46462	200724_Q_ValkLC_WR_E2216_Bottom.11192.11192.2	controllerType=0 controllerNumber=1 scan=11192	39.9731
06163:2	1	R.FLEQQNQVLQTK.W			738.396	2	1475.78	1475.79	0	-0.4	200	Specific	729.24	471.8	471.8	11.75	84	>sp|P04264|K2C1_HUMAN Keratin, type II cytoskeletal 1 OS=Homo sapiens OX=9606 GN=KRT1 PE=1 SV=6	46462	200724_Q_ValkLC_WR_E2216_Bottom.10996.10996.2	controllerType=0 controllerNumber=1 scan=10996	39.4547
05830:2	1	R.FLEQQNQVLQTK.W			738.396	2	1475.79	1475.79	0	0	200	Specific	732.27	493.85	493.85	11.75	84	>sp|P04264|K2C1_HUMAN Keratin, type II cytoskeletal 1 OS=Homo sapiens OX=9606 GN=KRT1 PE=1 SV=6	46462	200724_Q_ValkLC_WR_E2216_Bottom.10612.10612.2	controllerType=0 controllerNumber=1 scan=10612	38.4193
05994:2	1	R.FLEQQNQVLQTK.W			738.396	2	1475.78	1475.79	0	-0.3	200	Specific	740	491.5	491.5	11.75	84	>sp|P04264|K2C1_HUMAN Keratin, type II cytoskeletal 1 OS=Homo sapiens OX=9606 GN=KRT1 PE=1 SV=6	46462	200724_Q_ValkLC_WR_E2216_Bottom.10801.10801.2	controllerType=0 controllerNumber=1 scan=10801	38.933
06498:2	1	R.FLEQQNQVLQTK.W			738.396	2	1475.79	1475.79	0	-0.2	200	Specific	765.36	444.29	444.29	12.75	84	>sp|P04264|K2C1_HUMAN Keratin, type II cytoskeletal 1 OS=Homo sapiens OX=9606 GN=KRT1 PE=1 SV=6	46462	200724_Q_ValkLC_WR_E2216_Bottom.11379.11379.2	controllerType=0 controllerNumber=1 scan=11379	40.4828
04807:2	1	R.FLEQ[+0.984]QNQVLQTK.W		Q[+1]	738.892	2	1476.78	1476.77	0	5.1	200	Specific	237.1	109.53	42.8	3.89	84	>sp|P04264|K2C1_HUMAN Keratin, type II cytoskeletal 1 OS=Homo sapiens OX=9606 GN=KRT1 PE=1 SV=6	46462	200724_Q_ValkLC_WR_E2216_Bottom.9383.9383.2	controllerType=0 controllerNumber=1 scan=9383	35.0049
06725:3	1	R.FLEQQN[+0.984]QVLQTK.W		N[+1]	492.928	3	1476.77	1476.77	0	-0.1	200	Specific	360.69	206.97	45.67	4.05	84	>sp|P04264|K2C1_HUMAN Keratin, type II cytoskeletal 1 OS=Homo sapiens OX=9606 GN=KRT1 PE=1 SV=6	46462	200724_Q_ValkLC_WR_E2216_Bottom.11636.11636.3	controllerType=0 controllerNumber=1 scan=11636	41.1713
06379:3	1	R.FLEQQNQ[+0.984]VLQTK.W		Q[+1]	492.929	3	1476.77	1476.77	0	1.6	200	Specific	362.08	105.71	7.25	4.47	84	>sp|P04264|K2C1_HUMAN Keratin, type II cytoskeletal 1 OS=Homo sapiens OX=9606 GN=KRT1 PE=1 SV=6	46462	200724_Q_ValkLC_WR_E2216_Bottom.11240.11240.3	controllerType=0 controllerNumber=1 scan=11240	40.105
07238:2	1	R.FLEQ[+0.984]QNQVLQTK.W		Q[+1]	738.893	2	1476.78	1476.77	0	5.8	200	Specific	427.82	199.73	9.02	4.68	84	>sp|P04264|K2C1_HUMAN Keratin, type II cytoskeletal 1 OS=Homo sapiens OX=9606 GN=KRT1 PE=1 SV=6	46462	200724_Q_ValkLC_WR_E2216_Bottom.12278.12278.2	controllerType=0 controllerNumber=1 scan=12278	43.0249
06883:3	1	R.FLEQQ[+0.984]NQVLQTK.W		Q[+1]	492.928	3	1476.77	1476.77	0	0.1	200	Specific	463.28	311.97	32.67	6.14	84	>sp|P04264|K2C1_HUMAN Keratin, type II cytoskeletal 1 OS=Homo sapiens OX=9606 GN=KRT1 PE=1 SV=6	46462	200724_Q_ValkLC_WR_E2216_Bottom.11821.11821.3	controllerType=0 controllerNumber=1 scan=11821	41.6749
06542:3	1	R.FLEQ[+0.984]QNQVLQTK.W		Q[+1]	492.927	3	1476.77	1476.77	0	-1	200	Specific	477.8	367.97	31.65	6.3	84	>sp|P04264|K2C1_HUMAN Keratin, type II cytoskeletal 1 OS=Homo sapiens OX=9606 GN=KRT1 PE=1 SV=6	46462	200724_Q_ValkLC_WR_E2216_Bottom.11428.11428.3	controllerType=0 controllerNumber=1 scan=11428	40.6138
06973:2	1	R.FLEQQ[+0.984]NQVLQTK.W		Q[+1]	738.893	2	1476.78	1476.77	0	6.7	200	Specific	589.46	204.35	23.7	5.27	84	>sp|P04264|K2C1_HUMAN Keratin, type II cytoskeletal 1 OS=Homo sapiens OX=9606 GN=KRT1 PE=1 SV=6	46462	200724_Q_ValkLC_WR_E2216_Bottom.11936.11936.2	controllerType=0 controllerNumber=1 scan=11936	42.0079
07101:2	1	R.FLEQQ[+0.984]NQVLQTK.W		Q[+1]	738.89	2	1476.77	1476.77	0	1.9	200	Specific	621.47	181.84	10.58	7.69	84	>sp|P04264|K2C1_HUMAN Keratin, type II cytoskeletal 1 OS=Homo sapiens OX=9606 GN=KRT1 PE=1 SV=6	46462	200724_Q_ValkLC_WR_E2216_Bottom.12104.12104.2	controllerType=0 controllerNumber=1 scan=12104	42.5166
06831:2	1	R.FLEQQN[+0.984]QVLQTK.W		N[+1]	738.889	2	1476.77	1476.77	0	0.9	200	Specific	673.21	213.38	48.68	9	84	>sp|P04264|K2C1_HUMAN Keratin, type II cytoskeletal 1 OS=Homo sapiens OX=9606 GN=KRT1 PE=1 SV=6	46462	200724_Q_ValkLC_WR_E2216_Bottom.11758.11758.2	controllerType=0 controllerNumber=1 scan=11758	41.5026
09659:2	1	K.WELLQQVDTSTR.T			738.376	2	1475.74	1475.75	0	-2.7	212	Specific	376.92	313.65	313.65	5.83	84	>sp|P04264|K2C1_HUMAN Keratin, type II cytoskeletal 1 OS=Homo sapiens OX=9606 GN=KRT1 PE=1 SV=6	46462	200724_Q_ValkLC_WR_E2216_Bottom.15887.15887.2	controllerType=0 controllerNumber=1 scan=15887	55.0532
09511:2	1	K.WELLQQVDTSTR.T			738.377	2	1475.75	1475.75	0	-1.8	212	Specific	496.14	357.72	357.72	6.2	84	>sp|P04264|K2C1_HUMAN Keratin, type II cytoskeletal 1 OS=Homo sapiens OX=9606 GN=KRT1 PE=1 SV=6	46462	200724_Q_ValkLC_WR_E2216_Bottom.15589.15589.2	controllerType=0 controllerNumber=1 scan=15589	53.891
09577:2	1	K.WELLQQVDTSTR.T			738.378	2	1475.75	1475.75	0	-0.1	212	Specific	505.38	383.92	383.92	6.71	84	>sp|P04264|K2C1_HUMAN Keratin, type II cytoskeletal 1 OS=Homo sapiens OX=9606 GN=KRT1 PE=1 SV=6	46462	200724_Q_ValkLC_WR_E2216_Bottom.15719.15719.2	controllerType=0 controllerNumber=1 scan=15719	54.398
09426:2	1	K.WELLQQVDTSTR.T			738.376	2	1475.74	1475.75	0	-3	212	Specific	508.06	255.36	255.36	5.66	84	>sp|P04264|K2C1_HUMAN Keratin, type II cytoskeletal 1 OS=Homo sapiens OX=9606 GN=KRT1 PE=1 SV=6	46462	200724_Q_ValkLC_WR_E2216_Bottom.15449.15449.2	controllerType=0 controllerNumber=1 scan=15449	53.3856
09788:2	1	K.WELLQQ[+0.984]VDTSTR.T		Q[+1]	738.869	2	1476.73	1476.73	0	-2.2	212	Specific	423.96	257.19	48.74	5.75	84	>sp|P04264|K2C1_HUMAN Keratin, type II cytoskeletal 1 OS=Homo sapiens OX=9606 GN=KRT1 PE=1 SV=6	46462	200724_Q_ValkLC_WR_E2216_Bottom.16188.16188.2	controllerType=0 controllerNumber=1 scan=16188	56.2534
00073:2	1	R.RRVDQLK.S			457.78	2	914.553	914.553	0	-0.3	240	Specific	371.82	65.84	65.84	3.74	84	>sp|P04264|K2C1_HUMAN Keratin, type II cytoskeletal 1 OS=Homo sapiens OX=9606 GN=KRT1 PE=1 SV=6	46462	200724_Q_ValkLC_WR_E2216_Bottom.2811.2811.2	controllerType=0 controllerNumber=1 scan=2811	14.4834
04522:3	1	R.LDSELKNM[+15.995]QDM[+15.995]VEDYR.N		M[+16]*2	673.297	3	2017.88	2017.88	0	-3.8	252	Specific	87.37	87.37	87.37	1.21	84	>sp|P04264|K2C1_HUMAN Keratin, type II cytoskeletal 1 OS=Homo sapiens OX=9606 GN=KRT1 PE=1 SV=6	46462	200724_Q_ValkLC_WR_E2216_Bottom.9051.9051.2	controllerType=0 controllerNumber=1 scan=9051	34.1013
04216:3	1	R.LDSELKNM[+15.995]QDM[+15.995]VEDYR.N		M[+16]*2	673.301	3	2017.89	2017.88	0	2.1	252	Specific	101.49	101.49	101.49	2.39	84	>sp|P04264|K2C1_HUMAN Keratin, type II cytoskeletal 1 OS=Homo sapiens OX=9606 GN=KRT1 PE=1 SV=6	46462	200724_Q_ValkLC_WR_E2216_Bottom.8686.8686.3	controllerType=0 controllerNumber=1 scan=8686	33.0918
04695:3	1	R.LDSELKNM[+15.995]QDM[+15.995]VEDYR.N		M[+16]*2	673.295	3	2017.87	2017.88	0	-6.2	252	Specific	117.13	117.13	117.13	3.23	84	>sp|P04264|K2C1_HUMAN Keratin, type II cytoskeletal 1 OS=Homo sapiens OX=9606 GN=KRT1 PE=1 SV=6	46462	200724_Q_ValkLC_WR_E2216_Bottom.9251.9251.3	controllerType=0 controllerNumber=1 scan=9251	34.6479
03996:3	1	R.LDSELKNM[+15.995]QDM[+15.995]VEDYR.N		M[+16]*2	673.3	3	2017.89	2017.88	0	1	252	Specific	134.9	134.9	134.9	3.39	84	>sp|P04264|K2C1_HUMAN Keratin, type II cytoskeletal 1 OS=Homo sapiens OX=9606 GN=KRT1 PE=1 SV=6	46462	200724_Q_ValkLC_WR_E2216_Bottom.8414.8414.3	controllerType=0 controllerNumber=1 scan=8414	32.3081
03907:3	1	R.LDSELKNM[+15.995]QDM[+15.995]VEDYR.N		M[+16]*2	673.299	3	2017.88	2017.88	0	-0.3	252	Specific	237.07	185.95	185.95	4.13	84	>sp|P04264|K2C1_HUMAN Keratin, type II cytoskeletal 1 OS=Homo sapiens OX=9606 GN=KRT1 PE=1 SV=6	46462	200724_Q_ValkLC_WR_E2216_Bottom.8296.8296.2	controllerType=0 controllerNumber=1 scan=8296	31.9419
04285:2	1	R.LDSELKNM[+15.995]QDM[+15.995]VEDYR.N		M[+16]*2	1009.45	2	2017.88	2017.88	0	0	252	Specific	276.84	140.16	140.16	3.76	84	>sp|P04264|K2C1_HUMAN Keratin, type II cytoskeletal 1 OS=Homo sapiens OX=9606 GN=KRT1 PE=1 SV=6	46462	200724_Q_ValkLC_WR_E2216_Bottom.8767.8767.2	controllerType=0 controllerNumber=1 scan=8767	33.3077
04527:3	1	R.LDSELKNM[+15.995]QDM[+15.995]VEDYR.N		M[+16]*2	673.297	3	2017.88	2017.88	0	-3.9	252	Specific	417.72	349.9	349.9	5.84	84	>sp|P04264|K2C1_HUMAN Keratin, type II cytoskeletal 1 OS=Homo sapiens OX=9606 GN=KRT1 PE=1 SV=6	46462	200724_Q_ValkLC_WR_E2216_Bottom.9057.9057.3	controllerType=0 controllerNumber=1 scan=9057	34.118
04384:3	1	R.LDSELKNM[+15.995]QDM[+15.995]VEDYR.N		M[+16]*2	673.299	3	2017.88	2017.88	0	-0.1	252	Specific	565.75	433.56	433.56	8.05	84	>sp|P04264|K2C1_HUMAN Keratin, type II cytoskeletal 1 OS=Homo sapiens OX=9606 GN=KRT1 PE=1 SV=6	46462	200724_Q_ValkLC_WR_E2216_Bottom.8877.8877.3	controllerType=0 controllerNumber=1 scan=8877	33.6004
03854:3	1	R.LDSELKNM[+15.995]QDM[+15.995]VEDYR.N		M[+16]*2	673.299	3	2017.88	2017.88	0	-0.2	252	Specific	629.25	474.44	474.44	9.82	84	>sp|P04264|K2C1_HUMAN Keratin, type II cytoskeletal 1 OS=Homo sapiens OX=9606 GN=KRT1 PE=1 SV=6	46462	200724_Q_ValkLC_WR_E2216_Bottom.8237.8237.3	controllerType=0 controllerNumber=1 scan=8237	31.7847
04173:3	1	R.LDSELKN[+0.984]M[+15.995]QDM[+15.995]VEDYR.N		M[+16]*2, N[+1]	673.63	3	2018.87	2018.87	0	2.9	252	Specific	58.47	55.78	0	1.79	84	>sp|P04264|K2C1_HUMAN Keratin, type II cytoskeletal 1 OS=Homo sapiens OX=9606 GN=KRT1 PE=1 SV=6	46462	200724_Q_ValkLC_WR_E2216_Bottom.8634.8634.3	controllerType=0 controllerNumber=1 scan=8634	32.9489
05297:3	1	R.LDSELKNM[+15.995]Q[+0.984]DM[+15.995]VEDYR.N		M[+16]*2, Q[+1]	673.63	3	2018.87	2018.87	0	3	252	Specific	220.43	220.43	0	3.96	84	>sp|P04264|K2C1_HUMAN Keratin, type II cytoskeletal 1 OS=Homo sapiens OX=9606 GN=KRT1 PE=1 SV=6	46462	200724_Q_ValkLC_WR_E2216_Bottom.9964.9964.3	controllerType=0 controllerNumber=1 scan=9964	36.6043
05015:3	1	R.LDSELKNM[+15.995]Q[+0.984]DM[+15.995]VEDYR.N		M[+16]*2, Q[+1]	673.627	3	2018.87	2018.87	0	-0.3	252	Specific	258.44	258.43	0	5.93	84	>sp|P04264|K2C1_HUMAN Keratin, type II cytoskeletal 1 OS=Homo sapiens OX=9606 GN=KRT1 PE=1 SV=6	46462	200724_Q_ValkLC_WR_E2216_Bottom.9629.9629.3	controllerType=0 controllerNumber=1 scan=9629	35.6884
04857:3	1	R.LDSELKN[+0.984]M[+15.995]QDM[+15.995]VEDYR.N		M[+16]*2, N[+1]	673.627	3	2018.87	2018.87	0	-0.2	252	Specific	570.23	531.56	92.43	8.05	84	>sp|P04264|K2C1_HUMAN Keratin, type II cytoskeletal 1 OS=Homo sapiens OX=9606 GN=KRT1 PE=1 SV=6	46462	200724_Q_ValkLC_WR_E2216_Bottom.9443.9443.3	controllerType=0 controllerNumber=1 scan=9443	35.1676
07254:2	1	K.NMQDMVEDYR.N			650.768	2	1300.53	1300.53	0	-1.3	258	Specific	406.29	406.29	406.29	7.57	84	>sp|P04264|K2C1_HUMAN Keratin, type II cytoskeletal 1 OS=Homo sapiens OX=9606 GN=KRT1 PE=1 SV=6	46462	200724_Q_ValkLC_WR_E2216_Bottom.12297.12297.2	controllerType=0 controllerNumber=1 scan=12297	43.0755
06013:2	1	K.NM[+15.995]QDMVEDYR.N		M[+16]	658.763	2	1316.52	1316.52	0	-3.8	258	Specific	26.65	26.65	26.65	1.2	84	>sp|P04264|K2C1_HUMAN Keratin, type II cytoskeletal 1 OS=Homo sapiens OX=9606 GN=KRT1 PE=1 SV=6	46462	200724_Q_ValkLC_WR_E2216_Bottom.10824.10824.2	controllerType=0 controllerNumber=1 scan=10824	38.9945
03430:2	1	K.NMQDM[+15.995]VEDYR.N		M[+16]	658.767	2	1316.53	1316.52	0	1.5	258	Specific	91.83	91.83	90.53	2.13	84	>sp|P04264|K2C1_HUMAN Keratin, type II cytoskeletal 1 OS=Homo sapiens OX=9606 GN=KRT1 PE=1 SV=6	46462	200724_Q_ValkLC_WR_E2216_Bottom.7740.7740.2	controllerType=0 controllerNumber=1 scan=7740	30.4255
06488:2	1	K.NM[+15.995]QDMVEDYR.N		M[+16]	658.764	2	1316.52	1316.52	0	-2.8	258	Specific	94.65	94.65	34.03	1.68	84	>sp|P04264|K2C1_HUMAN Keratin, type II cytoskeletal 1 OS=Homo sapiens OX=9606 GN=KRT1 PE=1 SV=6	46462	200724_Q_ValkLC_WR_E2216_Bottom.11367.11367.2	controllerType=0 controllerNumber=1 scan=11367	40.4513
05575:2	1	K.NM[+15.995]QDMVEDYR.N		M[+16]	658.765	2	1316.52	1316.52	0	-0.8	258	Specific	117.49	117.49	63.06	2.85	84	>sp|P04264|K2C1_HUMAN Keratin, type II cytoskeletal 1 OS=Homo sapiens OX=9606 GN=KRT1 PE=1 SV=6	46462	200724_Q_ValkLC_WR_E2216_Bottom.10294.10294.2	controllerType=0 controllerNumber=1 scan=10294	37.4999
04765:2	1	K.NMQDM[+15.995]VEDYR.N		M[+16]	658.766	2	1316.52	1316.52	0	0.2	258	Specific	135.08	135.08	135.08	2.87	84	>sp|P04264|K2C1_HUMAN Keratin, type II cytoskeletal 1 OS=Homo sapiens OX=9606 GN=KRT1 PE=1 SV=6	46462	200724_Q_ValkLC_WR_E2216_Bottom.9333.9333.2	controllerType=0 controllerNumber=1 scan=9333	34.8691
04606:2	1	K.NMQDM[+15.995]VEDYR.N		M[+16]	658.766	2	1316.52	1316.52	0	-0.1	258	Specific	227.69	227.69	185.71	4.33	84	>sp|P04264|K2C1_HUMAN Keratin, type II cytoskeletal 1 OS=Homo sapiens OX=9606 GN=KRT1 PE=1 SV=6	46462	200724_Q_ValkLC_WR_E2216_Bottom.9145.9145.2	controllerType=0 controllerNumber=1 scan=9145	34.3546
02847:2	1	K.NMQDM[+15.995]VEDYR.N		M[+16]	658.766	2	1316.52	1316.52	0	-0.4	258	Specific	254.36	254.36	226.73	4.68	84	>sp|P04264|K2C1_HUMAN Keratin, type II cytoskeletal 1 OS=Homo sapiens OX=9606 GN=KRT1 PE=1 SV=6	46462	200724_Q_ValkLC_WR_E2216_Bottom.7033.7033.2	controllerType=0 controllerNumber=1 scan=7033	28.4428
07253:2	1	K.NM[+15.995]QDMVEDYR.N		M[+16]	658.765	2	1316.52	1316.52	0	-1.9	258	Specific	308.61	308.61	67.65	5.31	84	>sp|P04264|K2C1_HUMAN Keratin, type II cytoskeletal 1 OS=Homo sapiens OX=9606 GN=KRT1 PE=1 SV=6	46462	200724_Q_ValkLC_WR_E2216_Bottom.12296.12296.2	controllerType=0 controllerNumber=1 scan=12296	43.0729
03665:2	1	K.NMQDM[+15.995]VEDYR.N		M[+16]	658.766	2	1316.52	1316.52	0	-0.5	258	Specific	311.7	311.7	194.07	4.1	84	>sp|P04264|K2C1_HUMAN Keratin, type II cytoskeletal 1 OS=Homo sapiens OX=9606 GN=KRT1 PE=1 SV=6	46462	200724_Q_ValkLC_WR_E2216_Bottom.8011.8011.2	controllerType=0 controllerNumber=1 scan=8011	31.1529
04422:2	1	K.NMQDM[+15.995]VEDYR.N		M[+16]	658.766	2	1316.53	1316.52	0	0.9	258	Specific	368.59	368.59	281.27	6.44	84	>sp|P04264|K2C1_HUMAN Keratin, type II cytoskeletal 1 OS=Homo sapiens OX=9606 GN=KRT1 PE=1 SV=6	46462	200724_Q_ValkLC_WR_E2216_Bottom.8922.8922.2	controllerType=0 controllerNumber=1 scan=8922	33.7201
03873:2	1	K.NM[+15.995]QDMVEDYR.N		M[+16]	658.766	2	1316.52	1316.52	0	-0.3	258	Specific	428.58	428.28	335.44	7.72	84	>sp|P04264|K2C1_HUMAN Keratin, type II cytoskeletal 1 OS=Homo sapiens OX=9606 GN=KRT1 PE=1 SV=6	46462	200724_Q_ValkLC_WR_E2216_Bottom.8259.8259.2	controllerType=0 controllerNumber=1 scan=8259	31.8437
05268:2	1	K.NM[+15.995]QDM[+15.995]VEDYR.N		M[+16]*2	666.763	2	1332.52	1332.52	0	-0.2	258	Specific	59.49	59.49	59.49	2.34	84	>sp|P04264|K2C1_HUMAN Keratin, type II cytoskeletal 1 OS=Homo sapiens OX=9606 GN=KRT1 PE=1 SV=6	46462	200724_Q_ValkLC_WR_E2216_Bottom.9930.9930.2	controllerType=0 controllerNumber=1 scan=9930	36.512
05511:2	1	K.NM[+15.995]QDM[+15.995]VEDYR.N		M[+16]*2	666.764	2	1332.52	1332.52	0	0.9	258	Specific	214.36	214.36	214.36	3.77	84	>sp|P04264|K2C1_HUMAN Keratin, type II cytoskeletal 1 OS=Homo sapiens OX=9606 GN=KRT1 PE=1 SV=6	46462	200724_Q_ValkLC_WR_E2216_Bottom.10218.10218.2	controllerType=0 controllerNumber=1 scan=10218	37.2939
02561:2	1	K.NM[+15.995]QDM[+15.995]VEDYR.N		M[+16]*2	666.762	2	1332.52	1332.52	0	-1.7	258	Specific	223.44	223.44	223.44	3.51	84	>sp|P04264|K2C1_HUMAN Keratin, type II cytoskeletal 1 OS=Homo sapiens OX=9606 GN=KRT1 PE=1 SV=6	46462	200724_Q_ValkLC_WR_E2216_Bottom.6683.6683.2	controllerType=0 controllerNumber=1 scan=6683	27.4465
02234:2	1	K.NM[+15.995]QDM[+15.995]VEDYR.N		M[+16]*2	666.763	2	1332.52	1332.52	0	-0.9	258	Specific	233.61	233.61	233.61	5.27	84	>sp|P04264|K2C1_HUMAN Keratin, type II cytoskeletal 1 OS=Homo sapiens OX=9606 GN=KRT1 PE=1 SV=6	46462	200724_Q_ValkLC_WR_E2216_Bottom.6272.6272.2	controllerType=0 controllerNumber=1 scan=6272	26.2493
03831:2	1	K.NM[+15.995]QDM[+15.995]VEDYR.N		M[+16]*2	666.764	2	1332.52	1332.52	0	0.2	258	Specific	233.65	233.65	233.65	5.41	84	>sp|P04264|K2C1_HUMAN Keratin, type II cytoskeletal 1 OS=Homo sapiens OX=9606 GN=KRT1 PE=1 SV=6	46462	200724_Q_ValkLC_WR_E2216_Bottom.8210.8210.2	controllerType=0 controllerNumber=1 scan=8210	31.7115
04573:2	1	K.NM[+15.995]QDM[+15.995]VEDYR.N		M[+16]*2	666.763	2	1332.52	1332.52	0	-0.7	258	Specific	238.27	238.27	238.27	4.14	84	>sp|P04264|K2C1_HUMAN Keratin, type II cytoskeletal 1 OS=Homo sapiens OX=9606 GN=KRT1 PE=1 SV=6	46462	200724_Q_ValkLC_WR_E2216_Bottom.9108.9108.2	controllerType=0 controllerNumber=1 scan=9108	34.2558
02397:2	1	K.NM[+15.995]QDM[+15.995]VEDYR.N		M[+16]*2	666.764	2	1332.52	1332.52	0	1.2	258	Specific	262.85	262.85	262.85	4.43	84	>sp|P04264|K2C1_HUMAN Keratin, type II cytoskeletal 1 OS=Homo sapiens OX=9606 GN=KRT1 PE=1 SV=6	46462	200724_Q_ValkLC_WR_E2216_Bottom.6495.6495.2	controllerType=0 controllerNumber=1 scan=6495	26.9361
03316:2	1	K.NM[+15.995]QDM[+15.995]VEDYR.N		M[+16]*2	666.763	2	1332.52	1332.52	0	-0.5	258	Specific	269.13	269.13	269.13	4.78	84	>sp|P04264|K2C1_HUMAN Keratin, type II cytoskeletal 1 OS=Homo sapiens OX=9606 GN=KRT1 PE=1 SV=6	46462	200724_Q_ValkLC_WR_E2216_Bottom.7601.7601.2	controllerType=0 controllerNumber=1 scan=7601	30.0347
04731:2	1	K.NM[+15.995]QDM[+15.995]VEDYR.N		M[+16]*2	666.763	2	1332.52	1332.52	0	-1.4	258	Specific	272.6	272.6	272.6	5.72	84	>sp|P04264|K2C1_HUMAN Keratin, type II cytoskeletal 1 OS=Homo sapiens OX=9606 GN=KRT1 PE=1 SV=6	46462	200724_Q_ValkLC_WR_E2216_Bottom.9294.9294.2	controllerType=0 controllerNumber=1 scan=9294	34.7639
03640:2	1	K.NM[+15.995]QDM[+15.995]VEDYR.N		M[+16]*2	666.763	2	1332.52	1332.52	0	-0.1	258	Specific	275.99	275.99	275.99	5.84	84	>sp|P04264|K2C1_HUMAN Keratin, type II cytoskeletal 1 OS=Homo sapiens OX=9606 GN=KRT1 PE=1 SV=6	46462	200724_Q_ValkLC_WR_E2216_Bottom.7982.7982.2	controllerType=0 controllerNumber=1 scan=7982	31.0752
03004:2	1	K.NM[+15.995]QDM[+15.995]VEDYR.N		M[+16]*2	666.764	2	1332.52	1332.52	0	0.3	258	Specific	278.37	278.37	278.37	5.84	84	>sp|P04264|K2C1_HUMAN Keratin, type II cytoskeletal 1 OS=Homo sapiens OX=9606 GN=KRT1 PE=1 SV=6	46462	200724_Q_ValkLC_WR_E2216_Bottom.7227.7227.2	controllerType=0 controllerNumber=1 scan=7227	28.9961
04416:2	1	K.NM[+15.995]QDM[+15.995]VEDYR.N		M[+16]*2	666.763	2	1332.52	1332.52	0	-0.3	258	Specific	289.48	289.48	289.48	5.84	84	>sp|P04264|K2C1_HUMAN Keratin, type II cytoskeletal 1 OS=Homo sapiens OX=9606 GN=KRT1 PE=1 SV=6	46462	200724_Q_ValkLC_WR_E2216_Bottom.8915.8915.2	controllerType=0 controllerNumber=1 scan=8915	33.7015
03152:2	1	K.NM[+15.995]QDM[+15.995]VEDYR.N		M[+16]*2	666.762	2	1332.52	1332.52	0	-1.6	258	Specific	296.04	296.04	296.04	4.13	84	>sp|P04264|K2C1_HUMAN Keratin, type II cytoskeletal 1 OS=Homo sapiens OX=9606 GN=KRT1 PE=1 SV=6	46462	200724_Q_ValkLC_WR_E2216_Bottom.7411.7411.2	controllerType=0 controllerNumber=1 scan=7411	29.5216
03473:2	1	K.NM[+15.995]QDM[+15.995]VEDYR.N		M[+16]*2	666.763	2	1332.52	1332.52	0	0.1	258	Specific	314.69	314.69	314.69	4.95	84	>sp|P04264|K2C1_HUMAN Keratin, type II cytoskeletal 1 OS=Homo sapiens OX=9606 GN=KRT1 PE=1 SV=6	46462	200724_Q_ValkLC_WR_E2216_Bottom.7788.7788.2	controllerType=0 controllerNumber=1 scan=7788	30.5534
02699:2	1	K.NM[+15.995]QDM[+15.995]VEDYR.N		M[+16]*2	666.764	2	1332.52	1332.52	0	0.5	258	Specific	317.95	317.95	317.95	5.78	84	>sp|P04264|K2C1_HUMAN Keratin, type II cytoskeletal 1 OS=Homo sapiens OX=9606 GN=KRT1 PE=1 SV=6	46462	200724_Q_ValkLC_WR_E2216_Bottom.6860.6860.2	controllerType=0 controllerNumber=1 scan=6860	27.9702
02863:2	1	K.NM[+15.995]QDM[+15.995]VEDYR.N		M[+16]*2	666.763	2	1332.52	1332.52	0	-1.2	258	Specific	325.24	325.24	325.24	6.36	84	>sp|P04264|K2C1_HUMAN Keratin, type II cytoskeletal 1 OS=Homo sapiens OX=9606 GN=KRT1 PE=1 SV=6	46462	200724_Q_ValkLC_WR_E2216_Bottom.7052.7052.2	controllerType=0 controllerNumber=1 scan=7052	28.4929
01810:2	1	K.NM[+15.995]QDM[+15.995]VEDYR.N		M[+16]*2	666.763	2	1332.52	1332.52	0	-0.2	258	Specific	344.64	344.64	344.64	6.5	84	>sp|P04264|K2C1_HUMAN Keratin, type II cytoskeletal 1 OS=Homo sapiens OX=9606 GN=KRT1 PE=1 SV=6	46462	200724_Q_ValkLC_WR_E2216_Bottom.5739.5739.2	controllerType=0 controllerNumber=1 scan=5739	24.7213
01439:2	1	K.NM[+15.995]QDM[+15.995]VEDYR.N		M[+16]*2	666.763	2	1332.52	1332.52	0	-0.6	258	Specific	349.85	349.85	349.85	6.5	84	>sp|P04264|K2C1_HUMAN Keratin, type II cytoskeletal 1 OS=Homo sapiens OX=9606 GN=KRT1 PE=1 SV=6	46462	200724_Q_ValkLC_WR_E2216_Bottom.5236.5236.2	controllerType=0 controllerNumber=1 scan=5236	23.1608
01562:2	1	K.NM[+15.995]QDM[+15.995]VEDYR.N		M[+16]*2	666.763	2	1332.52	1332.52	0	0.1	258	Specific	352.45	352.45	352.45	6.79	84	>sp|P04264|K2C1_HUMAN Keratin, type II cytoskeletal 1 OS=Homo sapiens OX=9606 GN=KRT1 PE=1 SV=6	46462	200724_Q_ValkLC_WR_E2216_Bottom.5401.5401.2	controllerType=0 controllerNumber=1 scan=5401	23.6664
01950:2	1	K.NM[+15.995]QDM[+15.995]VEDYR.N		M[+16]*2	666.765	2	1332.52	1332.52	0	2.1	258	Specific	363.5	330.95	330.95	6.03	84	>sp|P04264|K2C1_HUMAN Keratin, type II cytoskeletal 1 OS=Homo sapiens OX=9606 GN=KRT1 PE=1 SV=6	46462	200724_Q_ValkLC_WR_E2216_Bottom.5916.5916.2	controllerType=0 controllerNumber=1 scan=5916	25.2316
07274:2	1	K.NM[+15.995]QDM[+15.995]VEDYR.N		M[+16]*2	666.763	2	1332.52	1332.52	0	-0.2	258	Specific	393	393	393	7.69	84	>sp|P04264|K2C1_HUMAN Keratin, type II cytoskeletal 1 OS=Homo sapiens OX=9606 GN=KRT1 PE=1 SV=6	46462	200724_Q_ValkLC_WR_E2216_Bottom.12320.12320.2	controllerType=0 controllerNumber=1 scan=12320	43.1379
02090:2	1	K.NM[+15.995]QDM[+15.995]VEDYR.N		M[+16]*2	666.763	2	1332.52	1332.52	0	-0.3	258	Specific	436.31	420.76	420.76	7.72	84	>sp|P04264|K2C1_HUMAN Keratin, type II cytoskeletal 1 OS=Homo sapiens OX=9606 GN=KRT1 PE=1 SV=6	46462	200724_Q_ValkLC_WR_E2216_Bottom.6092.6092.2	controllerType=0 controllerNumber=1 scan=6092	25.738
04184:2	1	K.N[+0.984]M[+15.995]QDM[+15.995]VEDYR.N		M[+16]*2, N[+1]	667.255	2	1333.5	1333.5	0	-0.6	258	Specific	312.55	312.55	112.41	4.71	84	>sp|P04264|K2C1_HUMAN Keratin, type II cytoskeletal 1 OS=Homo sapiens OX=9606 GN=KRT1 PE=1 SV=6	46462	200724_Q_ValkLC_WR_E2216_Bottom.8647.8647.2	controllerType=0 controllerNumber=1 scan=8647	32.9835
04197:2	1	K.N[+0.984]M[+15.995]QDM[+15.995]VEDYR.N		M[+16]*2, N[+1]	667.256	2	1333.5	1333.5	0	0.4	258	Specific	337.47	337.47	114.43	6.5	84	>sp|P04264|K2C1_HUMAN Keratin, type II cytoskeletal 1 OS=Homo sapiens OX=9606 GN=KRT1 PE=1 SV=6	46462	200724_Q_ValkLC_WR_E2216_Bottom.8662.8662.2	controllerType=0 controllerNumber=1 scan=8662	33.0245
04065:2	1	K.N[+0.984]M[+15.995]QDM[+15.995]VEDYR.N		M[+16]*2, N[+1]	667.256	2	1333.5	1333.5	0	0.9	258	Specific	375.71	375.71	121.41	7.34	84	>sp|P04264|K2C1_HUMAN Keratin, type II cytoskeletal 1 OS=Homo sapiens OX=9606 GN=KRT1 PE=1 SV=6	46462	200724_Q_ValkLC_WR_E2216_Bottom.8491.8491.2	controllerType=0 controllerNumber=1 scan=8491	32.5116
00440:2	1	R.NKYEDEINK.R			576.781	2	1152.55	1152.55	0	0.9	268	Specific	31.87	31.87	31.87	0.55	84	>sp|P04264|K2C1_HUMAN Keratin, type II cytoskeletal 1 OS=Homo sapiens OX=9606 GN=KRT1 PE=1 SV=6	46462	200724_Q_ValkLC_WR_E2216_Bottom.3275.3275.2	controllerType=0 controllerNumber=1 scan=3275	15.8045
00328:2	1	R.NKYEDEINK.R			576.78	2	1152.55	1152.55	0	-0.7	268	Specific	293.81	199.42	199.42	4.14	84	>sp|P04264|K2C1_HUMAN Keratin, type II cytoskeletal 1 OS=Homo sapiens OX=9606 GN=KRT1 PE=1 SV=6	46462	200724_Q_ValkLC_WR_E2216_Bottom.3104.3104.2	controllerType=0 controllerNumber=1 scan=3104	15.2402
00972:3	1	R.NKYEDEINKR.T			436.89	3	1308.66	1308.65	0	0.7	268	Specific	161.18	161.18	161.18	1.73	84	>sp|P04264|K2C1_HUMAN Keratin, type II cytoskeletal 1 OS=Homo sapiens OX=9606 GN=KRT1 PE=1 SV=6	46462	200724_Q_ValkLC_WR_E2216_Bottom.4496.4496.3	controllerType=0 controllerNumber=1 scan=4496	20.6278
00350:2	1	R.NKYEDEINKR.T			654.83	2	1308.65	1308.65	0	-1.5	268	Specific	346.01	189.01	189.01	3.73	84	>sp|P04264|K2C1_HUMAN Keratin, type II cytoskeletal 1 OS=Homo sapiens OX=9606 GN=KRT1 PE=1 SV=6	46462	200724_Q_ValkLC_WR_E2216_Bottom.3134.3134.2	controllerType=0 controllerNumber=1 scan=3134	15.3327
00836:3	1	R.NKYEDEINKR.T			436.89	3	1308.65	1308.65	0	0.3	268	Specific	378.63	297.03	297.03	4.09	84	>sp|P04264|K2C1_HUMAN Keratin, type II cytoskeletal 1 OS=Homo sapiens OX=9606 GN=KRT1 PE=1 SV=6	46462	200724_Q_ValkLC_WR_E2216_Bottom.4203.4203.3	controllerType=0 controllerNumber=1 scan=4203	19.5133
00088:3	1	R.NKYEDEINKR.T			436.89	3	1308.65	1308.65	0	0	268	Specific	544.03	435.35	435.35	6.49	84	>sp|P04264|K2C1_HUMAN Keratin, type II cytoskeletal 1 OS=Homo sapiens OX=9606 GN=KRT1 PE=1 SV=6	46462	200724_Q_ValkLC_WR_E2216_Bottom.2828.2828.3	controllerType=0 controllerNumber=1 scan=2828	14.5272
00580:3	1	R.NKYEDEINKR.T			436.89	3	1308.65	1308.65	0	0.6	268	Specific	592.87	447.5	447.5	7.01	84	>sp|P04264|K2C1_HUMAN Keratin, type II cytoskeletal 1 OS=Homo sapiens OX=9606 GN=KRT1 PE=1 SV=6	46462	200724_Q_ValkLC_WR_E2216_Bottom.3519.3519.3	controllerType=0 controllerNumber=1 scan=3519	16.6786
00307:3	1	R.NKYEDEINKR.T			436.89	3	1308.65	1308.65	0	0.4	268	Specific	686.49	523.81	523.81	9.36	84	>sp|P04264|K2C1_HUMAN Keratin, type II cytoskeletal 1 OS=Homo sapiens OX=9606 GN=KRT1 PE=1 SV=6	46462	200724_Q_ValkLC_WR_E2216_Bottom.3074.3074.3	controllerType=0 controllerNumber=1 scan=3074	15.1373
00476:3	1	R.NKYEDEINKR.T			436.89	3	1308.65	1308.65	0	0.3	268	Specific	708.7	532.42	532.42	9.18	84	>sp|P04264|K2C1_HUMAN Keratin, type II cytoskeletal 1 OS=Homo sapiens OX=9606 GN=KRT1 PE=1 SV=6	46462	200724_Q_ValkLC_WR_E2216_Bottom.3366.3366.3	controllerType=0 controllerNumber=1 scan=3366	16.1682
00220:2	1	R.NKYEDEINKR.T			654.83	2	1308.65	1308.65	0	-1.5	268	Specific	716.76	486.62	486.62	9.53	84	>sp|P04264|K2C1_HUMAN Keratin, type II cytoskeletal 1 OS=Homo sapiens OX=9606 GN=KRT1 PE=1 SV=6	46462	200724_Q_ValkLC_WR_E2216_Bottom.2966.2966.2	controllerType=0 controllerNumber=1 scan=2966	14.8238
00421:3	1	R.NKYEDEINKR.T			436.89	3	1308.65	1308.65	0	0.4	268	Specific	730.75	545.7	545.7	10.36	84	>sp|P04264|K2C1_HUMAN Keratin, type II cytoskeletal 1 OS=Homo sapiens OX=9606 GN=KRT1 PE=1 SV=6	46462	200724_Q_ValkLC_WR_E2216_Bottom.3234.3234.3	controllerType=0 controllerNumber=1 scan=3234	15.6505
00913:3	1	R.N[+0.984]KYEDEINKR.T		N[+1]	437.219	3	1309.64	1309.64	0	2.5	268	Specific	183.7	129.88	74.21	1.2	84	>sp|P04264|K2C1_HUMAN Keratin, type II cytoskeletal 1 OS=Homo sapiens OX=9606 GN=KRT1 PE=1 SV=6	46462	200724_Q_ValkLC_WR_E2216_Bottom.4351.4351.3	controllerType=0 controllerNumber=1 scan=4351	20.056
01603:2	1	R.NKYEDEIN[+0.984]KR.T		N[+1]	655.321	2	1309.63	1309.64	0	-3.4	268	Specific	199.51	147.77	147.77	0.53	84	>sp|P04264|K2C1_HUMAN Keratin, type II cytoskeletal 1 OS=Homo sapiens OX=9606 GN=KRT1 PE=1 SV=6	46462	200724_Q_ValkLC_WR_E2216_Bottom.5461.5461.2	controllerType=0 controllerNumber=1 scan=5461	23.8722
01923:3	1	R.N[+0.984]KYEDEINKR.T		N[+1]	437.217	3	1309.64	1309.64	0	-0.2	268	Specific	461.96	346.15	346.15	5.4	84	>sp|P04264|K2C1_HUMAN Keratin, type II cytoskeletal 1 OS=Homo sapiens OX=9606 GN=KRT1 PE=1 SV=6	46462	200724_Q_ValkLC_WR_E2216_Bottom.5882.5882.3	controllerType=0 controllerNumber=1 scan=5882	25.1362
00818:3	1	R.NKYEDEIN[+0.984]KR.T		N[+1]	437.217	3	1309.64	1309.64	0	-0.7	268	Specific	536.61	343.01	34.83	4.08	84	>sp|P04264|K2C1_HUMAN Keratin, type II cytoskeletal 1 OS=Homo sapiens OX=9606 GN=KRT1 PE=1 SV=6	46462	200724_Q_ValkLC_WR_E2216_Bottom.4133.4133.3	controllerType=0 controllerNumber=1 scan=4133	19.2068
00768:3	1	R.N[+0.984]KYEDEINKR.T		N[+1]	437.217	3	1309.64	1309.64	0	-2.2	268	Specific	547.63	407.81	354.26	5.67	84	>sp|P04264|K2C1_HUMAN Keratin, type II cytoskeletal 1 OS=Homo sapiens OX=9606 GN=KRT1 PE=1 SV=6	46462	200724_Q_ValkLC_WR_E2216_Bottom.4007.4007.3	controllerType=0 controllerNumber=1 scan=4007	18.7008
00662:3	1	R.NKYEDEIN[+0.984]KR.T		N[+1]	437.217	3	1309.64	1309.64	0	-1.9	268	Specific	578.87	384.65	279.13	6.54	84	>sp|P04264|K2C1_HUMAN Keratin, type II cytoskeletal 1 OS=Homo sapiens OX=9606 GN=KRT1 PE=1 SV=6	46462	200724_Q_ValkLC_WR_E2216_Bottom.3758.3758.3	controllerType=0 controllerNumber=1 scan=3758	17.6921
00704:3	1	R.NKYEDEIN[+0.984]KR.T		N[+1]	437.217	3	1309.64	1309.64	0	-1.4	268	Specific	589.48	394.95	262.02	6.04	84	>sp|P04264|K2C1_HUMAN Keratin, type II cytoskeletal 1 OS=Homo sapiens OX=9606 GN=KRT1 PE=1 SV=6	46462	200724_Q_ValkLC_WR_E2216_Bottom.3878.3878.3	controllerType=0 controllerNumber=1 scan=3878	18.1964
00619:3	1	R.N[+0.984]KYEDEINKR.T		N[+1]	437.217	3	1309.64	1309.64	0	-1.4	268	Specific	596.07	405.31	128.96	6.13	84	>sp|P04264|K2C1_HUMAN Keratin, type II cytoskeletal 1 OS=Homo sapiens OX=9606 GN=KRT1 PE=1 SV=6	46462	200724_Q_ValkLC_WR_E2216_Bottom.3638.3638.3	controllerType=0 controllerNumber=1 scan=3638	17.1885
00151:3	1	R.NKYEDEIN[+0.984]KR.T		N[+1]	437.217	3	1309.64	1309.64	0	-0.3	268	Specific	669.6	524.26	524.26	9.36	84	>sp|P04264|K2C1_HUMAN Keratin, type II cytoskeletal 1 OS=Homo sapiens OX=9606 GN=KRT1 PE=1 SV=6	46462	200724_Q_ValkLC_WR_E2216_Bottom.2894.2894.3	controllerType=0 controllerNumber=1 scan=2894	14.6488
00131:2	1	K.YEDEINKR.T			533.762	2	1066.52	1066.52	0	1	270	Specific	679.56	381.61	381.61	9.01	84	>sp|P04264|K2C1_HUMAN Keratin, type II cytoskeletal 1 OS=Homo sapiens OX=9606 GN=KRT1 PE=1 SV=6	46462	200724_Q_ValkLC_WR_E2216_Bottom.2873.2873.2	controllerType=0 controllerNumber=1 scan=2873	14.6074
03183:2	1	K.RTNAENEFVTIK.K			711.374	2	1421.74	1421.74	0	1.9	277	Specific	344.34	144	144	3.2	84	>sp|P04264|K2C1_HUMAN Keratin, type II cytoskeletal 1 OS=Homo sapiens OX=9606 GN=KRT1 PE=1 SV=6	46462	200724_Q_ValkLC_WR_E2216_Bottom.7447.7447.2	controllerType=0 controllerNumber=1 scan=7447	29.6188
08697:2	1	R.TNAENEFVTIK.K			633.323	2	1265.64	1265.64	0	1.2	278	Specific	60.64	60.64	60.64	1.2	84	>sp|P04264|K2C1_HUMAN Keratin, type II cytoskeletal 1 OS=Homo sapiens OX=9606 GN=KRT1 PE=1 SV=6	46462	200724_Q_ValkLC_WR_E2216_Bottom.14191.14191.2	controllerType=0 controllerNumber=1 scan=14191	48.8096
08455:2	1	R.TNAENEFVTIK.K			633.32	2	1265.63	1265.64	0	-3	278	Specific	87.64	87.64	87.64	1.21	84	>sp|P04264|K2C1_HUMAN Keratin, type II cytoskeletal 1 OS=Homo sapiens OX=9606 GN=KRT1 PE=1 SV=6	46462	200724_Q_ValkLC_WR_E2216_Bottom.13858.13858.2	controllerType=0 controllerNumber=1 scan=13858	47.7672
06236:3	1	R.TNAENEFVTIK.K			422.551	3	1265.64	1265.64	0	0.1	278	Specific	147.66	107.54	107.54	2.39	84	>sp|P04264|K2C1_HUMAN Keratin, type II cytoskeletal 1 OS=Homo sapiens OX=9606 GN=KRT1 PE=1 SV=6	46462	200724_Q_ValkLC_WR_E2216_Bottom.11079.11079.3	controllerType=0 controllerNumber=1 scan=11079	39.6737
07762:2	1	R.TNAENEFVTIK.K			633.32	2	1265.63	1265.64	0	-3.9	278	Specific	156.64	111.11	111.11	1.98	84	>sp|P04264|K2C1_HUMAN Keratin, type II cytoskeletal 1 OS=Homo sapiens OX=9606 GN=KRT1 PE=1 SV=6	46462	200724_Q_ValkLC_WR_E2216_Bottom.12944.12944.2	controllerType=0 controllerNumber=1 scan=12944	44.9848
07921:2	1	R.TNAENEFVTIK.K			633.322	2	1265.64	1265.64	0	0.1	278	Specific	173.84	173.84	173.84	3.45	84	>sp|P04264|K2C1_HUMAN Keratin, type II cytoskeletal 1 OS=Homo sapiens OX=9606 GN=KRT1 PE=1 SV=6	46462	200724_Q_ValkLC_WR_E2216_Bottom.13129.13129.2	controllerType=0 controllerNumber=1 scan=13129	45.4915
08191:2	1	R.TNAENEFVTIK.K			633.323	2	1265.64	1265.64	0	1.9	278	Specific	251.1	247.39	247.39	5.05	84	>sp|P04264|K2C1_HUMAN Keratin, type II cytoskeletal 1 OS=Homo sapiens OX=9606 GN=KRT1 PE=1 SV=6	46462	200724_Q_ValkLC_WR_E2216_Bottom.13511.13511.2	controllerType=0 controllerNumber=1 scan=13511	46.7212
09338:2	1	R.TNAENEFVTIK.K			633.322	2	1265.64	1265.64	0	-0.2	278	Specific	289.63	250.47	250.47	5.63	84	>sp|P04264|K2C1_HUMAN Keratin, type II cytoskeletal 1 OS=Homo sapiens OX=9606 GN=KRT1 PE=1 SV=6	46462	200724_Q_ValkLC_WR_E2216_Bottom.15302.15302.2	controllerType=0 controllerNumber=1 scan=15302	52.8641
05447:2	1	R.TNAENEFVTIK.K			633.323	2	1265.64	1265.64	0	1.8	278	Specific	322.91	306.24	306.24	5.35	84	>sp|P04264|K2C1_HUMAN Keratin, type II cytoskeletal 1 OS=Homo sapiens OX=9606 GN=KRT1 PE=1 SV=6	46462	200724_Q_ValkLC_WR_E2216_Bottom.10144.10144.2	controllerType=0 controllerNumber=1 scan=10144	37.0948
07015:2	1	R.TNAENEFVTIK.K			633.322	2	1265.64	1265.64	0	0.2	278	Specific	361.4	323.79	323.79	5.3	84	>sp|P04264|K2C1_HUMAN Keratin, type II cytoskeletal 1 OS=Homo sapiens OX=9606 GN=KRT1 PE=1 SV=6	46462	200724_Q_ValkLC_WR_E2216_Bottom.11989.11989.2	controllerType=0 controllerNumber=1 scan=11989	42.1623
05757:3	1	R.TNAENEFVTIK.K			422.551	3	1265.64	1265.64	0	2.3	278	Specific	394.46	360.88	360.88	5.53	84	>sp|P04264|K2C1_HUMAN Keratin, type II cytoskeletal 1 OS=Homo sapiens OX=9606 GN=KRT1 PE=1 SV=6	46462	200724_Q_ValkLC_WR_E2216_Bottom.10519.10519.3	controllerType=0 controllerNumber=1 scan=10519	38.1474
06743:2	1	R.TNAENEFVTIK.K			633.322	2	1265.64	1265.64	0	-1.1	278	Specific	398.02	302.12	302.12	6.33	84	>sp|P04264|K2C1_HUMAN Keratin, type II cytoskeletal 1 OS=Homo sapiens OX=9606 GN=KRT1 PE=1 SV=6	46462	200724_Q_ValkLC_WR_E2216_Bottom.11657.11657.2	controllerType=0 controllerNumber=1 scan=11657	41.2278
06412:2	1	R.TNAENEFVTIK.K			633.322	2	1265.64	1265.64	0	0.2	278	Specific	406.65	308.87	308.87	6.5	84	>sp|P04264|K2C1_HUMAN Keratin, type II cytoskeletal 1 OS=Homo sapiens OX=9606 GN=KRT1 PE=1 SV=6	46462	200724_Q_ValkLC_WR_E2216_Bottom.11280.11280.2	controllerType=0 controllerNumber=1 scan=11280	40.2181
05935:2	1	R.TNAENEFVTIK.K			633.322	2	1265.64	1265.64	0	-0.5	278	Specific	458.18	326.1	326.1	6.62	84	>sp|P04264|K2C1_HUMAN Keratin, type II cytoskeletal 1 OS=Homo sapiens OX=9606 GN=KRT1 PE=1 SV=6	46462	200724_Q_ValkLC_WR_E2216_Bottom.10733.10733.2	controllerType=0 controllerNumber=1 scan=10733	38.7507
06250:2	1	R.TNAENEFVTIK.K			633.322	2	1265.64	1265.64	0	-0.2	278	Specific	508.85	310.39	310.39	6.57	84	>sp|P04264|K2C1_HUMAN Keratin, type II cytoskeletal 1 OS=Homo sapiens OX=9606 GN=KRT1 PE=1 SV=6	46462	200724_Q_ValkLC_WR_E2216_Bottom.11094.11094.2	controllerType=0 controllerNumber=1 scan=11094	39.7134
05778:2	1	R.TNAENEFVTIK.K			633.323	2	1265.64	1265.64	0	0.8	278	Specific	575.39	367.18	367.18	7.42	84	>sp|P04264|K2C1_HUMAN Keratin, type II cytoskeletal 1 OS=Homo sapiens OX=9606 GN=KRT1 PE=1 SV=6	46462	200724_Q_ValkLC_WR_E2216_Bottom.10545.10545.2	controllerType=0 controllerNumber=1 scan=10545	38.2201
07448:2	1	R.TNAEN[+0.984]EFVTIK.K		N[+1]	633.817	2	1266.63	1266.62	0	4.4	278	Specific	320.27	287.25	36.84	4.6	84	>sp|P04264|K2C1_HUMAN Keratin, type II cytoskeletal 1 OS=Homo sapiens OX=9606 GN=KRT1 PE=1 SV=6	46462	200724_Q_ValkLC_WR_E2216_Bottom.12533.12533.2	controllerType=0 controllerNumber=1 scan=12533	43.7314
08321:2	1	R.TN[+0.984]AENEFVTIK.K		N[+1]	633.812	2	1266.62	1266.62	0	-4.2	278	Specific	379.52	276.89	272.13	5.07	84	>sp|P04264|K2C1_HUMAN Keratin, type II cytoskeletal 1 OS=Homo sapiens OX=9606 GN=KRT1 PE=1 SV=6	46462	200724_Q_ValkLC_WR_E2216_Bottom.13681.13681.2	controllerType=0 controllerNumber=1 scan=13681	47.2317
07288:2	1	R.TN[+0.984]AENEFVTIK.K		N[+1]	633.814	2	1266.62	1266.62	0	-0.9	278	Specific	442.86	277.25	247.83	6.29	84	>sp|P04264|K2C1_HUMAN Keratin, type II cytoskeletal 1 OS=Homo sapiens OX=9606 GN=KRT1 PE=1 SV=6	46462	200724_Q_ValkLC_WR_E2216_Bottom.12337.12337.2	controllerType=0 controllerNumber=1 scan=12337	43.1843
08087:2	1	R.TN[+0.984]AENEFVTIK.K		N[+1]	633.813	2	1266.62	1266.62	0	-1.2	278	Specific	473.62	267.09	267.09	6.29	84	>sp|P04264|K2C1_HUMAN Keratin, type II cytoskeletal 1 OS=Homo sapiens OX=9606 GN=KRT1 PE=1 SV=6	46462	200724_Q_ValkLC_WR_E2216_Bottom.13361.13361.2	controllerType=0 controllerNumber=1 scan=13361	46.2271
06900:2	1	R.TNAEN[+0.984]EFVTIK.K		N[+1]	633.814	2	1266.62	1266.62	0	-0.4	278	Specific	579.93	445.86	237.63	8.57	84	>sp|P04264|K2C1_HUMAN Keratin, type II cytoskeletal 1 OS=Homo sapiens OX=9606 GN=KRT1 PE=1 SV=6	46462	200724_Q_ValkLC_WR_E2216_Bottom.11843.11843.2	controllerType=0 controllerNumber=1 scan=11843	41.7374
07147:2	1	R.TN[+0.984]AENEFVTIK.K		N[+1]	633.814	2	1266.62	1266.62	0	-0.6	278	Specific	694.4	432.61	319.84	10.57	84	>sp|P04264|K2C1_HUMAN Keratin, type II cytoskeletal 1 OS=Homo sapiens OX=9606 GN=KRT1 PE=1 SV=6	46462	200724_Q_ValkLC_WR_E2216_Bottom.12161.12161.2	controllerType=0 controllerNumber=1 scan=12161	42.6757
08599:2	1	R.TN[+0.984]AEN[+0.984]EFVTIK.K		N[+1]*2	634.306	2	1267.6	1267.61	0	-0.9	278	Specific	431.13	267.43	267.43	6.26	84	>sp|P04264|K2C1_HUMAN Keratin, type II cytoskeletal 1 OS=Homo sapiens OX=9606 GN=KRT1 PE=1 SV=6	46462	200724_Q_ValkLC_WR_E2216_Bottom.14038.14038.2	controllerType=0 controllerNumber=1 scan=14038	48.2839
04217:3	1	R.TNAENEFVTIKK.D			465.248	3	1393.73	1393.73	0	-1.5	278	Specific	9.84	9.84	9.84	1.21	84	>sp|P04264|K2C1_HUMAN Keratin, type II cytoskeletal 1 OS=Homo sapiens OX=9606 GN=KRT1 PE=1 SV=6	46462	200724_Q_ValkLC_WR_E2216_Bottom.8687.8687.3	controllerType=0 controllerNumber=1 scan=8687	33.0944
03541:3	1	R.TNAENEFVTIKK.D			465.249	3	1393.73	1393.73	0	-0.6	278	Specific	122.06	122.06	122.06	2.84	84	>sp|P04264|K2C1_HUMAN Keratin, type II cytoskeletal 1 OS=Homo sapiens OX=9606 GN=KRT1 PE=1 SV=6	46462	200724_Q_ValkLC_WR_E2216_Bottom.7864.7864.3	controllerType=0 controllerNumber=1 scan=7864	30.7553
03247:2	1	R.TNAENEFVTIKK.D			697.369	2	1393.73	1393.73	0	-0.9	278	Specific	290.53	238.92	238.92	4.45	84	>sp|P04264|K2C1_HUMAN Keratin, type II cytoskeletal 1 OS=Homo sapiens OX=9606 GN=KRT1 PE=1 SV=6	46462	200724_Q_ValkLC_WR_E2216_Bottom.7522.7522.2	controllerType=0 controllerNumber=1 scan=7522	29.8232
03380:3	1	R.TNAENEFVTIKK.D			465.249	3	1393.73	1393.73	0	0.6	278	Specific	355.84	355.84	355.84	5.93	84	>sp|P04264|K2C1_HUMAN Keratin, type II cytoskeletal 1 OS=Homo sapiens OX=9606 GN=KRT1 PE=1 SV=6	46462	200724_Q_ValkLC_WR_E2216_Bottom.7676.7676.3	controllerType=0 controllerNumber=1 scan=7676	30.238
03214:3	1	R.TNAENEFVTIKK.D			465.248	3	1393.73	1393.73	0	-0.8	278	Specific	422.85	408.55	408.55	7.06	84	>sp|P04264|K2C1_HUMAN Keratin, type II cytoskeletal 1 OS=Homo sapiens OX=9606 GN=KRT1 PE=1 SV=6	46462	200724_Q_ValkLC_WR_E2216_Bottom.7485.7485.3	controllerType=0 controllerNumber=1 scan=7485	29.7253
02900:3	1	R.TNAENEFVTIKK.D			465.249	3	1393.73	1393.73	0	-0.6	278	Specific	482.27	482.27	482.27	7.31	84	>sp|P04264|K2C1_HUMAN Keratin, type II cytoskeletal 1 OS=Homo sapiens OX=9606 GN=KRT1 PE=1 SV=6	46462	200724_Q_ValkLC_WR_E2216_Bottom.7093.7093.3	controllerType=0 controllerNumber=1 scan=7093	28.6018
02911:2	1	R.TNAENEFVTIKK.D			697.37	2	1393.73	1393.73	0	0.2	278	Specific	596.71	331.5	331.5	6.6	84	>sp|P04264|K2C1_HUMAN Keratin, type II cytoskeletal 1 OS=Homo sapiens OX=9606 GN=KRT1 PE=1 SV=6	46462	200724_Q_ValkLC_WR_E2216_Bottom.7107.7107.2	controllerType=0 controllerNumber=1 scan=7107	28.639
03051:2	1	R.TNAENEFVTIKK.D			697.37	2	1393.73	1393.73	0	0.1	278	Specific	666.19	393.4	393.4	7.56	84	>sp|P04264|K2C1_HUMAN Keratin, type II cytoskeletal 1 OS=Homo sapiens OX=9606 GN=KRT1 PE=1 SV=6	46462	200724_Q_ValkLC_WR_E2216_Bottom.7282.7282.2	controllerType=0 controllerNumber=1 scan=7282	29.1419
03064:3	1	R.TNAENEFVTIKK.D			465.249	3	1393.73	1393.73	0	0.7	278	Specific	708.9	628.15	628.15	10.89	84	>sp|P04264|K2C1_HUMAN Keratin, type II cytoskeletal 1 OS=Homo sapiens OX=9606 GN=KRT1 PE=1 SV=6	46462	200724_Q_ValkLC_WR_E2216_Bottom.7302.7302.3	controllerType=0 controllerNumber=1 scan=7302	29.2108
02926:3	1	R.TNAENEFVTIKK.D			465.249	3	1393.73	1393.73	0	0.2	278	Specific	786.48	659.3	659.3	12.24	84	>sp|P04264|K2C1_HUMAN Keratin, type II cytoskeletal 1 OS=Homo sapiens OX=9606 GN=KRT1 PE=1 SV=6	46462	200724_Q_ValkLC_WR_E2216_Bottom.7128.7128.3	controllerType=0 controllerNumber=1 scan=7128	28.7021
06316:2	1	R.TNAEN[+0.984]EFVTIKK.D		N[+1]	697.862	2	1394.72	1394.72	0	0.1	278	Specific	229.76	134.44	134.44	3.43	84	>sp|P04264|K2C1_HUMAN Keratin, type II cytoskeletal 1 OS=Homo sapiens OX=9606 GN=KRT1 PE=1 SV=6	46462	200724_Q_ValkLC_WR_E2216_Bottom.11169.11169.2	controllerType=0 controllerNumber=1 scan=11169	39.9114
03830:3	1	R.TNAEN[+0.984]EFVTIKK.D		N[+1]	465.577	3	1394.72	1394.72	0	-0.3	278	Specific	448.49	423.82	237.84	5.8	84	>sp|P04264|K2C1_HUMAN Keratin, type II cytoskeletal 1 OS=Homo sapiens OX=9606 GN=KRT1 PE=1 SV=6	46462	200724_Q_ValkLC_WR_E2216_Bottom.8209.8209.3	controllerType=0 controllerNumber=1 scan=8209	31.7089
03987:3	1	R.TNAEN[+0.984]EFVTIKK.D		N[+1]	465.577	3	1394.72	1394.72	0	-0.8	278	Specific	652.97	486.63	282.35	10.1	84	>sp|P04264|K2C1_HUMAN Keratin, type II cytoskeletal 1 OS=Homo sapiens OX=9606 GN=KRT1 PE=1 SV=6	46462	200724_Q_ValkLC_WR_E2216_Bottom.8404.8404.3	controllerType=0 controllerNumber=1 scan=8404	32.2812
04833:3	1	R.TN[+0.984]AENEFVTIKK.D		N[+1]	465.577	3	1394.72	1394.72	0	-0.5	278	Specific	681.65	635.77	211.29	10.24	84	>sp|P04264|K2C1_HUMAN Keratin, type II cytoskeletal 1 OS=Homo sapiens OX=9606 GN=KRT1 PE=1 SV=6	46462	200724_Q_ValkLC_WR_E2216_Bottom.9415.9415.3	controllerType=0 controllerNumber=1 scan=9415	35.0925
04851:2	1	R.TN[+0.984]AENEFVTIKK.D		N[+1]	697.861	2	1394.71	1394.72	0	-0.8	278	Specific	733.72	487.39	350.04	10.42	84	>sp|P04264|K2C1_HUMAN Keratin, type II cytoskeletal 1 OS=Homo sapiens OX=9606 GN=KRT1 PE=1 SV=6	46462	200724_Q_ValkLC_WR_E2216_Bottom.9436.9436.2	controllerType=0 controllerNumber=1 scan=9436	35.1482
04007:2	1	R.TNAEN[+0.984]EFVTIKK.D		N[+1]	697.861	2	1394.72	1394.72	0	-0.7	278	Specific	789.08	522.19	264.48	11.42	84	>sp|P04264|K2C1_HUMAN Keratin, type II cytoskeletal 1 OS=Homo sapiens OX=9606 GN=KRT1 PE=1 SV=6	46462	200724_Q_ValkLC_WR_E2216_Bottom.8427.8427.2	controllerType=0 controllerNumber=1 scan=8427	32.3417
00464:2	1	K.KDVDGAYMTK.V			564.275	2	1127.54	1127.54	0	2.3	289	Specific	9.17	9.17	9.17	0.65	84	>sp|P04264|K2C1_HUMAN Keratin, type II cytoskeletal 1 OS=Homo sapiens OX=9606 GN=KRT1 PE=1 SV=6	46462	200724_Q_ValkLC_WR_E2216_Bottom.3346.3346.2	controllerType=0 controllerNumber=1 scan=3346	16.1
00098:2	1	K.KDVDGAYM[+15.995]TK.V		M[+16]	572.272	2	1143.54	1143.54	0	1.3	289	Specific	485.7	120.32	120.32	3.68	84	>sp|P04264|K2C1_HUMAN Keratin, type II cytoskeletal 1 OS=Homo sapiens OX=9606 GN=KRT1 PE=1 SV=6	46462	200724_Q_ValkLC_WR_E2216_Bottom.2838.2838.2	controllerType=0 controllerNumber=1 scan=2838	14.5404
03603:2	1	K.DVDGAYMTK.V			500.225	2	999.442	999.445	0	-3	290	Specific	4.35	1.25	1.25	0.82	84	>sp|P04264|K2C1_HUMAN Keratin, type II cytoskeletal 1 OS=Homo sapiens OX=9606 GN=KRT1 PE=1 SV=6	46462	200724_Q_ValkLC_WR_E2216_Bottom.7937.7937.2	controllerType=0 controllerNumber=1 scan=7937	30.9549
03875:2	1	K.DVDGAYMTK.V			500.225	2	999.443	999.445	0	-2.4	290	Specific	271.99	138.37	138.37	3.87	84	>sp|P04264|K2C1_HUMAN Keratin, type II cytoskeletal 1 OS=Homo sapiens OX=9606 GN=KRT1 PE=1 SV=6	46462	200724_Q_ValkLC_WR_E2216_Bottom.8261.8261.2	controllerType=0 controllerNumber=1 scan=8261	31.8489
04754:2	1	K.DVDGAYMTK.V			500.227	2	999.446	999.445	0	1.2	290	Specific	344	145.78	145.78	5.15	84	>sp|P04264|K2C1_HUMAN Keratin, type II cytoskeletal 1 OS=Homo sapiens OX=9606 GN=KRT1 PE=1 SV=6	46462	200724_Q_ValkLC_WR_E2216_Bottom.9320.9320.2	controllerType=0 controllerNumber=1 scan=9320	34.8338
03821:2	1	K.DVDGAYM[+15.995]TK.V		M[+16]	508.226	2	1015.44	1015.44	0	4.1	290	Specific	11.79	11.79	11.79	0.61	84	>sp|P04264|K2C1_HUMAN Keratin, type II cytoskeletal 1 OS=Homo sapiens OX=9606 GN=KRT1 PE=1 SV=6	46462	200724_Q_ValkLC_WR_E2216_Bottom.8199.8199.2	controllerType=0 controllerNumber=1 scan=8199	31.6819
02828:2	1	K.DVDGAYM[+15.995]TK.V		M[+16]	508.224	2	1015.44	1015.44	0	0.9	290	Specific	57.39	25.78	25.78	1.2	84	>sp|P04264|K2C1_HUMAN Keratin, type II cytoskeletal 1 OS=Homo sapiens OX=9606 GN=KRT1 PE=1 SV=6	46462	200724_Q_ValkLC_WR_E2216_Bottom.7010.7010.2	controllerType=0 controllerNumber=1 scan=7010	28.3815
03359:2	1	K.DVDGAYM[+15.995]TK.V		M[+16]	508.224	2	1015.44	1015.44	0	0.2	290	Specific	96.09	58.81	58.81	2.12	84	>sp|P04264|K2C1_HUMAN Keratin, type II cytoskeletal 1 OS=Homo sapiens OX=9606 GN=KRT1 PE=1 SV=6	46462	200724_Q_ValkLC_WR_E2216_Bottom.7651.7651.2	controllerType=0 controllerNumber=1 scan=7651	30.1721
01523:2	1	K.DVDGAYM[+15.995]TK.V		M[+16]	508.223	2	1015.44	1015.44	0	-1.7	290	Specific	160.53	85.01	85.01	2.83	84	>sp|P04264|K2C1_HUMAN Keratin, type II cytoskeletal 1 OS=Homo sapiens OX=9606 GN=KRT1 PE=1 SV=6	46462	200724_Q_ValkLC_WR_E2216_Bottom.5351.5351.2	controllerType=0 controllerNumber=1 scan=5351	23.526
02526:2	1	K.DVDGAYM[+15.995]TK.V		M[+16]	508.224	2	1015.44	1015.44	0	-0.3	290	Specific	215.87	98.46	98.46	2.12	84	>sp|P04264|K2C1_HUMAN Keratin, type II cytoskeletal 1 OS=Homo sapiens OX=9606 GN=KRT1 PE=1 SV=6	46462	200724_Q_ValkLC_WR_E2216_Bottom.6643.6643.2	controllerType=0 controllerNumber=1 scan=6643	27.338
01314:2	1	K.DVDGAYM[+15.995]TK.V		M[+16]	508.224	2	1015.44	1015.44	0	0.5	290	Specific	220.07	98.26	98.26	2.85	84	>sp|P04264|K2C1_HUMAN Keratin, type II cytoskeletal 1 OS=Homo sapiens OX=9606 GN=KRT1 PE=1 SV=6	46462	200724_Q_ValkLC_WR_E2216_Bottom.5043.5043.2	controllerType=0 controllerNumber=1 scan=5043	22.4963
01663:2	1	K.DVDGAYM[+15.995]TK.V		M[+16]	508.224	2	1015.44	1015.44	0	0.3	290	Specific	228.03	127.62	127.62	3.68	84	>sp|P04264|K2C1_HUMAN Keratin, type II cytoskeletal 1 OS=Homo sapiens OX=9606 GN=KRT1 PE=1 SV=6	46462	200724_Q_ValkLC_WR_E2216_Bottom.5546.5546.2	controllerType=0 controllerNumber=1 scan=5546	24.1372
01123:2	1	K.DVDGAYM[+15.995]TK.V		M[+16]	508.223	2	1015.44	1015.44	0	-0.7	290	Specific	244.38	113.49	113.49	3.64	84	>sp|P04264|K2C1_HUMAN Keratin, type II cytoskeletal 1 OS=Homo sapiens OX=9606 GN=KRT1 PE=1 SV=6	46462	200724_Q_ValkLC_WR_E2216_Bottom.4751.4751.2	controllerType=0 controllerNumber=1 scan=4751	21.5257
04741:2	1	K.DVDGAYM[+15.995]TK.V		M[+16]	508.225	2	1015.44	1015.44	0	2.4	290	Specific	246.52	102.17	102.17	2.92	84	>sp|P04264|K2C1_HUMAN Keratin, type II cytoskeletal 1 OS=Homo sapiens OX=9606 GN=KRT1 PE=1 SV=6	46462	200724_Q_ValkLC_WR_E2216_Bottom.9305.9305.2	controllerType=0 controllerNumber=1 scan=9305	34.7928
02072:2	1	K.DVDGAYM[+15.995]TK.V		M[+16]	508.224	2	1015.44	1015.44	0	0.6	290	Specific	289.8	128.02	128.02	4.64	84	>sp|P04264|K2C1_HUMAN Keratin, type II cytoskeletal 1 OS=Homo sapiens OX=9606 GN=KRT1 PE=1 SV=6	46462	200724_Q_ValkLC_WR_E2216_Bottom.6070.6070.2	controllerType=0 controllerNumber=1 scan=6070	25.6792
01412:2	1	K.DVDGAYM[+15.995]TK.V		M[+16]	508.224	2	1015.44	1015.44	0	0	290	Specific	290.34	125.84	125.84	4.99	84	>sp|P04264|K2C1_HUMAN Keratin, type II cytoskeletal 1 OS=Homo sapiens OX=9606 GN=KRT1 PE=1 SV=6	46462	200724_Q_ValkLC_WR_E2216_Bottom.5192.5192.2	controllerType=0 controllerNumber=1 scan=5192	23.0069
01790:2	1	K.DVDGAYM[+15.995]TK.V		M[+16]	508.223	2	1015.44	1015.44	0	-0.9	290	Specific	296.56	124.2	124.2	4.56	84	>sp|P04264|K2C1_HUMAN Keratin, type II cytoskeletal 1 OS=Homo sapiens OX=9606 GN=KRT1 PE=1 SV=6	46462	200724_Q_ValkLC_WR_E2216_Bottom.5715.5715.2	controllerType=0 controllerNumber=1 scan=5715	24.6535
03620:2	1	K.DVDGAYM[+15.995]TK.V		M[+16]	508.224	2	1015.44	1015.44	0	0.5	290	Specific	297.06	118.92	118.92	3.95	84	>sp|P04264|K2C1_HUMAN Keratin, type II cytoskeletal 1 OS=Homo sapiens OX=9606 GN=KRT1 PE=1 SV=6	46462	200724_Q_ValkLC_WR_E2216_Bottom.7959.7959.2	controllerType=0 controllerNumber=1 scan=7959	31.0144
02369:2	1	K.DVDGAYM[+15.995]TK.V		M[+16]	508.224	2	1015.44	1015.44	0	0.2	290	Specific	350.77	162	162	5.91	84	>sp|P04264|K2C1_HUMAN Keratin, type II cytoskeletal 1 OS=Homo sapiens OX=9606 GN=KRT1 PE=1 SV=6	46462	200724_Q_ValkLC_WR_E2216_Bottom.6439.6439.2	controllerType=0 controllerNumber=1 scan=6439	26.7237
10114:3	1	R.SLDLDSIIAEVK.A			434.91	3	1302.72	1302.72	0	0	344	Specific	228.46	171.77	171.77	4.38	84	>sp|P04264|K2C1_HUMAN Keratin, type II cytoskeletal 1 OS=Homo sapiens OX=9606 GN=KRT1 PE=1 SV=6	46462	200724_Q_ValkLC_WR_E2216_Bottom.18790.18790.3	controllerType=0 controllerNumber=1 scan=18790	68.1439
09977:2	1	R.SLDLDSIIAEVK.A			651.861	2	1302.72	1302.72	0	0	344	Specific	348.15	171.05	171.05	5.84	84	>sp|P04264|K2C1_HUMAN Keratin, type II cytoskeletal 1 OS=Homo sapiens OX=9606 GN=KRT1 PE=1 SV=6	46462	200724_Q_ValkLC_WR_E2216_Bottom.16924.16924.2	controllerType=0 controllerNumber=1 scan=16924	59.5548
09927:2	1	R.SLDLDSIIAEVK.A			651.861	2	1302.72	1302.72	0	0.1	344	Specific	479.41	291.81	291.81	6.71	84	>sp|P04264|K2C1_HUMAN Keratin, type II cytoskeletal 1 OS=Homo sapiens OX=9606 GN=KRT1 PE=1 SV=6	46462	200724_Q_ValkLC_WR_E2216_Bottom.16668.16668.2	controllerType=0 controllerNumber=1 scan=16668	58.3958
10112:2	1	R.SLDLDSIIAEVK.A			651.861	2	1302.71	1302.72	0	-0.1	344	Specific	557.71	295.41	295.41	6.86	84	>sp|P04264|K2C1_HUMAN Keratin, type II cytoskeletal 1 OS=Homo sapiens OX=9606 GN=KRT1 PE=1 SV=6	46462	200724_Q_ValkLC_WR_E2216_Bottom.18783.18783.2	controllerType=0 controllerNumber=1 scan=18783	68.1144
01954:2	1	K.AQYEDIAQK.S			533.264	2	1065.52	1065.52	0	0.4	356	Specific	172.13	118.31	118.31	2.86	84	>sp|P04264|K2C1_HUMAN Keratin, type II cytoskeletal 1 OS=Homo sapiens OX=9606 GN=KRT1 PE=1 SV=6	46462	200724_Q_ValkLC_WR_E2216_Bottom.5921.5921.2	controllerType=0 controllerNumber=1 scan=5921	25.2451
01936:2	1	K.AQYEDIAQK.S			533.264	2	1065.52	1065.52	0	0.5	356	Specific	278.42	87.17	87.17	4.32	84	>sp|P04264|K2C1_HUMAN Keratin, type II cytoskeletal 1 OS=Homo sapiens OX=9606 GN=KRT1 PE=1 SV=6	46462	200724_Q_ValkLC_WR_E2216_Bottom.5898.5898.2	controllerType=0 controllerNumber=1 scan=5898	25.1777
02252:2	1	K.AQYEDIAQK.S			533.264	2	1065.52	1065.52	0	0.6	356	Specific	287.41	179.47	179.47	5.09	84	>sp|P04264|K2C1_HUMAN Keratin, type II cytoskeletal 1 OS=Homo sapiens OX=9606 GN=KRT1 PE=1 SV=6	46462	200724_Q_ValkLC_WR_E2216_Bottom.6295.6295.2	controllerType=0 controllerNumber=1 scan=6295	26.314
01898:2	1	K.AQYEDIAQK.S			533.264	2	1065.52	1065.52	0	0.4	356	Specific	347.29	203.41	203.41	6.01	84	>sp|P04264|K2C1_HUMAN Keratin, type II cytoskeletal 1 OS=Homo sapiens OX=9606 GN=KRT1 PE=1 SV=6	46462	200724_Q_ValkLC_WR_E2216_Bottom.5847.5847.2	controllerType=0 controllerNumber=1 scan=5847	25.0262
01561:2	1	K.AQYEDIAQK.S			533.264	2	1065.52	1065.52	0	0.2	356	Specific	414.98	183.15	183.15	6.2	84	>sp|P04264|K2C1_HUMAN Keratin, type II cytoskeletal 1 OS=Homo sapiens OX=9606 GN=KRT1 PE=1 SV=6	46462	200724_Q_ValkLC_WR_E2216_Bottom.5399.5399.2	controllerType=0 controllerNumber=1 scan=5399	23.6607
02097:2	1	K.AQYEDIAQK.S			533.264	2	1065.52	1065.52	0	0.2	356	Specific	415.36	253.19	253.19	6.51	84	>sp|P04264|K2C1_HUMAN Keratin, type II cytoskeletal 1 OS=Homo sapiens OX=9606 GN=KRT1 PE=1 SV=6	46462	200724_Q_ValkLC_WR_E2216_Bottom.6103.6103.2	controllerType=0 controllerNumber=1 scan=6103	25.7766
01940:1	1	K.AQYEDIAQK.S			1065.52	1	1065.52	1065.52	0	-0.8	356	Specific	645.06	219.08	219.08	7.47	84	>sp|P04264|K2C1_HUMAN Keratin, type II cytoskeletal 1 OS=Homo sapiens OX=9606 GN=KRT1 PE=1 SV=6	46462	200724_Q_ValkLC_WR_E2216_Bottom.5903.5903.2	controllerType=0 controllerNumber=1 scan=5903	25.1939
02346:2	1	K.AQ[+0.984]YEDIAQK.S		Q[+1]	533.756	2	1066.5	1066.51	0	-0.7	356	Specific	302.31	156.33	11.64	5.34	84	>sp|P04264|K2C1_HUMAN Keratin, type II cytoskeletal 1 OS=Homo sapiens OX=9606 GN=KRT1 PE=1 SV=6	46462	200724_Q_ValkLC_WR_E2216_Bottom.6409.6409.2	controllerType=0 controllerNumber=1 scan=6409	26.6345
02532:2	1	K.AQ[+0.984]YEDIAQK.S		Q[+1]	533.756	2	1066.51	1066.51	0	0.1	356	Specific	396.11	212.15	212.15	4.14	84	>sp|P04264|K2C1_HUMAN Keratin, type II cytoskeletal 1 OS=Homo sapiens OX=9606 GN=KRT1 PE=1 SV=6	46462	200724_Q_ValkLC_WR_E2216_Bottom.6650.6650.2	controllerType=0 controllerNumber=1 scan=6650	27.3573
02995:2	1	K.AQ[+0.984]YEDIAQ[+0.984]K.S		Q[+1]*2	534.247	2	1067.49	1067.49	0	-1.3	356	Specific	255.6	140.16	140.16	3.89	84	>sp|P04264|K2C1_HUMAN Keratin, type II cytoskeletal 1 OS=Homo sapiens OX=9606 GN=KRT1 PE=1 SV=6	46462	200724_Q_ValkLC_WR_E2216_Bottom.7216.7216.2	controllerType=0 controllerNumber=1 scan=7216	28.9666
00763:2	1	K.SKAEAESLYQSK.Y			670.838	2	1340.67	1340.67	0	-0.4	365	Specific	246.23	187.96	187.96	3	84	>sp|P04264|K2C1_HUMAN Keratin, type II cytoskeletal 1 OS=Homo sapiens OX=9606 GN=KRT1 PE=1 SV=6	46462	200724_Q_ValkLC_WR_E2216_Bottom.3992.3992.2	controllerType=0 controllerNumber=1 scan=3992	18.637
00701:2	1	K.SKAEAESLYQSK.Y			670.838	2	1340.67	1340.67	0	0.1	365	Specific	447.79	374.17	374.17	5.73	84	>sp|P04264|K2C1_HUMAN Keratin, type II cytoskeletal 1 OS=Homo sapiens OX=9606 GN=KRT1 PE=1 SV=6	46462	200724_Q_ValkLC_WR_E2216_Bottom.3863.3863.2	controllerType=0 controllerNumber=1 scan=3863	18.1318
00467:2	1	K.SKAEAESLYQSK.Y			670.838	2	1340.67	1340.67	0	-0.5	365	Specific	467.56	381.22	381.22	6.57	84	>sp|P04264|K2C1_HUMAN Keratin, type II cytoskeletal 1 OS=Homo sapiens OX=9606 GN=KRT1 PE=1 SV=6	46462	200724_Q_ValkLC_WR_E2216_Bottom.3351.3351.2	controllerType=0 controllerNumber=1 scan=3351	16.1168
00976:2	1	K.SKAEAESLYQSK.Y			670.838	2	1340.67	1340.67	0	-1	365	Specific	492.85	385.04	385.04	6.5	84	>sp|P04264|K2C1_HUMAN Keratin, type II cytoskeletal 1 OS=Homo sapiens OX=9606 GN=KRT1 PE=1 SV=6	46462	200724_Q_ValkLC_WR_E2216_Bottom.4506.4506.2	controllerType=0 controllerNumber=1 scan=4506	20.6685
00577:3	1	K.SKAEAESLYQSK.Y			447.561	3	1340.67	1340.67	0	-0.2	365	Specific	511.7	486.52	486.52	7.28	84	>sp|P04264|K2C1_HUMAN Keratin, type II cytoskeletal 1 OS=Homo sapiens OX=9606 GN=KRT1 PE=1 SV=6	46462	200724_Q_ValkLC_WR_E2216_Bottom.3515.3515.3	controllerType=0 controllerNumber=1 scan=3515	16.6677
00473:3	1	K.SKAEAESLYQSK.Y			447.561	3	1340.67	1340.67	0	0.1	365	Specific	520.82	454.16	454.16	7.28	84	>sp|P04264|K2C1_HUMAN Keratin, type II cytoskeletal 1 OS=Homo sapiens OX=9606 GN=KRT1 PE=1 SV=6	46462	200724_Q_ValkLC_WR_E2216_Bottom.3362.3362.3	controllerType=0 controllerNumber=1 scan=3362	16.1574
00656:2	1	K.SKAEAESLYQSK.Y			670.838	2	1340.67	1340.67	0	0.3	365	Specific	561.11	462.1	462.1	6.79	84	>sp|P04264|K2C1_HUMAN Keratin, type II cytoskeletal 1 OS=Homo sapiens OX=9606 GN=KRT1 PE=1 SV=6	46462	200724_Q_ValkLC_WR_E2216_Bottom.3742.3742.2	controllerType=0 controllerNumber=1 scan=3742	17.6269
00613:2	1	K.SKAEAESLYQSK.Y			670.838	2	1340.67	1340.67	0	0.1	365	Specific	612.49	499.79	499.79	7.39	84	>sp|P04264|K2C1_HUMAN Keratin, type II cytoskeletal 1 OS=Homo sapiens OX=9606 GN=KRT1 PE=1 SV=6	46462	200724_Q_ValkLC_WR_E2216_Bottom.3622.3622.2	controllerType=0 controllerNumber=1 scan=3622	17.1229
00227:2	1	K.SKAEAESLYQSK.Y			670.838	2	1340.67	1340.67	0	-0.5	365	Specific	829.33	662.53	662.53	12.56	84	>sp|P04264|K2C1_HUMAN Keratin, type II cytoskeletal 1 OS=Homo sapiens OX=9606 GN=KRT1 PE=1 SV=6	46462	200724_Q_ValkLC_WR_E2216_Bottom.2974.2974.2	controllerType=0 controllerNumber=1 scan=2974	14.8447
00570:2	1	K.SKAEAESLYQSK.Y			670.838	2	1340.67	1340.67	0	-0.7	365	Specific	916.47	736.3	736.3	14.42	84	>sp|P04264|K2C1_HUMAN Keratin, type II cytoskeletal 1 OS=Homo sapiens OX=9606 GN=KRT1 PE=1 SV=6	46462	200724_Q_ValkLC_WR_E2216_Bottom.3502.3502.2	controllerType=0 controllerNumber=1 scan=3502	16.6212
03199:2	1	K.SKAEAESLYQ[+0.984]SK.Y		Q[+1]	671.33	2	1341.65	1341.65	0	-1	365	Specific	34.17	4.56	4.56	0.78	84	>sp|P04264|K2C1_HUMAN Keratin, type II cytoskeletal 1 OS=Homo sapiens OX=9606 GN=KRT1 PE=1 SV=6	46462	200724_Q_ValkLC_WR_E2216_Bottom.7466.7466.2	controllerType=0 controllerNumber=1 scan=7466	29.6715
00813:2	1	K.SKAEAESLYQ[+0.984]SK.Y		Q[+1]	671.331	2	1341.65	1341.65	0	0.6	365	Specific	204.71	183.84	183.84	2.85	84	>sp|P04264|K2C1_HUMAN Keratin, type II cytoskeletal 1 OS=Homo sapiens OX=9606 GN=KRT1 PE=1 SV=6	46462	200724_Q_ValkLC_WR_E2216_Bottom.4120.4120.2	controllerType=0 controllerNumber=1 scan=4120	19.1545
00885:3	1	K.SKAEAESLYQ[+0.984]SK.Y		Q[+1]	447.889	3	1341.65	1341.65	0	-0.1	365	Specific	463.57	407.01	407.01	7.25	84	>sp|P04264|K2C1_HUMAN Keratin, type II cytoskeletal 1 OS=Homo sapiens OX=9606 GN=KRT1 PE=1 SV=6	46462	200724_Q_ValkLC_WR_E2216_Bottom.4290.4290.3	controllerType=0 controllerNumber=1 scan=4290	19.8234
00926:2	1	K.SKAEAESLYQ[+0.984]SK.Y		Q[+1]	671.33	2	1341.65	1341.65	0	-1.1	365	Specific	504.46	409.26	409.26	6.46	84	>sp|P04264|K2C1_HUMAN Keratin, type II cytoskeletal 1 OS=Homo sapiens OX=9606 GN=KRT1 PE=1 SV=6	46462	200724_Q_ValkLC_WR_E2216_Bottom.4380.4380.2	controllerType=0 controllerNumber=1 scan=4380	20.1629
00853:2	1	K.SKAEAESLYQ[+0.984]SK.Y		Q[+1]	671.33	2	1341.65	1341.65	0	-0.9	365	Specific	580.8	445.16	445.16	7.42	84	>sp|P04264|K2C1_HUMAN Keratin, type II cytoskeletal 1 OS=Homo sapiens OX=9606 GN=KRT1 PE=1 SV=6	46462	200724_Q_ValkLC_WR_E2216_Bottom.4241.4241.2	controllerType=0 controllerNumber=1 scan=4241	19.6592
01747:2	1	K.AEAESLYQSK.Y			563.275	2	1125.54	1125.54	0	0.8	367	Specific	354.87	154.95	154.95	5.61	84	>sp|P04264|K2C1_HUMAN Keratin, type II cytoskeletal 1 OS=Homo sapiens OX=9606 GN=KRT1 PE=1 SV=6	46462	200724_Q_ValkLC_WR_E2216_Bottom.5657.5657.2	controllerType=0 controllerNumber=1 scan=5657	24.4744
02200:2	1	K.AEAESLYQSK.Y			563.275	2	1125.54	1125.54	0	0	367	Specific	457.69	281.12	281.12	6.64	84	>sp|P04264|K2C1_HUMAN Keratin, type II cytoskeletal 1 OS=Homo sapiens OX=9606 GN=KRT1 PE=1 SV=6	46462	200724_Q_ValkLC_WR_E2216_Bottom.6228.6228.2	controllerType=0 controllerNumber=1 scan=6228	26.1195
02056:2	1	K.AEAESLYQSK.Y			563.275	2	1125.54	1125.54	0	0	367	Specific	520.1	340.12	340.12	6.82	84	>sp|P04264|K2C1_HUMAN Keratin, type II cytoskeletal 1 OS=Homo sapiens OX=9606 GN=KRT1 PE=1 SV=6	46462	200724_Q_ValkLC_WR_E2216_Bottom.6049.6049.2	controllerType=0 controllerNumber=1 scan=6049	25.6141
02420:2	1	K.AEAESLYQ[+0.984]SK.Y		Q[+1]	563.766	2	1126.53	1126.53	0	-0.5	367	Specific	496.95	283	283	6.7	84	>sp|P04264|K2C1_HUMAN Keratin, type II cytoskeletal 1 OS=Homo sapiens OX=9606 GN=KRT1 PE=1 SV=6	46462	200724_Q_ValkLC_WR_E2216_Bottom.6522.6522.2	controllerType=0 controllerNumber=1 scan=6522	27.0085
10081:2	1	K.YEELQITAGR.H			590.303	2	1179.6	1179.6	0	-0.8	377	Specific	334.7	19.8	19.8	4.23	84	>sp|P04264|K2C1_HUMAN Keratin, type II cytoskeletal 1 OS=Homo sapiens OX=9606 GN=KRT1 PE=1 SV=6	46462	200724_Q_ValkLC_WR_E2216_Bottom.17857.17857.2	controllerType=0 controllerNumber=1 scan=17857	63.8941
10264:2	1	K.YEELQITAGR.H			590.303	2	1179.6	1179.6	0	-1.5	377	Specific	337.45	19.8	19.8	4.23	84	>sp|P04264|K2C1_HUMAN Keratin, type II cytoskeletal 1 OS=Homo sapiens OX=9606 GN=KRT1 PE=1 SV=6	46462	200724_Q_ValkLC_WR_E2216_Bottom.22971.22971.2	controllerType=0 controllerNumber=1 scan=22971	86.9295
10111:2	1	K.YEELQITAGR.H			590.303	2	1179.6	1179.6	0	-1.7	377	Specific	346.16	19.8	19.8	4.23	84	>sp|P04264|K2C1_HUMAN Keratin, type II cytoskeletal 1 OS=Homo sapiens OX=9606 GN=KRT1 PE=1 SV=6	46462	200724_Q_ValkLC_WR_E2216_Bottom.18740.18740.2	controllerType=0 controllerNumber=1 scan=18740	67.9227
10050:2	1	K.YEELQITAGR.H			590.304	2	1179.6	1179.6	0	-0.3	377	Specific	348.1	19.8	19.8	4.37	84	>sp|P04264|K2C1_HUMAN Keratin, type II cytoskeletal 1 OS=Homo sapiens OX=9606 GN=KRT1 PE=1 SV=6	46462	200724_Q_ValkLC_WR_E2216_Bottom.17377.17377.2	controllerType=0 controllerNumber=1 scan=17377	61.6998
10065:2	1	K.YEELQITAGR.H			590.303	2	1179.6	1179.6	0	-0.8	377	Specific	355.48	19.8	19.8	4.36	84	>sp|P04264|K2C1_HUMAN Keratin, type II cytoskeletal 1 OS=Homo sapiens OX=9606 GN=KRT1 PE=1 SV=6	46462	200724_Q_ValkLC_WR_E2216_Bottom.17599.17599.2	controllerType=0 controllerNumber=1 scan=17599	62.7192
10277:2	1	K.YEELQITAGR.H			590.303	2	1179.6	1179.6	0	-0.9	377	Specific	359.11	19.8	19.8	4.36	84	>sp|P04264|K2C1_HUMAN Keratin, type II cytoskeletal 1 OS=Homo sapiens OX=9606 GN=KRT1 PE=1 SV=6	46462	200724_Q_ValkLC_WR_E2216_Bottom.23089.23089.2	controllerType=0 controllerNumber=1 scan=23089	87.4617
10056:2	1	K.YEELQITAGR.H			590.303	2	1179.6	1179.6	0	-2	377	Specific	359.35	19.8	19.8	4.07	84	>sp|P04264|K2C1_HUMAN Keratin, type II cytoskeletal 1 OS=Homo sapiens OX=9606 GN=KRT1 PE=1 SV=6	46462	200724_Q_ValkLC_WR_E2216_Bottom.17487.17487.2	controllerType=0 controllerNumber=1 scan=17487	62.2063
10257:2	1	K.YEELQITAGR.H			590.303	2	1179.6	1179.6	0	-0.5	377	Specific	365.92	19.8	19.8	4.5	84	>sp|P04264|K2C1_HUMAN Keratin, type II cytoskeletal 1 OS=Homo sapiens OX=9606 GN=KRT1 PE=1 SV=6	46462	200724_Q_ValkLC_WR_E2216_Bottom.22858.22858.2	controllerType=0 controllerNumber=1 scan=22858	86.4256
09980:2	1	K.YEELQITAGR.H			590.303	2	1179.6	1179.6	0	-1.4	377	Specific	372.14	19.8	19.8	4.36	84	>sp|P04264|K2C1_HUMAN Keratin, type II cytoskeletal 1 OS=Homo sapiens OX=9606 GN=KRT1 PE=1 SV=6	46462	200724_Q_ValkLC_WR_E2216_Bottom.16946.16946.2	controllerType=0 controllerNumber=1 scan=16946	59.6617
10105:2	1	K.YEELQITAGR.H			590.304	2	1179.6	1179.6	0	-0.4	377	Specific	372.59	19.8	19.8	4.5	84	>sp|P04264|K2C1_HUMAN Keratin, type II cytoskeletal 1 OS=Homo sapiens OX=9606 GN=KRT1 PE=1 SV=6	46462	200724_Q_ValkLC_WR_E2216_Bottom.18473.18473.2	controllerType=0 controllerNumber=1 scan=18473	66.7153
10102:2	1	K.YEELQITAGR.H			590.304	2	1179.6	1179.6	0	-0.4	377	Specific	378.35	19.8	19.8	4.6	84	>sp|P04264|K2C1_HUMAN Keratin, type II cytoskeletal 1 OS=Homo sapiens OX=9606 GN=KRT1 PE=1 SV=6	46462	200724_Q_ValkLC_WR_E2216_Bottom.18297.18297.2	controllerType=0 controllerNumber=1 scan=18297	65.9324
10031:2	1	K.YEELQITAGR.H			590.304	2	1179.6	1179.6	0	0.2	377	Specific	381.49	19.8	19.8	4.6	84	>sp|P04264|K2C1_HUMAN Keratin, type II cytoskeletal 1 OS=Homo sapiens OX=9606 GN=KRT1 PE=1 SV=6	46462	200724_Q_ValkLC_WR_E2216_Bottom.17170.17170.2	controllerType=0 controllerNumber=1 scan=17170	60.6844
10245:2	1	K.YEELQITAGR.H			590.304	2	1179.6	1179.6	0	0	377	Specific	383.98	19.8	19.8	4.6	84	>sp|P04264|K2C1_HUMAN Keratin, type II cytoskeletal 1 OS=Homo sapiens OX=9606 GN=KRT1 PE=1 SV=6	46462	200724_Q_ValkLC_WR_E2216_Bottom.22512.22512.2	controllerType=0 controllerNumber=1 scan=22512	84.8911
10099:2	1	K.YEELQITAGR.H			590.303	2	1179.6	1179.6	0	-1.2	377	Specific	385.98	19.8	19.8	4.45	84	>sp|P04264|K2C1_HUMAN Keratin, type II cytoskeletal 1 OS=Homo sapiens OX=9606 GN=KRT1 PE=1 SV=6	46462	200724_Q_ValkLC_WR_E2216_Bottom.18196.18196.2	controllerType=0 controllerNumber=1 scan=18196	65.4277
10075:2	1	K.YEELQITAGR.H			590.303	2	1179.6	1179.6	0	-0.7	377	Specific	392.01	19.8	19.8	4.45	84	>sp|P04264|K2C1_HUMAN Keratin, type II cytoskeletal 1 OS=Homo sapiens OX=9606 GN=KRT1 PE=1 SV=6	46462	200724_Q_ValkLC_WR_E2216_Bottom.17743.17743.2	controllerType=0 controllerNumber=1 scan=17743	63.3874
09962:2	1	K.YEELQITAGR.H			590.303	2	1179.6	1179.6	0	-1.1	377	Specific	392.05	19.8	19.8	4.45	84	>sp|P04264|K2C1_HUMAN Keratin, type II cytoskeletal 1 OS=Homo sapiens OX=9606 GN=KRT1 PE=1 SV=6	46462	200724_Q_ValkLC_WR_E2216_Bottom.16834.16834.2	controllerType=0 controllerNumber=1 scan=16834	59.1447
09940:2	1	K.YEELQITAGR.H			590.302	2	1179.6	1179.6	0	-3.1	377	Specific	398.38	19.8	19.8	4.05	84	>sp|P04264|K2C1_HUMAN Keratin, type II cytoskeletal 1 OS=Homo sapiens OX=9606 GN=KRT1 PE=1 SV=6	46462	200724_Q_ValkLC_WR_E2216_Bottom.16723.16723.2	controllerType=0 controllerNumber=1 scan=16723	58.6432
10254:2	1	K.YEELQITAGR.H			590.303	2	1179.6	1179.6	0	-1.1	377	Specific	401.6	19.8	19.8	4.48	84	>sp|P04264|K2C1_HUMAN Keratin, type II cytoskeletal 1 OS=Homo sapiens OX=9606 GN=KRT1 PE=1 SV=6	46462	200724_Q_ValkLC_WR_E2216_Bottom.22741.22741.2	controllerType=0 controllerNumber=1 scan=22741	85.9048
10040:2	1	K.YEELQITAGR.H			590.303	2	1179.6	1179.6	0	-0.8	377	Specific	403.39	19.8	19.8	4.48	84	>sp|P04264|K2C1_HUMAN Keratin, type II cytoskeletal 1 OS=Homo sapiens OX=9606 GN=KRT1 PE=1 SV=6	46462	200724_Q_ValkLC_WR_E2216_Bottom.17272.17272.2	controllerType=0 controllerNumber=1 scan=17272	61.1908
09915:2	1	K.YEELQITAGR.H			590.303	2	1179.6	1179.6	0	-1.4	377	Specific	408.14	19.8	19.8	3.4	84	>sp|P04264|K2C1_HUMAN Keratin, type II cytoskeletal 1 OS=Homo sapiens OX=9606 GN=KRT1 PE=1 SV=6	46462	200724_Q_ValkLC_WR_E2216_Bottom.16613.16613.2	controllerType=0 controllerNumber=1 scan=16613	58.1411
10091:2	1	K.YEELQITAGR.H			590.304	2	1179.6	1179.6	0	-0.1	377	Specific	411.77	19.8	19.8	4.62	84	>sp|P04264|K2C1_HUMAN Keratin, type II cytoskeletal 1 OS=Homo sapiens OX=9606 GN=KRT1 PE=1 SV=6	46462	200724_Q_ValkLC_WR_E2216_Bottom.18081.18081.2	controllerType=0 controllerNumber=1 scan=18081	64.9137
10249:2	1	K.YEELQITAGR.H			590.303	2	1179.6	1179.6	0	-1.6	377	Specific	421.72	19.8	19.8	4.48	84	>sp|P04264|K2C1_HUMAN Keratin, type II cytoskeletal 1 OS=Homo sapiens OX=9606 GN=KRT1 PE=1 SV=6	46462	200724_Q_ValkLC_WR_E2216_Bottom.22626.22626.2	controllerType=0 controllerNumber=1 scan=22626	85.3964
09785:2	1	K.YEELQITAGR.H			590.303	2	1179.6	1179.6	0	-1.1	377	Specific	422.76	19.8	19.8	4.48	84	>sp|P04264|K2C1_HUMAN Keratin, type II cytoskeletal 1 OS=Homo sapiens OX=9606 GN=KRT1 PE=1 SV=6	46462	200724_Q_ValkLC_WR_E2216_Bottom.16177.16177.2	controllerType=0 controllerNumber=1 scan=16177	56.2072
09245:2	1	K.YEELQITAGR.H			590.303	2	1179.6	1179.6	0	-0.7	377	Specific	425.64	19.8	19.8	4.49	84	>sp|P04264|K2C1_HUMAN Keratin, type II cytoskeletal 1 OS=Homo sapiens OX=9606 GN=KRT1 PE=1 SV=6	46462	200724_Q_ValkLC_WR_E2216_Bottom.15118.15118.2	controllerType=0 controllerNumber=1 scan=15118	52.1514
09484:2	1	K.YEELQITAGR.H			590.303	2	1179.6	1179.6	0	-1.5	377	Specific	426.6	19.8	19.8	4.49	84	>sp|P04264|K2C1_HUMAN Keratin, type II cytoskeletal 1 OS=Homo sapiens OX=9606 GN=KRT1 PE=1 SV=6	46462	200724_Q_ValkLC_WR_E2216_Bottom.15536.15536.2	controllerType=0 controllerNumber=1 scan=15536	53.6848
10010:2	1	K.YEELQITAGR.H			590.304	2	1179.6	1179.6	0	-0.3	377	Specific	427.93	19.8	19.8	4.04	84	>sp|P04264|K2C1_HUMAN Keratin, type II cytoskeletal 1 OS=Homo sapiens OX=9606 GN=KRT1 PE=1 SV=6	46462	200724_Q_ValkLC_WR_E2216_Bottom.17061.17061.2	controllerType=0 controllerNumber=1 scan=17061	60.173
09297:2	1	K.YEELQITAGR.H			590.304	2	1179.6	1179.6	0	0	377	Specific	430.58	19.8	19.8	4.63	84	>sp|P04264|K2C1_HUMAN Keratin, type II cytoskeletal 1 OS=Homo sapiens OX=9606 GN=KRT1 PE=1 SV=6	46462	200724_Q_ValkLC_WR_E2216_Bottom.15241.15241.2	controllerType=0 controllerNumber=1 scan=15241	52.6563
08430:2	1	K.YEELQITAGR.H			590.301	2	1179.59	1179.6	0	-5.4	377	Specific	437.27	19.8	19.8	3.97	84	>sp|P04264|K2C1_HUMAN Keratin, type II cytoskeletal 1 OS=Homo sapiens OX=9606 GN=KRT1 PE=1 SV=6	46462	200724_Q_ValkLC_WR_E2216_Bottom.13829.13829.2	controllerType=0 controllerNumber=1 scan=13829	47.689
09045:2	1	K.YEELQITAGR.H			590.304	2	1179.6	1179.6	0	0.1	377	Specific	438.38	19.8	19.8	4.63	84	>sp|P04264|K2C1_HUMAN Keratin, type II cytoskeletal 1 OS=Homo sapiens OX=9606 GN=KRT1 PE=1 SV=6	46462	200724_Q_ValkLC_WR_E2216_Bottom.14796.14796.2	controllerType=0 controllerNumber=1 scan=14796	51.0182
09152:2	1	K.YEELQITAGR.H			590.305	2	1179.6	1179.6	0	1.9	377	Specific	439.91	19.8	19.8	4.13	84	>sp|P04264|K2C1_HUMAN Keratin, type II cytoskeletal 1 OS=Homo sapiens OX=9606 GN=KRT1 PE=1 SV=6	46462	200724_Q_ValkLC_WR_E2216_Bottom.14952.14952.2	controllerType=0 controllerNumber=1 scan=14952	51.537
09850:2	1	K.YEELQITAGR.H			590.304	2	1179.6	1179.6	0	0.8	377	Specific	443.11	19.8	19.8	4.28	84	>sp|P04264|K2C1_HUMAN Keratin, type II cytoskeletal 1 OS=Homo sapiens OX=9606 GN=KRT1 PE=1 SV=6	46462	200724_Q_ValkLC_WR_E2216_Bottom.16403.16403.2	controllerType=0 controllerNumber=1 scan=16403	57.2094
09747:2	1	K.YEELQITAGR.H			590.304	2	1179.6	1179.6	0	0.3	377	Specific	445.58	19.8	19.8	4.63	84	>sp|P04264|K2C1_HUMAN Keratin, type II cytoskeletal 1 OS=Homo sapiens OX=9606 GN=KRT1 PE=1 SV=6	46462	200724_Q_ValkLC_WR_E2216_Bottom.16059.16059.2	controllerType=0 controllerNumber=1 scan=16059	55.7065
09810:2	1	K.YEELQITAGR.H			590.303	2	1179.6	1179.6	0	-0.5	377	Specific	452.21	19.8	19.8	4.66	84	>sp|P04264|K2C1_HUMAN Keratin, type II cytoskeletal 1 OS=Homo sapiens OX=9606 GN=KRT1 PE=1 SV=6	46462	200724_Q_ValkLC_WR_E2216_Bottom.16287.16287.2	controllerType=0 controllerNumber=1 scan=16287	56.7076
09547:2	1	K.YEELQITAGR.H			590.304	2	1179.6	1179.6	0	0.3	377	Specific	454.74	19.8	19.8	4.66	84	>sp|P04264|K2C1_HUMAN Keratin, type II cytoskeletal 1 OS=Homo sapiens OX=9606 GN=KRT1 PE=1 SV=6	46462	200724_Q_ValkLC_WR_E2216_Bottom.15664.15664.2	controllerType=0 controllerNumber=1 scan=15664	54.1921
08230:2	1	K.YEELQITAGR.H			590.304	2	1179.6	1179.6	0	-0.2	377	Specific	467.07	19.8	19.8	4.66	84	>sp|P04264|K2C1_HUMAN Keratin, type II cytoskeletal 1 OS=Homo sapiens OX=9606 GN=KRT1 PE=1 SV=6	46462	200724_Q_ValkLC_WR_E2216_Bottom.13567.13567.2	controllerType=0 controllerNumber=1 scan=13567	46.9059
08830:2	1	K.YEELQITAGR.H			590.303	2	1179.6	1179.6	0	-0.5	377	Specific	469.83	19.8	19.8	4.66	84	>sp|P04264|K2C1_HUMAN Keratin, type II cytoskeletal 1 OS=Homo sapiens OX=9606 GN=KRT1 PE=1 SV=6	46462	200724_Q_ValkLC_WR_E2216_Bottom.14393.14393.2	controllerType=0 controllerNumber=1 scan=14393	49.4969
08131:2	1	K.YEELQITAGR.H			590.304	2	1179.6	1179.6	0	-0.1	377	Specific	477.77	22.87	22.87	4.73	84	>sp|P04264|K2C1_HUMAN Keratin, type II cytoskeletal 1 OS=Homo sapiens OX=9606 GN=KRT1 PE=1 SV=6	46462	200724_Q_ValkLC_WR_E2216_Bottom.13418.13418.2	controllerType=0 controllerNumber=1 scan=13418	46.3948
09400:2	1	K.YEELQITAGR.H			590.304	2	1179.6	1179.6	0	-0.1	377	Specific	478.69	20.36	20.36	4.73	84	>sp|P04264|K2C1_HUMAN Keratin, type II cytoskeletal 1 OS=Homo sapiens OX=9606 GN=KRT1 PE=1 SV=6	46462	200724_Q_ValkLC_WR_E2216_Bottom.15394.15394.2	controllerType=0 controllerNumber=1 scan=15394	53.1644
08973:2	1	K.YEELQITAGR.H			590.303	2	1179.6	1179.6	0	-0.8	377	Specific	480.53	19.8	19.8	4.58	84	>sp|P04264|K2C1_HUMAN Keratin, type II cytoskeletal 1 OS=Homo sapiens OX=9606 GN=KRT1 PE=1 SV=6	46462	200724_Q_ValkLC_WR_E2216_Bottom.14662.14662.2	controllerType=0 controllerNumber=1 scan=14662	50.5104
09691:2	1	K.YEELQITAGR.H			590.303	2	1179.6	1179.6	0	-1.3	377	Specific	490.14	19.8	19.8	4.58	84	>sp|P04264|K2C1_HUMAN Keratin, type II cytoskeletal 1 OS=Homo sapiens OX=9606 GN=KRT1 PE=1 SV=6	46462	200724_Q_ValkLC_WR_E2216_Bottom.15933.15933.2	controllerType=0 controllerNumber=1 scan=15933	55.2023
08904:2	1	K.YEELQITAGR.H			590.304	2	1179.6	1179.6	0	0.6	377	Specific	496.36	19.8	19.8	4.38	84	>sp|P04264|K2C1_HUMAN Keratin, type II cytoskeletal 1 OS=Homo sapiens OX=9606 GN=KRT1 PE=1 SV=6	46462	200724_Q_ValkLC_WR_E2216_Bottom.14529.14529.2	controllerType=0 controllerNumber=1 scan=14529	50.0063
08363:2	1	K.YEELQITAGR.H			590.303	2	1179.6	1179.6	0	-0.9	377	Specific	498.74	19.8	19.8	4.58	84	>sp|P04264|K2C1_HUMAN Keratin, type II cytoskeletal 1 OS=Homo sapiens OX=9606 GN=KRT1 PE=1 SV=6	46462	200724_Q_ValkLC_WR_E2216_Bottom.13740.13740.2	controllerType=0 controllerNumber=1 scan=13740	47.4161
08730:2	1	K.YEELQITAGR.H			590.303	2	1179.6	1179.6	0	-1.4	377	Specific	517.08	41.39	41.39	4.59	84	>sp|P04264|K2C1_HUMAN Keratin, type II cytoskeletal 1 OS=Homo sapiens OX=9606 GN=KRT1 PE=1 SV=6	46462	200724_Q_ValkLC_WR_E2216_Bottom.14241.14241.2	controllerType=0 controllerNumber=1 scan=14241	48.9817
08630:2	1	K.YEELQITAGR.H			590.304	2	1179.6	1179.6	0	0.2	377	Specific	517.81	19.8	19.8	4.69	84	>sp|P04264|K2C1_HUMAN Keratin, type II cytoskeletal 1 OS=Homo sapiens OX=9606 GN=KRT1 PE=1 SV=6	46462	200724_Q_ValkLC_WR_E2216_Bottom.14090.14090.2	controllerType=0 controllerNumber=1 scan=14090	48.4733
07889:2	1	K.YEELQITAGR.H			590.304	2	1179.6	1179.6	0	0	377	Specific	521.4	42.73	42.73	4.73	84	>sp|P04264|K2C1_HUMAN Keratin, type II cytoskeletal 1 OS=Homo sapiens OX=9606 GN=KRT1 PE=1 SV=6	46462	200724_Q_ValkLC_WR_E2216_Bottom.13091.13091.2	controllerType=0 controllerNumber=1 scan=13091	45.3884
09617:2	1	K.YEELQITAGR.H			590.304	2	1179.6	1179.6	0	0	377	Specific	527.87	20.33	20.33	4.78	84	>sp|P04264|K2C1_HUMAN Keratin, type II cytoskeletal 1 OS=Homo sapiens OX=9606 GN=KRT1 PE=1 SV=6	46462	200724_Q_ValkLC_WR_E2216_Bottom.15797.15797.2	controllerType=0 controllerNumber=1 scan=15797	54.6968
08009:2	1	K.YEELQITAGR.H			590.303	2	1179.6	1179.6	0	-0.9	377	Specific	530.02	19.8	19.8	4.64	84	>sp|P04264|K2C1_HUMAN Keratin, type II cytoskeletal 1 OS=Homo sapiens OX=9606 GN=KRT1 PE=1 SV=6	46462	200724_Q_ValkLC_WR_E2216_Bottom.13253.13253.2	controllerType=0 controllerNumber=1 scan=13253	45.8913
07325:2	1	K.YEELQITAGR.H			590.304	2	1179.6	1179.6	0	0.1	377	Specific	558.97	52.5	52.5	5.22	84	>sp|P04264|K2C1_HUMAN Keratin, type II cytoskeletal 1 OS=Homo sapiens OX=9606 GN=KRT1 PE=1 SV=6	46462	200724_Q_ValkLC_WR_E2216_Bottom.12381.12381.2	controllerType=0 controllerNumber=1 scan=12381	43.3058
07628:2	1	K.YEELQITAGR.H			590.303	2	1179.6	1179.6	0	-0.5	377	Specific	564.79	19.8	19.8	4.88	84	>sp|P04264|K2C1_HUMAN Keratin, type II cytoskeletal 1 OS=Homo sapiens OX=9606 GN=KRT1 PE=1 SV=6	46462	200724_Q_ValkLC_WR_E2216_Bottom.12749.12749.2	controllerType=0 controllerNumber=1 scan=12749	44.333
07735:2	1	K.YEELQITAGR.H			590.304	2	1179.6	1179.6	0	0.3	377	Specific	569.11	32.25	32.25	4.92	84	>sp|P04264|K2C1_HUMAN Keratin, type II cytoskeletal 1 OS=Homo sapiens OX=9606 GN=KRT1 PE=1 SV=6	46462	200724_Q_ValkLC_WR_E2216_Bottom.12906.12906.2	controllerType=0 controllerNumber=1 scan=12906	44.8584
07046:2	1	K.YEELQITAGR.H			590.304	2	1179.6	1179.6	0	-0.1	377	Specific	570.71	19.8	19.8	4.88	84	>sp|P04264|K2C1_HUMAN Keratin, type II cytoskeletal 1 OS=Homo sapiens OX=9606 GN=KRT1 PE=1 SV=6	46462	200724_Q_ValkLC_WR_E2216_Bottom.12031.12031.2	controllerType=0 controllerNumber=1 scan=12031	42.2904
07478:2	1	K.YEELQITAGR.H			590.304	2	1179.6	1179.6	0	-0.1	377	Specific	572.77	43.14	43.14	4.92	84	>sp|P04264|K2C1_HUMAN Keratin, type II cytoskeletal 1 OS=Homo sapiens OX=9606 GN=KRT1 PE=1 SV=6	46462	200724_Q_ValkLC_WR_E2216_Bottom.12566.12566.2	controllerType=0 controllerNumber=1 scan=12566	43.8201
06754:2	1	K.YEELQITAGR.H			590.304	2	1179.6	1179.6	0	0.1	377	Specific	581.6	40.83	40.83	5.69	84	>sp|P04264|K2C1_HUMAN Keratin, type II cytoskeletal 1 OS=Homo sapiens OX=9606 GN=KRT1 PE=1 SV=6	46462	200724_Q_ValkLC_WR_E2216_Bottom.11671.11671.2	controllerType=0 controllerNumber=1 scan=11671	41.2683
07185:2	1	K.YEELQITAGR.H			590.304	2	1179.6	1179.6	0	0	377	Specific	593.65	41.47	41.47	5.69	84	>sp|P04264|K2C1_HUMAN Keratin, type II cytoskeletal 1 OS=Homo sapiens OX=9606 GN=KRT1 PE=1 SV=6	46462	200724_Q_ValkLC_WR_E2216_Bottom.12205.12205.2	controllerType=0 controllerNumber=1 scan=12205	42.7943
06912:2	1	K.YEELQITAGR.H			590.304	2	1179.6	1179.6	0	-0.3	377	Specific	620.15	50.74	50.74	6.99	84	>sp|P04264|K2C1_HUMAN Keratin, type II cytoskeletal 1 OS=Homo sapiens OX=9606 GN=KRT1 PE=1 SV=6	46462	200724_Q_ValkLC_WR_E2216_Bottom.11859.11859.2	controllerType=0 controllerNumber=1 scan=11859	41.7863
06592:2	1	K.YEELQITAGR.H			590.303	2	1179.6	1179.6	0	-0.6	377	Specific	627.06	51.12	51.12	6.85	84	>sp|P04264|K2C1_HUMAN Keratin, type II cytoskeletal 1 OS=Homo sapiens OX=9606 GN=KRT1 PE=1 SV=6	46462	200724_Q_ValkLC_WR_E2216_Bottom.11483.11483.2	controllerType=0 controllerNumber=1 scan=11483	40.7555
06251:2	1	K.YEELQITAGR.H			590.304	2	1179.6	1179.6	0	-0.3	377	Specific	643.34	50.99	50.99	6.99	84	>sp|P04264|K2C1_HUMAN Keratin, type II cytoskeletal 1 OS=Homo sapiens OX=9606 GN=KRT1 PE=1 SV=6	46462	200724_Q_ValkLC_WR_E2216_Bottom.11095.11095.2	controllerType=0 controllerNumber=1 scan=11095	39.7149
06077:2	1	K.YEELQITAGR.H			590.303	2	1179.6	1179.6	0	-0.5	377	Specific	648.08	48.09	48.09	6.69	84	>sp|P04264|K2C1_HUMAN Keratin, type II cytoskeletal 1 OS=Homo sapiens OX=9606 GN=KRT1 PE=1 SV=6	46462	200724_Q_ValkLC_WR_E2216_Bottom.10899.10899.2	controllerType=0 controllerNumber=1 scan=10899	39.1979
06422:2	1	K.YEELQ[+0.984]ITAGR.H		Q[+1]	590.795	2	1180.58	1180.58	0	-0.6	377	Specific	555.64	50.56	50.56	5.07	84	>sp|P04264|K2C1_HUMAN Keratin, type II cytoskeletal 1 OS=Homo sapiens OX=9606 GN=KRT1 PE=1 SV=6	46462	200724_Q_ValkLC_WR_E2216_Bottom.11291.11291.2	controllerType=0 controllerNumber=1 scan=11291	40.2478
03298:4	1	R.HGDSVRN[+0.984]SKIEISELNR.V		N[+1]	489.504	4	1955	1954.99	0	0.6	387	Specific	159.3	110.14	110.14	1.36	84	>sp|P04264|K2C1_HUMAN Keratin, type II cytoskeletal 1 OS=Homo sapiens OX=9606 GN=KRT1 PE=1 SV=6	46462	200724_Q_ValkLC_WR_E2216_Bottom.7580.7580.4	controllerType=0 controllerNumber=1 scan=7580	29.9768
03337:3	1	R.NSKIEISELNR.V			434.904	3	1302.7	1302.7	0	-3.3	393	Specific	53.89	27.27	27.27	0.77	84	>sp|P04264|K2C1_HUMAN Keratin, type II cytoskeletal 1 OS=Homo sapiens OX=9606 GN=KRT1 PE=1 SV=6	46462	200724_Q_ValkLC_WR_E2216_Bottom.7625.7625.3	controllerType=0 controllerNumber=1 scan=7625	30.0976
04031:3	1	R.NSKIEISELNR.V			434.906	3	1302.7	1302.7	0	1.7	393	Specific	321.56	160.18	160.18	4.26	84	>sp|P04264|K2C1_HUMAN Keratin, type II cytoskeletal 1 OS=Homo sapiens OX=9606 GN=KRT1 PE=1 SV=6	46462	200724_Q_ValkLC_WR_E2216_Bottom.8454.8454.3	controllerType=0 controllerNumber=1 scan=8454	32.4141
03156:3	1	R.NSKIEISELNR.V			434.905	3	1302.7	1302.7	0	0.1	393	Specific	611.94	318.33	318.33	8.02	84	>sp|P04264|K2C1_HUMAN Keratin, type II cytoskeletal 1 OS=Homo sapiens OX=9606 GN=KRT1 PE=1 SV=6	46462	200724_Q_ValkLC_WR_E2216_Bottom.7417.7417.3	controllerType=0 controllerNumber=1 scan=7417	29.5382
03158:2	1	R.NSKIEISELNR.V			651.854	2	1302.7	1302.7	0	-0.6	393	Specific	668.55	339.41	339.41	8.42	84	>sp|P04264|K2C1_HUMAN Keratin, type II cytoskeletal 1 OS=Homo sapiens OX=9606 GN=KRT1 PE=1 SV=6	46462	200724_Q_ValkLC_WR_E2216_Bottom.7419.7419.2	controllerType=0 controllerNumber=1 scan=7419	29.5433
05052:3	1	R.N[+0.984]SKIEISELNR.V		N[+1]	435.233	3	1303.69	1303.69	0	0.3	393	Specific	418.41	180.48	180.48	4.49	84	>sp|P04264|K2C1_HUMAN Keratin, type II cytoskeletal 1 OS=Homo sapiens OX=9606 GN=KRT1 PE=1 SV=6	46462	200724_Q_ValkLC_WR_E2216_Bottom.9671.9671.3	controllerType=0 controllerNumber=1 scan=9671	35.8001
05373:3	1	R.N[+0.984]SKIEISELNR.V		N[+1]	435.233	3	1303.69	1303.69	0	0.1	393	Specific	640.87	300.8	300.8	8.02	84	>sp|P04264|K2C1_HUMAN Keratin, type II cytoskeletal 1 OS=Homo sapiens OX=9606 GN=KRT1 PE=1 SV=6	46462	200724_Q_ValkLC_WR_E2216_Bottom.10055.10055.3	controllerType=0 controllerNumber=1 scan=10055	36.8533
05380:2	1	R.N[+0.984]SKIEISELNR.V		N[+1]	652.346	2	1303.68	1303.69	0	-0.2	393	Specific	662.19	298.75	298.75	8.27	84	>sp|P04264|K2C1_HUMAN Keratin, type II cytoskeletal 1 OS=Homo sapiens OX=9606 GN=KRT1 PE=1 SV=6	46462	200724_Q_ValkLC_WR_E2216_Bottom.10064.10064.2	controllerType=0 controllerNumber=1 scan=10064	36.8776
05598:2	1	K.IEISELNR.V			487.27	2	973.533	973.531	0	1.7	396	Specific	208.41	13.36	13.36	1.2	84	>sp|P04264|K2C1_HUMAN Keratin, type II cytoskeletal 1 OS=Homo sapiens OX=9606 GN=KRT1 PE=1 SV=6	46462	200724_Q_ValkLC_WR_E2216_Bottom.10322.10322.2	controllerType=0 controllerNumber=1 scan=10322	37.575
09256:2	1	K.IEISELNR.V			487.269	2	973.531	973.531	0	-0.7	396	Specific	239.28	37.62	37.62	3.02	84	>sp|P04264|K2C1_HUMAN Keratin, type II cytoskeletal 1 OS=Homo sapiens OX=9606 GN=KRT1 PE=1 SV=6	46462	200724_Q_ValkLC_WR_E2216_Bottom.15149.15149.2	controllerType=0 controllerNumber=1 scan=15149	52.2853
09068:2	1	K.IEISELNR.V			487.27	2	973.532	973.531	0	0.7	396	Specific	274.01	42.22	42.22	2.85	84	>sp|P04264|K2C1_HUMAN Keratin, type II cytoskeletal 1 OS=Homo sapiens OX=9606 GN=KRT1 PE=1 SV=6	46462	200724_Q_ValkLC_WR_E2216_Bottom.14840.14840.2	controllerType=0 controllerNumber=1 scan=14840	51.1929
09509:2	1	K.IEISELNR.V			487.269	2	973.532	973.531	0	0.4	396	Specific	274.29	44.45	44.45	4.08	84	>sp|P04264|K2C1_HUMAN Keratin, type II cytoskeletal 1 OS=Homo sapiens OX=9606 GN=KRT1 PE=1 SV=6	46462	200724_Q_ValkLC_WR_E2216_Bottom.15584.15584.2	controllerType=0 controllerNumber=1 scan=15584	53.8715
09175:2	1	K.IEISELNR.V			487.269	2	973.532	973.531	0	0.5	396	Specific	288.19	78.38	78.38	4.1	84	>sp|P04264|K2C1_HUMAN Keratin, type II cytoskeletal 1 OS=Homo sapiens OX=9606 GN=KRT1 PE=1 SV=6	46462	200724_Q_ValkLC_WR_E2216_Bottom.14994.14994.2	controllerType=0 controllerNumber=1 scan=14994	51.6953
08926:2	1	K.IEISELNR.V			487.269	2	973.53	973.531	0	-1.3	396	Specific	303.65	33.93	33.93	4.09	84	>sp|P04264|K2C1_HUMAN Keratin, type II cytoskeletal 1 OS=Homo sapiens OX=9606 GN=KRT1 PE=1 SV=6	46462	200724_Q_ValkLC_WR_E2216_Bottom.14576.14576.2	controllerType=0 controllerNumber=1 scan=14576	50.1831
08769:2	1	K.IEISELNR.V			487.269	2	973.532	973.531	0	0.3	396	Specific	305.21	45.47	45.47	4.11	84	>sp|P04264|K2C1_HUMAN Keratin, type II cytoskeletal 1 OS=Homo sapiens OX=9606 GN=KRT1 PE=1 SV=6	46462	200724_Q_ValkLC_WR_E2216_Bottom.14299.14299.2	controllerType=0 controllerNumber=1 scan=14299	49.1709
08867:2	1	K.IEISELNR.V			487.27	2	973.532	973.531	0	0.9	396	Specific	305.77	39.81	39.81	2.88	84	>sp|P04264|K2C1_HUMAN Keratin, type II cytoskeletal 1 OS=Homo sapiens OX=9606 GN=KRT1 PE=1 SV=6	46462	200724_Q_ValkLC_WR_E2216_Bottom.14447.14447.2	controllerType=0 controllerNumber=1 scan=14447	49.6731
08270:2	1	K.IEISELNR.V			487.269	2	973.53	973.531	0	-1	396	Specific	320.57	43.95	43.95	4.09	84	>sp|P04264|K2C1_HUMAN Keratin, type II cytoskeletal 1 OS=Homo sapiens OX=9606 GN=KRT1 PE=1 SV=6	46462	200724_Q_ValkLC_WR_E2216_Bottom.13615.13615.2	controllerType=0 controllerNumber=1 scan=13615	47.0367
08991:2	1	K.IEISELNR.V			487.269	2	973.532	973.531	0	0.2	396	Specific	323.59	39.48	39.48	4.11	84	>sp|P04264|K2C1_HUMAN Keratin, type II cytoskeletal 1 OS=Homo sapiens OX=9606 GN=KRT1 PE=1 SV=6	46462	200724_Q_ValkLC_WR_E2216_Bottom.14705.14705.2	controllerType=0 controllerNumber=1 scan=14705	50.6878
08158:2	1	K.IEISELNR.V			487.269	2	973.531	973.531	0	0.1	396	Specific	323.79	42.74	42.74	3.54	84	>sp|P04264|K2C1_HUMAN Keratin, type II cytoskeletal 1 OS=Homo sapiens OX=9606 GN=KRT1 PE=1 SV=6	46462	200724_Q_ValkLC_WR_E2216_Bottom.13457.13457.2	controllerType=0 controllerNumber=1 scan=13457	46.5282
08037:2	1	K.IEISELNR.V			487.269	2	973.531	973.531	0	-0.5	396	Specific	349.34	69.17	69.17	4.5	84	>sp|P04264|K2C1_HUMAN Keratin, type II cytoskeletal 1 OS=Homo sapiens OX=9606 GN=KRT1 PE=1 SV=6	46462	200724_Q_ValkLC_WR_E2216_Bottom.13293.13293.2	controllerType=0 controllerNumber=1 scan=13293	46.0154
07662:2	1	K.IEISELNR.V			487.269	2	973.532	973.531	0	0.5	396	Specific	360.77	99	99	4.46	84	>sp|P04264|K2C1_HUMAN Keratin, type II cytoskeletal 1 OS=Homo sapiens OX=9606 GN=KRT1 PE=1 SV=6	46462	200724_Q_ValkLC_WR_E2216_Bottom.12796.12796.2	controllerType=0 controllerNumber=1 scan=12796	44.4858
06671:2	1	K.IEISELNR.V			487.269	2	973.531	973.531	0	-0.7	396	Specific	371.44	72.15	72.15	4.63	84	>sp|P04264|K2C1_HUMAN Keratin, type II cytoskeletal 1 OS=Homo sapiens OX=9606 GN=KRT1 PE=1 SV=6	46462	200724_Q_ValkLC_WR_E2216_Bottom.11573.11573.2	controllerType=0 controllerNumber=1 scan=11573	41.0001
07117:2	1	K.IEISELNR.V			487.269	2	973.531	973.531	0	0	396	Specific	372.48	105.26	105.26	5.19	84	>sp|P04264|K2C1_HUMAN Keratin, type II cytoskeletal 1 OS=Homo sapiens OX=9606 GN=KRT1 PE=1 SV=6	46462	200724_Q_ValkLC_WR_E2216_Bottom.12125.12125.2	controllerType=0 controllerNumber=1 scan=12125	42.5789
07257:2	1	K.IEISELNR.V			487.269	2	973.532	973.531	0	0.4	396	Specific	379.05	81.48	81.48	4.1	84	>sp|P04264|K2C1_HUMAN Keratin, type II cytoskeletal 1 OS=Homo sapiens OX=9606 GN=KRT1 PE=1 SV=6	46462	200724_Q_ValkLC_WR_E2216_Bottom.12301.12301.2	controllerType=0 controllerNumber=1 scan=12301	43.0871
07926:2	1	K.IEISELNR.V			487.269	2	973.53	973.531	0	-1	396	Specific	379.64	100.47	100.47	5.15	84	>sp|P04264|K2C1_HUMAN Keratin, type II cytoskeletal 1 OS=Homo sapiens OX=9606 GN=KRT1 PE=1 SV=6	46462	200724_Q_ValkLC_WR_E2216_Bottom.13135.13135.2	controllerType=0 controllerNumber=1 scan=13135	45.5075
06225:2	1	K.IEISELNR.V			487.269	2	973.531	973.531	0	-0.1	396	Specific	381.26	67.61	67.61	3.43	84	>sp|P04264|K2C1_HUMAN Keratin, type II cytoskeletal 1 OS=Homo sapiens OX=9606 GN=KRT1 PE=1 SV=6	46462	200724_Q_ValkLC_WR_E2216_Bottom.11067.11067.3	controllerType=0 controllerNumber=1 scan=11067	39.6416
06836:2	1	K.IEISELNR.V			487.27	2	973.533	973.531	0	2.2	396	Specific	387.72	47.01	47.01	4.1	84	>sp|P04264|K2C1_HUMAN Keratin, type II cytoskeletal 1 OS=Homo sapiens OX=9606 GN=KRT1 PE=1 SV=6	46462	200724_Q_ValkLC_WR_E2216_Bottom.11764.11764.3	controllerType=0 controllerNumber=1 scan=11764	41.5186
07405:2	1	K.IEISELNR.V			487.269	2	973.531	973.531	0	-0.5	396	Specific	392.77	111.55	111.55	5.29	84	>sp|P04264|K2C1_HUMAN Keratin, type II cytoskeletal 1 OS=Homo sapiens OX=9606 GN=KRT1 PE=1 SV=6	46462	200724_Q_ValkLC_WR_E2216_Bottom.12484.12484.2	controllerType=0 controllerNumber=1 scan=12484	43.6012
06991:2	1	K.IEISELNR.V			487.269	2	973.531	973.531	0	0	396	Specific	395.42	67.07	67.07	4.73	84	>sp|P04264|K2C1_HUMAN Keratin, type II cytoskeletal 1 OS=Homo sapiens OX=9606 GN=KRT1 PE=1 SV=6	46462	200724_Q_ValkLC_WR_E2216_Bottom.11958.11958.2	controllerType=0 controllerNumber=1 scan=11958	42.0731
06442:2	1	K.IEISELNR.V			487.269	2	973.531	973.531	0	-0.2	396	Specific	456.41	76.71	76.71	4.97	84	>sp|P04264|K2C1_HUMAN Keratin, type II cytoskeletal 1 OS=Homo sapiens OX=9606 GN=KRT1 PE=1 SV=6	46462	200724_Q_ValkLC_WR_E2216_Bottom.11313.11313.2	controllerType=0 controllerNumber=1 scan=11313	40.3069
05685:2	1	K.IEISELNR.V			487.269	2	973.531	973.531	0	0.2	396	Specific	463.79	80.69	80.69	4.97	84	>sp|P04264|K2C1_HUMAN Keratin, type II cytoskeletal 1 OS=Homo sapiens OX=9606 GN=KRT1 PE=1 SV=6	46462	200724_Q_ValkLC_WR_E2216_Bottom.10434.10434.2	controllerType=0 controllerNumber=1 scan=10434	37.9076
05995:2	1	K.IEISELNR.V			487.269	2	973.531	973.531	0	-0.2	396	Specific	492.03	83.59	83.59	3.83	84	>sp|P04264|K2C1_HUMAN Keratin, type II cytoskeletal 1 OS=Homo sapiens OX=9606 GN=KRT1 PE=1 SV=6	46462	200724_Q_ValkLC_WR_E2216_Bottom.10802.10802.2	controllerType=0 controllerNumber=1 scan=10802	38.9356
05828:2	1	K.IEISELNR.V			487.269	2	973.531	973.531	0	0.1	396	Specific	531.97	84.35	84.35	3.96	84	>sp|P04264|K2C1_HUMAN Keratin, type II cytoskeletal 1 OS=Homo sapiens OX=9606 GN=KRT1 PE=1 SV=6	46462	200724_Q_ValkLC_WR_E2216_Bottom.10609.10609.2	controllerType=0 controllerNumber=1 scan=10609	38.4111
06492:2	1	K.IEISELN[+0.984]R.V		N[+1]	487.76	2	974.512	974.515	0	-3.7	396	Specific	430.94	55.63	55.63	2.93	84	>sp|P04264|K2C1_HUMAN Keratin, type II cytoskeletal 1 OS=Homo sapiens OX=9606 GN=KRT1 PE=1 SV=6	46462	200724_Q_ValkLC_WR_E2216_Bottom.11372.11372.2	controllerType=0 controllerNumber=1 scan=11372	40.4635
07916:3	1	K.IEISELNRVIQR.L			490.619	3	1469.84	1469.84	0	-0.7	396	Specific	122.88	30.64	30.64	1.96	84	>sp|P04264|K2C1_HUMAN Keratin, type II cytoskeletal 1 OS=Homo sapiens OX=9606 GN=KRT1 PE=1 SV=6	46462	200724_Q_ValkLC_WR_E2216_Bottom.13123.13123.3	controllerType=0 controllerNumber=1 scan=13123	45.4747
00609:2	1	R.LRSEIDNVK.K			537.301	2	1073.6	1073.59	0	0.1	408	Specific	353.47	179.97	179.97	3.77	84	>sp|P04264|K2C1_HUMAN Keratin, type II cytoskeletal 1 OS=Homo sapiens OX=9606 GN=KRT1 PE=1 SV=6	46462	200724_Q_ValkLC_WR_E2216_Bottom.3611.3611.2	controllerType=0 controllerNumber=1 scan=3611	17.0771
00697:2	1	R.LRSEIDNVK.K			537.301	2	1073.6	1073.59	0	0.1	408	Specific	464.71	213.43	213.43	5.11	84	>sp|P04264|K2C1_HUMAN Keratin, type II cytoskeletal 1 OS=Homo sapiens OX=9606 GN=KRT1 PE=1 SV=6	46462	200724_Q_ValkLC_WR_E2216_Bottom.3852.3852.2	controllerType=0 controllerNumber=1 scan=3852	18.0856
00653:2	1	R.LRSEIDNVK.K			537.301	2	1073.59	1073.59	0	0	408	Specific	558.51	260.05	260.05	5.58	84	>sp|P04264|K2C1_HUMAN Keratin, type II cytoskeletal 1 OS=Homo sapiens OX=9606 GN=KRT1 PE=1 SV=6	46462	200724_Q_ValkLC_WR_E2216_Bottom.3731.3731.2	controllerType=0 controllerNumber=1 scan=3731	17.5808
00130:2	1	R.LRSEIDNVKK.Q			601.349	2	1201.69	1201.69	0	1	408	Specific	468.55	245.55	245.55	4.16	84	>sp|P04264|K2C1_HUMAN Keratin, type II cytoskeletal 1 OS=Homo sapiens OX=9606 GN=KRT1 PE=1 SV=6	46462	200724_Q_ValkLC_WR_E2216_Bottom.2872.2872.2	controllerType=0 controllerNumber=1 scan=2872	14.6061
00125:3	1	R.LRSEIDNVKK.Q			401.235	3	1201.69	1201.69	0	-0.3	408	Specific	804.34	458.63	458.63	12.36	84	>sp|P04264|K2C1_HUMAN Keratin, type II cytoskeletal 1 OS=Homo sapiens OX=9606 GN=KRT1 PE=1 SV=6	46462	200724_Q_ValkLC_WR_E2216_Bottom.2866.2866.3	controllerType=0 controllerNumber=1 scan=2866	14.5921
00554:2	1	R.SEIDNVK.K			402.708	2	804.409	804.41	0	-0.3	410	Specific	312.68	7.45	7.45	4.1	84	>sp|P04264|K2C1_HUMAN Keratin, type II cytoskeletal 1 OS=Homo sapiens OX=9606 GN=KRT1 PE=1 SV=6	46462	200724_Q_ValkLC_WR_E2216_Bottom.3480.3480.2	controllerType=0 controllerNumber=1 scan=3480	16.5498
03172:3	1	K.KQISNLQQSISDAEQR.G			615.654	3	1844.95	1844.95	0	1.6	417	Specific	128.94	128.94	128.94	3.8	84	>sp|P04264|K2C1_HUMAN Keratin, type II cytoskeletal 1 OS=Homo sapiens OX=9606 GN=KRT1 PE=1 SV=6	46462	200724_Q_ValkLC_WR_E2216_Bottom.7435.7435.3	controllerType=0 controllerNumber=1 scan=7435	29.5868
02908:3	1	K.KQISNLQQSISDAEQR.G			615.654	3	1844.95	1844.95	0	0.3	417	Specific	371.47	371.47	371.47	7.37	84	>sp|P04264|K2C1_HUMAN Keratin, type II cytoskeletal 1 OS=Homo sapiens OX=9606 GN=KRT1 PE=1 SV=6	46462	200724_Q_ValkLC_WR_E2216_Bottom.7103.7103.3	controllerType=0 controllerNumber=1 scan=7103	28.6281
04148:3	1	K.KQISNLQQSISDAEQR.G			615.653	3	1844.95	1844.95	0	-0.2	417	Specific	393.73	393.73	393.73	8.27	84	>sp|P04264|K2C1_HUMAN Keratin, type II cytoskeletal 1 OS=Homo sapiens OX=9606 GN=KRT1 PE=1 SV=6	46462	200724_Q_ValkLC_WR_E2216_Bottom.8602.8602.3	controllerType=0 controllerNumber=1 scan=8602	32.857
02938:3	1	K.KQISNLQQSISDAEQR.G			615.655	3	1844.95	1844.95	0	2.1	417	Specific	407.06	407.06	407.06	7.7	84	>sp|P04264|K2C1_HUMAN Keratin, type II cytoskeletal 1 OS=Homo sapiens OX=9606 GN=KRT1 PE=1 SV=6	46462	200724_Q_ValkLC_WR_E2216_Bottom.7147.7147.3	controllerType=0 controllerNumber=1 scan=7147	28.7723
03999:3	1	K.KQISNLQQSISDAEQR.G			615.654	3	1844.95	1844.95	0	0.2	417	Specific	545.05	508.29	508.29	8.46	84	>sp|P04264|K2C1_HUMAN Keratin, type II cytoskeletal 1 OS=Homo sapiens OX=9606 GN=KRT1 PE=1 SV=6	46462	200724_Q_ValkLC_WR_E2216_Bottom.8417.8417.3	controllerType=0 controllerNumber=1 scan=8417	32.3156
04420:3	1	K.KQISNLQQ[+0.984]SISDAEQR.G		Q[+1]	615.982	3	1845.93	1845.93	0	1.3	417	Specific	398.02	398.02	70.79	7.92	84	>sp|P04264|K2C1_HUMAN Keratin, type II cytoskeletal 1 OS=Homo sapiens OX=9606 GN=KRT1 PE=1 SV=6	46462	200724_Q_ValkLC_WR_E2216_Bottom.8920.8920.3	controllerType=0 controllerNumber=1 scan=8920	33.715
06986:2	1	K.QISNLQQSISDAEQR.G			858.93	2	1716.85	1716.85	0	0.5	418	Specific	312.57	303.99	303.99	6.36	84	>sp|P04264|K2C1_HUMAN Keratin, type II cytoskeletal 1 OS=Homo sapiens OX=9606 GN=KRT1 PE=1 SV=6	46462	200724_Q_ValkLC_WR_E2216_Bottom.11952.11952.2	controllerType=0 controllerNumber=1 scan=11952	42.0543
06261:2	1	K.QISNLQQSISDAEQR.G			858.929	2	1716.85	1716.85	0	0.3	418	Specific	434.76	366.38	366.38	6.42	84	>sp|P04264|K2C1_HUMAN Keratin, type II cytoskeletal 1 OS=Homo sapiens OX=9606 GN=KRT1 PE=1 SV=6	46462	200724_Q_ValkLC_WR_E2216_Bottom.11106.11106.2	controllerType=0 controllerNumber=1 scan=11106	39.7436
09944:2	1	K.QISNLQQSISDAEQR.G			858.929	2	1716.85	1716.85	0	0.4	418	Specific	451.16	451.16	451.16	8.34	84	>sp|P04264|K2C1_HUMAN Keratin, type II cytoskeletal 1 OS=Homo sapiens OX=9606 GN=KRT1 PE=1 SV=6	46462	200724_Q_ValkLC_WR_E2216_Bottom.16748.16748.2	controllerType=0 controllerNumber=1 scan=16748	58.7585
06256:3	1	K.QISNLQQSISDAEQR.G			572.955	3	1716.85	1716.85	0	-0.4	418	Specific	482.01	437.7	437.7	7.82	84	>sp|P04264|K2C1_HUMAN Keratin, type II cytoskeletal 1 OS=Homo sapiens OX=9606 GN=KRT1 PE=1 SV=6	46462	200724_Q_ValkLC_WR_E2216_Bottom.11101.11101.3	controllerType=0 controllerNumber=1 scan=11101	39.7306
05789:3	1	K.QISNLQQSISDAEQR.G			572.954	3	1716.85	1716.85	0	-2.1	418	Specific	520.66	490.32	490.32	6.98	84	>sp|P04264|K2C1_HUMAN Keratin, type II cytoskeletal 1 OS=Homo sapiens OX=9606 GN=KRT1 PE=1 SV=6	46462	200724_Q_ValkLC_WR_E2216_Bottom.10558.10558.3	controllerType=0 controllerNumber=1 scan=10558	38.2548
06667:3	1	K.QISNLQQSISDAEQR.G			572.956	3	1716.85	1716.85	0	0.6	418	Specific	641.34	540.09	540.09	9.4	84	>sp|P04264|K2C1_HUMAN Keratin, type II cytoskeletal 1 OS=Homo sapiens OX=9606 GN=KRT1 PE=1 SV=6	46462	200724_Q_ValkLC_WR_E2216_Bottom.11569.11569.3	controllerType=0 controllerNumber=1 scan=11569	40.9898
06493:3	1	K.QISNLQQSISDAEQR.G			572.955	3	1716.85	1716.85	0	0.1	418	Specific	651.81	578.39	578.39	9.11	84	>sp|P04264|K2C1_HUMAN Keratin, type II cytoskeletal 1 OS=Homo sapiens OX=9606 GN=KRT1 PE=1 SV=6	46462	200724_Q_ValkLC_WR_E2216_Bottom.11373.11373.3	controllerType=0 controllerNumber=1 scan=11373	40.4661
05428:3	1	K.QISNLQQSISDAEQR.G			572.955	3	1716.85	1716.85	0	-0.6	418	Specific	673.56	550.07	550.07	10.75	84	>sp|P04264|K2C1_HUMAN Keratin, type II cytoskeletal 1 OS=Homo sapiens OX=9606 GN=KRT1 PE=1 SV=6	46462	200724_Q_ValkLC_WR_E2216_Bottom.10122.10122.3	controllerType=0 controllerNumber=1 scan=10122	37.0365
05416:2	1	K.QISNLQQSISDAEQR.G			858.928	2	1716.85	1716.85	0	-1.1	418	Specific	708.45	629.13	629.13	12.19	84	>sp|P04264|K2C1_HUMAN Keratin, type II cytoskeletal 1 OS=Homo sapiens OX=9606 GN=KRT1 PE=1 SV=6	46462	200724_Q_ValkLC_WR_E2216_Bottom.10108.10108.2	controllerType=0 controllerNumber=1 scan=10108	36.9994
06494:2	1	K.QISNLQQSISDAEQR.G			858.93	2	1716.85	1716.85	0	0.4	418	Specific	790.42	681.58	681.58	13.33	84	>sp|P04264|K2C1_HUMAN Keratin, type II cytoskeletal 1 OS=Homo sapiens OX=9606 GN=KRT1 PE=1 SV=6	46462	200724_Q_ValkLC_WR_E2216_Bottom.11374.11374.2	controllerType=0 controllerNumber=1 scan=11374	40.4687
06843:2	1	K.Q[+0.984]ISNLQQSISDAEQR.G		Q[+1]	859.428	2	1717.85	1717.84	0	7.6	418	Specific	210.93	210.93	47.59	2.89	84	>sp|P04264|K2C1_HUMAN Keratin, type II cytoskeletal 1 OS=Homo sapiens OX=9606 GN=KRT1 PE=1 SV=6	46462	200724_Q_ValkLC_WR_E2216_Bottom.11773.11773.2	controllerType=0 controllerNumber=1 scan=11773	41.5429
06416:2	1	K.QISNLQQ[+0.984]SISDAEQR.G		Q[+1]	859.421	2	1717.83	1717.84	0	-0.7	418	Specific	236.45	230.24	0	5.85	84	>sp|P04264|K2C1_HUMAN Keratin, type II cytoskeletal 1 OS=Homo sapiens OX=9606 GN=KRT1 PE=1 SV=6	46462	200724_Q_ValkLC_WR_E2216_Bottom.11284.11284.2	controllerType=0 controllerNumber=1 scan=11284	40.2285
07504:3	1	K.QISNLQ[+0.984]QSISDAEQR.G		Q[+1]	573.283	3	1717.84	1717.84	0	0.1	418	Specific	376.41	376.41	18.08	7.69	84	>sp|P04264|K2C1_HUMAN Keratin, type II cytoskeletal 1 OS=Homo sapiens OX=9606 GN=KRT1 PE=1 SV=6	46462	200724_Q_ValkLC_WR_E2216_Bottom.12597.12597.2	controllerType=0 controllerNumber=1 scan=12597	43.9069
05991:2	1	K.QISNLQQ[+0.984]SISDAEQR.G		Q[+1]	859.423	2	1717.84	1717.84	0	1.8	418	Specific	535.15	453.59	50.52	7.86	84	>sp|P04264|K2C1_HUMAN Keratin, type II cytoskeletal 1 OS=Homo sapiens OX=9606 GN=KRT1 PE=1 SV=6	46462	200724_Q_ValkLC_WR_E2216_Bottom.10797.10797.2	controllerType=0 controllerNumber=1 scan=10797	38.9214
07771:3	1	K.QISN[+0.984]LQQSISDAEQR.G		N[+1]	573.284	3	1717.84	1717.84	0	2.3	418	Specific	552.97	467.5	76.44	7.38	84	>sp|P04264|K2C1_HUMAN Keratin, type II cytoskeletal 1 OS=Homo sapiens OX=9606 GN=KRT1 PE=1 SV=6	46462	200724_Q_ValkLC_WR_E2216_Bottom.12955.12955.3	controllerType=0 controllerNumber=1 scan=12955	45.0168
07479:3	1	K.QISNLQ[+0.984]QSISDAEQR.G		Q[+1]	573.283	3	1717.84	1717.84	0	0.1	418	Specific	563.49	456.31	6.46	6.56	84	>sp|P04264|K2C1_HUMAN Keratin, type II cytoskeletal 1 OS=Homo sapiens OX=9606 GN=KRT1 PE=1 SV=6	46462	200724_Q_ValkLC_WR_E2216_Bottom.12568.12568.3	controllerType=0 controllerNumber=1 scan=12568	43.8258
06893:3	1	K.QISNLQQ[+0.984]SISDAEQR.G		Q[+1]	573.284	3	1717.84	1717.84	0	2.3	418	Specific	615.18	477.39	86.68	9.15	84	>sp|P04264|K2C1_HUMAN Keratin, type II cytoskeletal 1 OS=Homo sapiens OX=9606 GN=KRT1 PE=1 SV=6	46462	200724_Q_ValkLC_WR_E2216_Bottom.11833.11833.3	controllerType=0 controllerNumber=1 scan=11833	41.7071
07475:2	1	K.QISN[+0.984]LQQSISDAEQR.G		N[+1]	859.421	2	1717.84	1717.84	0	0.3	418	Specific	657.6	488.26	14.34	11.33	84	>sp|P04264|K2C1_HUMAN Keratin, type II cytoskeletal 1 OS=Homo sapiens OX=9606 GN=KRT1 PE=1 SV=6	46462	200724_Q_ValkLC_WR_E2216_Bottom.12562.12562.2	controllerType=0 controllerNumber=1 scan=12562	43.8086
05730:2	1	K.QISNLQQ[+0.984]SISDAEQR.G		Q[+1]	859.422	2	1717.84	1717.84	0	1.3	418	Specific	669.62	582.67	64.07	10.98	84	>sp|P04264|K2C1_HUMAN Keratin, type II cytoskeletal 1 OS=Homo sapiens OX=9606 GN=KRT1 PE=1 SV=6	46462	200724_Q_ValkLC_WR_E2216_Bottom.10483.10483.2	controllerType=0 controllerNumber=1 scan=10483	38.0376
07772:2	1	K.QISN[+0.984]LQQSISDAEQR.G		N[+1]	859.422	2	1717.84	1717.84	0	0.5	418	Specific	791.24	659.63	202.41	10.98	84	>sp|P04264|K2C1_HUMAN Keratin, type II cytoskeletal 1 OS=Homo sapiens OX=9606 GN=KRT1 PE=1 SV=6	46462	200724_Q_ValkLC_WR_E2216_Bottom.12956.12956.2	controllerType=0 controllerNumber=1 scan=12956	45.0194
06668:2	1	K.QISNLQQSISDAEQ[+0.984]R.G		Q[+1]	859.421	2	1717.84	1717.84	0	0.2	418	Specific	850.07	711.31	70.05	15.33	84	>sp|P04264|K2C1_HUMAN Keratin, type II cytoskeletal 1 OS=Homo sapiens OX=9606 GN=KRT1 PE=1 SV=6	46462	200724_Q_ValkLC_WR_E2216_Bottom.11570.11570.2	controllerType=0 controllerNumber=1 scan=11570	40.9924
04501:2	1	K.NKLNDLEDALQQAK.E			800.421	2	1599.84	1599.83	0	1.2	442	Specific	257.74	220.5	220.5	3.41	84	>sp|P04264|K2C1_HUMAN Keratin, type II cytoskeletal 1 OS=Homo sapiens OX=9606 GN=KRT1 PE=1 SV=6	46462	200724_Q_ValkLC_WR_E2216_Bottom.9027.9027.2	controllerType=0 controllerNumber=1 scan=9027	34.0364
08160:2	1	K.NKLNDLEDALQQAK.E			800.42	2	1599.83	1599.83	0	-0.2	442	Specific	317.43	234.04	234.04	5.21	84	>sp|P04264|K2C1_HUMAN Keratin, type II cytoskeletal 1 OS=Homo sapiens OX=9606 GN=KRT1 PE=1 SV=6	46462	200724_Q_ValkLC_WR_E2216_Bottom.13460.13460.2	controllerType=0 controllerNumber=1 scan=13460	46.5392
08139:3	1	K.NKLNDLEDALQQAK.E			533.949	3	1599.83	1599.83	0	0	442	Specific	338.54	265.41	265.41	6.22	84	>sp|P04264|K2C1_HUMAN Keratin, type II cytoskeletal 1 OS=Homo sapiens OX=9606 GN=KRT1 PE=1 SV=6	46462	200724_Q_ValkLC_WR_E2216_Bottom.13429.13429.3	controllerType=0 controllerNumber=1 scan=13429	46.4328
04089:3	1	K.NKLNDLEDALQQAK.E			533.949	3	1599.83	1599.83	0	-0.3	442	Specific	416.56	333.93	333.93	6.65	84	>sp|P04264|K2C1_HUMAN Keratin, type II cytoskeletal 1 OS=Homo sapiens OX=9606 GN=KRT1 PE=1 SV=6	46462	200724_Q_ValkLC_WR_E2216_Bottom.8518.8518.3	controllerType=0 controllerNumber=1 scan=8518	32.5837
07263:3	1	K.NKLNDLEDALQQAK.E			533.949	3	1599.83	1599.83	0	-0.2	442	Specific	459.53	331.01	331.01	6.69	84	>sp|P04264|K2C1_HUMAN Keratin, type II cytoskeletal 1 OS=Homo sapiens OX=9606 GN=KRT1 PE=1 SV=6	46462	200724_Q_ValkLC_WR_E2216_Bottom.12308.12308.3	controllerType=0 controllerNumber=1 scan=12308	43.1057
04509:3	1	K.NKLNDLEDALQQAK.E			533.95	3	1599.83	1599.83	0	0.3	442	Specific	541.15	364.19	364.19	6.97	84	>sp|P04264|K2C1_HUMAN Keratin, type II cytoskeletal 1 OS=Homo sapiens OX=9606 GN=KRT1 PE=1 SV=6	46462	200724_Q_ValkLC_WR_E2216_Bottom.9037.9037.3	controllerType=0 controllerNumber=1 scan=9037	34.0639
07473:2	1	K.NKLN[+0.984]DLEDALQQAK.E		N[+1]	800.912	2	1600.82	1600.82	0	-0.3	442	Specific	369.86	257.3	143.63	5.67	84	>sp|P04264|K2C1_HUMAN Keratin, type II cytoskeletal 1 OS=Homo sapiens OX=9606 GN=KRT1 PE=1 SV=6	46462	200724_Q_ValkLC_WR_E2216_Bottom.12560.12560.2	controllerType=0 controllerNumber=1 scan=12560	43.8034
07477:3	1	K.NKLN[+0.984]DLEDALQQAK.E		N[+1]	534.279	3	1600.82	1600.82	0	2.2	442	Specific	503.81	377.18	66.66	7.08	84	>sp|P04264|K2C1_HUMAN Keratin, type II cytoskeletal 1 OS=Homo sapiens OX=9606 GN=KRT1 PE=1 SV=6	46462	200724_Q_ValkLC_WR_E2216_Bottom.12565.12565.3	controllerType=0 controllerNumber=1 scan=12565	43.8176
09396:3	1	K.LNDLEDALQQAK.E			453.237	3	1357.7	1357.7	0	0.8	444	Specific	189.35	155.63	155.63	2.88	84	>sp|P04264|K2C1_HUMAN Keratin, type II cytoskeletal 1 OS=Homo sapiens OX=9606 GN=KRT1 PE=1 SV=6	46462	200724_Q_ValkLC_WR_E2216_Bottom.15388.15388.3	controllerType=0 controllerNumber=1 scan=15388	53.1478
08921:2	1	K.LNDLEDALQQAK.E			679.352	2	1357.7	1357.7	0	0.2	444	Specific	284.99	242.68	242.68	5.77	84	>sp|P04264|K2C1_HUMAN Keratin, type II cytoskeletal 1 OS=Homo sapiens OX=9606 GN=KRT1 PE=1 SV=6	46462	200724_Q_ValkLC_WR_E2216_Bottom.14568.14568.2	controllerType=0 controllerNumber=1 scan=14568	50.1553
08865:2	1	K.LNDLEDALQQAK.E			679.35	2	1357.69	1357.7	0	-2.3	444	Specific	344.59	216.59	216.59	5.25	84	>sp|P04264|K2C1_HUMAN Keratin, type II cytoskeletal 1 OS=Homo sapiens OX=9606 GN=KRT1 PE=1 SV=6	46462	200724_Q_ValkLC_WR_E2216_Bottom.14440.14440.2	controllerType=0 controllerNumber=1 scan=14440	49.6436
08987:2	1	K.LNDLEDALQQAK.E			679.352	2	1357.7	1357.7	0	0.3	444	Specific	419.46	284.01	284.01	6.6	84	>sp|P04264|K2C1_HUMAN Keratin, type II cytoskeletal 1 OS=Homo sapiens OX=9606 GN=KRT1 PE=1 SV=6	46462	200724_Q_ValkLC_WR_E2216_Bottom.14698.14698.2	controllerType=0 controllerNumber=1 scan=14698	50.6606
09387:2	1	K.LNDLEDALQQAK.E			679.352	2	1357.7	1357.7	0	1.1	444	Specific	428.08	298.29	298.29	6.26	84	>sp|P04264|K2C1_HUMAN Keratin, type II cytoskeletal 1 OS=Homo sapiens OX=9606 GN=KRT1 PE=1 SV=6	46462	200724_Q_ValkLC_WR_E2216_Bottom.15371.15371.2	controllerType=0 controllerNumber=1 scan=15371	53.0825
08429:3	1	K.LNDLEDALQQAK.E			453.237	3	1357.7	1357.7	0	0.2	444	Specific	487.32	386.45	386.45	7.24	84	>sp|P04264|K2C1_HUMAN Keratin, type II cytoskeletal 1 OS=Homo sapiens OX=9606 GN=KRT1 PE=1 SV=6	46462	200724_Q_ValkLC_WR_E2216_Bottom.13828.13828.3	controllerType=0 controllerNumber=1 scan=13828	47.6865
08660:2	1	K.LNDLEDALQQAK.E			679.352	2	1357.7	1357.7	0	0.4	444	Specific	532.68	389.48	389.48	7.88	84	>sp|P04264|K2C1_HUMAN Keratin, type II cytoskeletal 1 OS=Homo sapiens OX=9606 GN=KRT1 PE=1 SV=6	46462	200724_Q_ValkLC_WR_E2216_Bottom.14136.14136.2	controllerType=0 controllerNumber=1 scan=14136	48.6288
08410:2	1	K.LNDLEDALQQAK.E			679.351	2	1357.69	1357.7	0	-0.6	444	Specific	552.34	411.06	411.06	7.98	84	>sp|P04264|K2C1_HUMAN Keratin, type II cytoskeletal 1 OS=Homo sapiens OX=9606 GN=KRT1 PE=1 SV=6	46462	200724_Q_ValkLC_WR_E2216_Bottom.13805.13805.2	controllerType=0 controllerNumber=1 scan=13805	47.6223
08761:2	1	K.LNDLEDALQQAK.E			679.352	2	1357.7	1357.7	0	0.5	444	Specific	554.7	391.65	391.65	7.98	84	>sp|P04264|K2C1_HUMAN Keratin, type II cytoskeletal 1 OS=Homo sapiens OX=9606 GN=KRT1 PE=1 SV=6	46462	200724_Q_ValkLC_WR_E2216_Bottom.14287.14287.2	controllerType=0 controllerNumber=1 scan=14287	49.1323
05786:2	1	K.LNDLEDALQQAK.E			679.35	2	1357.69	1357.7	0	-2.8	444	Specific	607.24	413.68	413.68	8.93	84	>sp|P04264|K2C1_HUMAN Keratin, type II cytoskeletal 1 OS=Homo sapiens OX=9606 GN=KRT1 PE=1 SV=6	46462	200724_Q_ValkLC_WR_E2216_Bottom.10555.10555.2	controllerType=0 controllerNumber=1 scan=10555	38.2471
08552:2	1	K.LNDLEDALQQAK.E			679.351	2	1357.7	1357.7	0	0	444	Specific	625.8	464.17	464.17	9.75	84	>sp|P04264|K2C1_HUMAN Keratin, type II cytoskeletal 1 OS=Homo sapiens OX=9606 GN=KRT1 PE=1 SV=6	46462	200724_Q_ValkLC_WR_E2216_Bottom.13981.13981.2	controllerType=0 controllerNumber=1 scan=13981	48.1256
06099:2	1	K.LNDLEDALQQAK.E			679.351	2	1357.69	1357.7	0	-0.8	444	Specific	633.12	381.52	381.52	9.61	84	>sp|P04264|K2C1_HUMAN Keratin, type II cytoskeletal 1 OS=Homo sapiens OX=9606 GN=KRT1 PE=1 SV=6	46462	200724_Q_ValkLC_WR_E2216_Bottom.10924.10924.2	controllerType=0 controllerNumber=1 scan=10924	39.2623
09470:2	1	K.LN[+0.984]DLEDALQQAK.E		N[+1]	679.842	2	1358.68	1358.68	0	-1.5	444	Specific	267.13	149.88	149.88	4.96	84	>sp|P04264|K2C1_HUMAN Keratin, type II cytoskeletal 1 OS=Homo sapiens OX=9606 GN=KRT1 PE=1 SV=6	46462	200724_Q_ValkLC_WR_E2216_Bottom.15511.15511.2	controllerType=0 controllerNumber=1 scan=15511	53.5889
07631:2	1	K.LN[+0.984]DLEDALQQAK.E		N[+1]	679.842	2	1358.68	1358.68	0	-2.1	444	Specific	409.69	261.46	261.46	5.75	84	>sp|P04264|K2C1_HUMAN Keratin, type II cytoskeletal 1 OS=Homo sapiens OX=9606 GN=KRT1 PE=1 SV=6	46462	200724_Q_ValkLC_WR_E2216_Bottom.12753.12753.2	controllerType=0 controllerNumber=1 scan=12753	44.3467
06630:2	1	K.LNDLEDALQ[+0.984]QAK.E		Q[+1]	679.842	2	1358.68	1358.68	0	-1.6	444	Specific	489.85	249.75	12.23	6.5	84	>sp|P04264|K2C1_HUMAN Keratin, type II cytoskeletal 1 OS=Homo sapiens OX=9606 GN=KRT1 PE=1 SV=6	46462	200724_Q_ValkLC_WR_E2216_Bottom.11527.11527.2	controllerType=0 controllerNumber=1 scan=11527	40.8769
09153:2	1	K.LN[+0.984]DLEDALQQAK.E		N[+1]	679.844	2	1358.68	1358.68	0	1.1	444	Specific	568.12	378.22	378.22	7.63	84	>sp|P04264|K2C1_HUMAN Keratin, type II cytoskeletal 1 OS=Homo sapiens OX=9606 GN=KRT1 PE=1 SV=6	46462	200724_Q_ValkLC_WR_E2216_Bottom.14954.14954.2	controllerType=0 controllerNumber=1 scan=14954	51.5454
06945:3	1	R.LLRDYQELMNTK.L			508.601	3	1523.79	1523.79	0	-0.4	461	Specific	422.86	320.15	320.15	6.16	84	>sp|P04264|K2C1_HUMAN Keratin, type II cytoskeletal 1 OS=Homo sapiens OX=9606 GN=KRT1 PE=1 SV=6	46462	200724_Q_ValkLC_WR_E2216_Bottom.11900.11900.3	controllerType=0 controllerNumber=1 scan=11900	41.9054
07041:3	1	R.LLRDYQELM[+15.995]NTK.L		M[+16]	513.93	3	1539.77	1539.78	0	-5.6	461	Specific	88.11	88.11	88.11	1.2	84	>sp|P04264|K2C1_HUMAN Keratin, type II cytoskeletal 1 OS=Homo sapiens OX=9606 GN=KRT1 PE=1 SV=6	46462	200724_Q_ValkLC_WR_E2216_Bottom.12023.12023.3	controllerType=0 controllerNumber=1 scan=12023	42.2633
06903:3	1	R.LLRDYQELM[+15.995]NTK.L		M[+16]	513.934	3	1539.79	1539.78	0	3.5	461	Specific	197.05	179.77	179.77	2.85	84	>sp|P04264|K2C1_HUMAN Keratin, type II cytoskeletal 1 OS=Homo sapiens OX=9606 GN=KRT1 PE=1 SV=6	46462	200724_Q_ValkLC_WR_E2216_Bottom.11847.11847.3	controllerType=0 controllerNumber=1 scan=11847	41.751
04100:3	1	R.LLRDYQELM[+15.995]NTK.L		M[+16]	513.933	3	1539.78	1539.78	0	0.2	461	Specific	387.21	251.85	251.85	6.03	84	>sp|P04264|K2C1_HUMAN Keratin, type II cytoskeletal 1 OS=Homo sapiens OX=9606 GN=KRT1 PE=1 SV=6	46462	200724_Q_ValkLC_WR_E2216_Bottom.8531.8531.3	controllerType=0 controllerNumber=1 scan=8531	32.6189
05190:3	1	R.LLRDYQELM[+15.995]NTK.L		M[+16]	513.933	3	1539.78	1539.78	0	0.3	461	Specific	413.83	319.14	319.14	6.16	84	>sp|P04264|K2C1_HUMAN Keratin, type II cytoskeletal 1 OS=Homo sapiens OX=9606 GN=KRT1 PE=1 SV=6	46462	200724_Q_ValkLC_WR_E2216_Bottom.9839.9839.3	controllerType=0 controllerNumber=1 scan=9839	36.2677
04229:3	1	R.LLRDYQELM[+15.995]NTK.L		M[+16]	513.933	3	1539.78	1539.78	0	0.4	461	Specific	470.43	325.13	325.13	6.28	84	>sp|P04264|K2C1_HUMAN Keratin, type II cytoskeletal 1 OS=Homo sapiens OX=9606 GN=KRT1 PE=1 SV=6	46462	200724_Q_ValkLC_WR_E2216_Bottom.8701.8701.3	controllerType=0 controllerNumber=1 scan=8701	33.1322
08105:2	1	R.DYQELMNTK.L			571.263	2	1141.52	1141.52	0	-0.5	464	Specific	476.13	277.22	277.22	6.65	84	>sp|P04264|K2C1_HUMAN Keratin, type II cytoskeletal 1 OS=Homo sapiens OX=9606 GN=KRT1 PE=1 SV=6	46462	200724_Q_ValkLC_WR_E2216_Bottom.13384.13384.2	controllerType=0 controllerNumber=1 scan=13384	46.2945
06568:2	1	R.DYQELMNTK.L			571.264	2	1141.52	1141.52	0	0.7	464	Specific	484.57	270.42	270.42	6.27	84	>sp|P04264|K2C1_HUMAN Keratin, type II cytoskeletal 1 OS=Homo sapiens OX=9606 GN=KRT1 PE=1 SV=6	46462	200724_Q_ValkLC_WR_E2216_Bottom.11456.11456.2	controllerType=0 controllerNumber=1 scan=11456	40.6832
03304:2	1	R.DYQELM[+15.995]NTK.L		M[+16]	579.262	2	1157.52	1157.51	0	1.6	464	Specific	52.18	52.18	52.18	1.21	84	>sp|P04264|K2C1_HUMAN Keratin, type II cytoskeletal 1 OS=Homo sapiens OX=9606 GN=KRT1 PE=1 SV=6	46462	200724_Q_ValkLC_WR_E2216_Bottom.7587.7587.2	controllerType=0 controllerNumber=1 scan=7587	29.9961
04799:2	1	R.DYQELM[+15.995]NTK.L		M[+16]	579.26	2	1157.51	1157.51	0	-1.4	464	Specific	233.42	217.37	217.37	4.1	84	>sp|P04264|K2C1_HUMAN Keratin, type II cytoskeletal 1 OS=Homo sapiens OX=9606 GN=KRT1 PE=1 SV=6	46462	200724_Q_ValkLC_WR_E2216_Bottom.9374.9374.2	controllerType=0 controllerNumber=1 scan=9374	34.9805
05473:2	1	R.DYQELM[+15.995]NTK.L		M[+16]	579.261	2	1157.52	1157.51	0	0.9	464	Specific	253.48	234.24	234.24	5.42	84	>sp|P04264|K2C1_HUMAN Keratin, type II cytoskeletal 1 OS=Homo sapiens OX=9606 GN=KRT1 PE=1 SV=6	46462	200724_Q_ValkLC_WR_E2216_Bottom.10175.10175.2	controllerType=0 controllerNumber=1 scan=10175	37.1797
04962:2	1	R.DYQELM[+15.995]NTK.L		M[+16]	579.26	2	1157.51	1157.51	0	-0.7	464	Specific	263.88	263.88	263.88	4.11	84	>sp|P04264|K2C1_HUMAN Keratin, type II cytoskeletal 1 OS=Homo sapiens OX=9606 GN=KRT1 PE=1 SV=6	46462	200724_Q_ValkLC_WR_E2216_Bottom.9569.9569.2	controllerType=0 controllerNumber=1 scan=9569	35.5278
05317:2	1	R.DYQELM[+15.995]NTK.L		M[+16]	579.261	2	1157.52	1157.51	0	0.9	464	Specific	269.98	269.98	269.98	4.01	84	>sp|P04264|K2C1_HUMAN Keratin, type II cytoskeletal 1 OS=Homo sapiens OX=9606 GN=KRT1 PE=1 SV=6	46462	200724_Q_ValkLC_WR_E2216_Bottom.9986.9986.2	controllerType=0 controllerNumber=1 scan=9986	36.6633
04061:2	1	R.DYQELM[+15.995]NTK.L		M[+16]	579.261	2	1157.51	1157.51	0	0.1	464	Specific	282.7	268.15	268.15	5.75	84	>sp|P04264|K2C1_HUMAN Keratin, type II cytoskeletal 1 OS=Homo sapiens OX=9606 GN=KRT1 PE=1 SV=6	46462	200724_Q_ValkLC_WR_E2216_Bottom.8487.8487.2	controllerType=0 controllerNumber=1 scan=8487	32.5013
07321:2	1	R.DYQ[+0.984]ELMNTK.L		Q[+1]	571.756	2	1142.5	1142.5	0	1.1	464	Specific	286.63	135.88	135.88	3.93	84	>sp|P04264|K2C1_HUMAN Keratin, type II cytoskeletal 1 OS=Homo sapiens OX=9606 GN=KRT1 PE=1 SV=6	46462	200724_Q_ValkLC_WR_E2216_Bottom.12376.12376.2	controllerType=0 controllerNumber=1 scan=12376	43.2924
04585:2	1	R.DYQELM[+15.995]NTK.L		M[+16]	579.262	2	1157.52	1157.51	0	1.6	464	Specific	298.02	285.1	285.1	5.43	84	>sp|P04264|K2C1_HUMAN Keratin, type II cytoskeletal 1 OS=Homo sapiens OX=9606 GN=KRT1 PE=1 SV=6	46462	200724_Q_ValkLC_WR_E2216_Bottom.9121.9121.2	controllerType=0 controllerNumber=1 scan=9121	34.2905
03922:2	1	R.DYQELM[+15.995]NTK.L		M[+16]	579.262	2	1157.52	1157.51	0	2.7	464	Specific	326.84	295.03	295.03	4.05	84	>sp|P04264|K2C1_HUMAN Keratin, type II cytoskeletal 1 OS=Homo sapiens OX=9606 GN=KRT1 PE=1 SV=6	46462	200724_Q_ValkLC_WR_E2216_Bottom.8312.8312.2	controllerType=0 controllerNumber=1 scan=8312	31.9829
04239:2	1	R.DYQELM[+15.995]NTK.L		M[+16]	579.26	2	1157.51	1157.51	0	-0.5	464	Specific	331.55	222.27	222.27	4.12	84	>sp|P04264|K2C1_HUMAN Keratin, type II cytoskeletal 1 OS=Homo sapiens OX=9606 GN=KRT1 PE=1 SV=6	46462	200724_Q_ValkLC_WR_E2216_Bottom.8713.8713.2	controllerType=0 controllerNumber=1 scan=8713	33.1642
04410:2	1	R.DYQELM[+15.995]NTK.L		M[+16]	579.261	2	1157.51	1157.51	0	-0.3	464	Specific	343.05	315.91	315.91	6.36	84	>sp|P04264|K2C1_HUMAN Keratin, type II cytoskeletal 1 OS=Homo sapiens OX=9606 GN=KRT1 PE=1 SV=6	46462	200724_Q_ValkLC_WR_E2216_Bottom.8908.8908.2	controllerType=0 controllerNumber=1 scan=8908	33.6823
06560:2	1	R.DYQELM[+15.995]NTK.L		M[+16]	579.261	2	1157.51	1157.51	0	-0.3	464	Specific	352.88	254.14	254.14	4.31	84	>sp|P04264|K2C1_HUMAN Keratin, type II cytoskeletal 1 OS=Homo sapiens OX=9606 GN=KRT1 PE=1 SV=6	46462	200724_Q_ValkLC_WR_E2216_Bottom.11447.11447.2	controllerType=0 controllerNumber=1 scan=11447	40.6605
02992:2	1	R.DYQELM[+15.995]NTK.L		M[+16]	579.261	2	1157.51	1157.51	0	0.2	464	Specific	368.76	264.1	264.1	6.39	84	>sp|P04264|K2C1_HUMAN Keratin, type II cytoskeletal 1 OS=Homo sapiens OX=9606 GN=KRT1 PE=1 SV=6	46462	200724_Q_ValkLC_WR_E2216_Bottom.7213.7213.2	controllerType=0 controllerNumber=1 scan=7213	28.9589
02849:2	1	R.DYQELM[+15.995]NTK.L		M[+16]	579.261	2	1157.52	1157.51	0	0.7	464	Specific	402.28	257.57	257.57	6.16	84	>sp|P04264|K2C1_HUMAN Keratin, type II cytoskeletal 1 OS=Homo sapiens OX=9606 GN=KRT1 PE=1 SV=6	46462	200724_Q_ValkLC_WR_E2216_Bottom.7035.7035.3	controllerType=0 controllerNumber=1 scan=7035	28.4468
07275:2	1	R.DYQELM[+15.995]N[+0.984]TK.L		M[+16], N[+1]	579.753	2	1158.5	1158.5	0	-0.1	464	Specific	236.06	235.83	148.49	4.18	84	>sp|P04264|K2C1_HUMAN Keratin, type II cytoskeletal 1 OS=Homo sapiens OX=9606 GN=KRT1 PE=1 SV=6	46462	200724_Q_ValkLC_WR_E2216_Bottom.12321.12321.2	controllerType=0 controllerNumber=1 scan=12321	43.1405
03423:2	1	R.DYQELM[+15.995]N[+0.984]TK.L		M[+16], N[+1]	579.752	2	1158.5	1158.5	0	-1.4	464	Specific	251.35	239.07	115.79	5.63	84	>sp|P04264|K2C1_HUMAN Keratin, type II cytoskeletal 1 OS=Homo sapiens OX=9606 GN=KRT1 PE=1 SV=6	46462	200724_Q_ValkLC_WR_E2216_Bottom.7731.7731.2	controllerType=0 controllerNumber=1 scan=7731	30.4011
03589:2	1	R.DYQELM[+15.995]N[+0.984]TK.L		M[+16], N[+1]	579.752	2	1158.5	1158.5	0	-0.8	464	Specific	324.5	257.65	5.34	5.82	84	>sp|P04264|K2C1_HUMAN Keratin, type II cytoskeletal 1 OS=Homo sapiens OX=9606 GN=KRT1 PE=1 SV=6	46462	200724_Q_ValkLC_WR_E2216_Bottom.7920.7920.2	controllerType=0 controllerNumber=1 scan=7920	30.9059
10026:2	1	K.LALDLEIATYR.T			639.36	2	1277.71	1277.71	0	1.7	473	Specific	267.39	166.63	166.63	4.86	84	>sp|P04264|K2C1_HUMAN Keratin, type II cytoskeletal 1 OS=Homo sapiens OX=9606 GN=KRT1 PE=1 SV=6	46462	200724_Q_ValkLC_WR_E2216_Bottom.17129.17129.2	controllerType=0 controllerNumber=1 scan=17129	60.484
09937:2	1	K.LALDLEIATYR.T			639.359	2	1277.71	1277.71	0	1.1	473	Specific	426.36	302.28	302.28	6.16	84	>sp|P04264|K2C1_HUMAN Keratin, type II cytoskeletal 1 OS=Homo sapiens OX=9606 GN=KRT1 PE=1 SV=6	46462	200724_Q_ValkLC_WR_E2216_Bottom.16715.16715.2	controllerType=0 controllerNumber=1 scan=16715	58.61
05468:2	1	R.TLLEGEESR.M			517.262	2	1033.52	1033.52	0	-0.1	484	Specific	363.82	48.11	48.11	4.48	84	>sp|P04264|K2C1_HUMAN Keratin, type II cytoskeletal 1 OS=Homo sapiens OX=9606 GN=KRT1 PE=1 SV=6	46462	200724_Q_ValkLC_WR_E2216_Bottom.10169.10169.2	controllerType=0 controllerNumber=1 scan=10169	37.1629
04563:2	1	R.TLLEGEESR.M			517.262	2	1033.52	1033.52	0	0.3	484	Specific	424.43	41.62	41.62	4.6	84	>sp|P04264|K2C1_HUMAN Keratin, type II cytoskeletal 1 OS=Homo sapiens OX=9606 GN=KRT1 PE=1 SV=6	46462	200724_Q_ValkLC_WR_E2216_Bottom.9097.9097.2	controllerType=0 controllerNumber=1 scan=9097	34.2262
03059:1	1	R.TLLEGEESR.M			1033.52	1	1033.52	1033.52	0	-0.5	484	Specific	428.91	117.8	117.8	3.54	84	>sp|P04264|K2C1_HUMAN Keratin, type II cytoskeletal 1 OS=Homo sapiens OX=9606 GN=KRT1 PE=1 SV=6	46462	200724_Q_ValkLC_WR_E2216_Bottom.7293.7293.2	controllerType=0 controllerNumber=1 scan=7293	29.1774
04286:2	1	R.TLLEGEESR.M			517.261	2	1033.51	1033.52	0	-1.2	484	Specific	457.85	62.63	62.63	4.8	84	>sp|P04264|K2C1_HUMAN Keratin, type II cytoskeletal 1 OS=Homo sapiens OX=9606 GN=KRT1 PE=1 SV=6	46462	200724_Q_ValkLC_WR_E2216_Bottom.8768.8768.2	controllerType=0 controllerNumber=1 scan=8768	33.3103
05211:2	1	R.TLLEGEESR.M			517.262	2	1033.52	1033.52	0	0	484	Specific	462.12	64.17	64.17	4.94	84	>sp|P04264|K2C1_HUMAN Keratin, type II cytoskeletal 1 OS=Homo sapiens OX=9606 GN=KRT1 PE=1 SV=6	46462	200724_Q_ValkLC_WR_E2216_Bottom.9865.9865.2	controllerType=0 controllerNumber=1 scan=9865	36.3373
03962:2	1	R.TLLEGEESR.M			517.261	2	1033.52	1033.52	0	-0.7	484	Specific	479.62	45.26	45.26	4.71	84	>sp|P04264|K2C1_HUMAN Keratin, type II cytoskeletal 1 OS=Homo sapiens OX=9606 GN=KRT1 PE=1 SV=6	46462	200724_Q_ValkLC_WR_E2216_Bottom.8371.8371.2	controllerType=0 controllerNumber=1 scan=8371	32.1791
03627:2	1	R.TLLEGEESR.M			517.262	2	1033.52	1033.52	0	0	484	Specific	489.34	63.77	63.77	5	84	>sp|P04264|K2C1_HUMAN Keratin, type II cytoskeletal 1 OS=Homo sapiens OX=9606 GN=KRT1 PE=1 SV=6	46462	200724_Q_ValkLC_WR_E2216_Bottom.7967.7967.2	controllerType=0 controllerNumber=1 scan=7967	31.0362
03460:2	1	R.TLLEGEESR.M			517.262	2	1033.52	1033.52	0	0.1	484	Specific	491.39	65.16	65.16	5	84	>sp|P04264|K2C1_HUMAN Keratin, type II cytoskeletal 1 OS=Homo sapiens OX=9606 GN=KRT1 PE=1 SV=6	46462	200724_Q_ValkLC_WR_E2216_Bottom.7774.7774.2	controllerType=0 controllerNumber=1 scan=7774	30.5164
03300:2	1	R.TLLEGEESR.M			517.262	2	1033.52	1033.52	0	0.1	484	Specific	492.48	66.32	66.32	5	84	>sp|P04264|K2C1_HUMAN Keratin, type II cytoskeletal 1 OS=Homo sapiens OX=9606 GN=KRT1 PE=1 SV=6	46462	200724_Q_ValkLC_WR_E2216_Bottom.7583.7583.2	controllerType=0 controllerNumber=1 scan=7583	29.9858
03135:2	1	R.TLLEGEESR.M			517.262	2	1033.52	1033.52	0	-0.1	484	Specific	527.92	66.05	66.05	5.06	84	>sp|P04264|K2C1_HUMAN Keratin, type II cytoskeletal 1 OS=Homo sapiens OX=9606 GN=KRT1 PE=1 SV=6	46462	200724_Q_ValkLC_WR_E2216_Bottom.7391.7391.2	controllerType=0 controllerNumber=1 scan=7391	29.4678
03777:2	1	R.TLLEGEESR.M			517.262	2	1033.52	1033.52	0	0.1	484	Specific	534.23	67.42	67.42	5.06	84	>sp|P04264|K2C1_HUMAN Keratin, type II cytoskeletal 1 OS=Homo sapiens OX=9606 GN=KRT1 PE=1 SV=6	46462	200724_Q_ValkLC_WR_E2216_Bottom.8149.8149.2	controllerType=0 controllerNumber=1 scan=8149	31.5472
01641:3	1	R.GGGGGGYGSGGSSYGSGGGSYGSGGGGGGGR.G			795.322	3	2383.95	2383.95	0	-0.3	519	Specific	67.41	67.41	67.41	2.88	84	>sp|P04264|K2C1_HUMAN Keratin, type II cytoskeletal 1 OS=Homo sapiens OX=9606 GN=KRT1 PE=1 SV=6	46462	200724_Q_ValkLC_WR_E2216_Bottom.5516.5516.3	controllerType=0 controllerNumber=1 scan=5516	24.0474
01640:2	1	R.GGGGGGYGSGGSSYGSGGGSYGSGGGGGGGR.G			1192.48	2	2383.95	2383.95	0	-0.7	519	Specific	117.64	117.64	117.64	3.61	84	>sp|P04264|K2C1_HUMAN Keratin, type II cytoskeletal 1 OS=Homo sapiens OX=9606 GN=KRT1 PE=1 SV=6	46462	200724_Q_ValkLC_WR_E2216_Bottom.5515.5515.2	controllerType=0 controllerNumber=1 scan=5515	24.0448
03856:2	1	K.FVSTTYSGVTR.-			609.312	2	1217.62	1217.62	0	1.1	634	Specific	341.52	249.46	249.46	5.76	84	>sp|P04264|K2C1_HUMAN Keratin, type II cytoskeletal 1 OS=Homo sapiens OX=9606 GN=KRT1 PE=1 SV=6	46462	200724_Q_ValkLC_WR_E2216_Bottom.8240.8240.2	controllerType=0 controllerNumber=1 scan=8240	31.793
02374:3	2	R.FKDLGEEHFK.G			417.212	3	1249.62	1249.62	0	1	35	Specific	266.37	125.78	125.78	2.73	65	>sp|P02769|cRAP ALBU_BOVIN Serum albumin OS=Bos taurus GN=ALB PE=1 SV=4	6	200724_Q_ValkLC_WR_E2216_Bottom.6445.6445.3	controllerType=0 controllerNumber=1 scan=6445	26.7384
02257:2	2	R.FKDLGEEHFK.G			625.313	2	1249.62	1249.62	0	-1.8	35	Specific	337.6	236.2	236.2	4.28	65	>sp|P02769|cRAP ALBU_BOVIN Serum albumin OS=Bos taurus GN=ALB PE=1 SV=4	6	200724_Q_ValkLC_WR_E2216_Bottom.6301.6301.3	controllerType=0 controllerNumber=1 scan=6301	26.3326
02230:3	2	R.FKDLGEEHFK.G			417.212	3	1249.62	1249.62	0	0.3	35	Specific	658.62	455.18	455.18	9.56	65	>sp|P02769|cRAP ALBU_BOVIN Serum albumin OS=Bos taurus GN=ALB PE=1 SV=4	6	200724_Q_ValkLC_WR_E2216_Bottom.6267.6267.3	controllerType=0 controllerNumber=1 scan=6267	26.2359
02242:2	2	K.DLGEEHFK.G			487.733	2	974.458	974.458	0	-0.1	37	Specific	471.98	156.03	156.03	3.91	65	>sp|P02769|cRAP ALBU_BOVIN Serum albumin OS=Bos taurus GN=ALB PE=1 SV=4	6	200724_Q_ValkLC_WR_E2216_Bottom.6283.6283.2	controllerType=0 controllerNumber=1 scan=6283	26.2819
02275:2	2	K.DLGEEHFK.G			487.733	2	974.458	974.458	0	0	37	Specific	481.21	129.88	129.88	3.31	65	>sp|P02769|cRAP ALBU_BOVIN Serum albumin OS=Bos taurus GN=ALB PE=1 SV=4	6	200724_Q_ValkLC_WR_E2216_Bottom.6322.6322.2	controllerType=0 controllerNumber=1 scan=6322	26.3883
10122:3	2	K.GLVLIAFSQYLQQC[+57.021]PFDEHVK.L		C[+57]	831.423	3	2492.26	2492.26	0	-3.7	45	Specific	13.56	13.56	13.56	1.21	65	>sp|P02769|cRAP ALBU_BOVIN Serum albumin OS=Bos taurus GN=ALB PE=1 SV=4	6	200724_Q_ValkLC_WR_E2216_Bottom.18925.18925.3	controllerType=0 controllerNumber=1 scan=18925	68.7614
10124:4	2	K.GLVLIAFSQYLQQC[+57.021]PFDEHVK.L		C[+57]	623.822	4	2492.27	2492.26	0	0.4	45	Specific	21.97	21.97	21.97	1.46	65	>sp|P02769|cRAP ALBU_BOVIN Serum albumin OS=Bos taurus GN=ALB PE=1 SV=4	6	200724_Q_ValkLC_WR_E2216_Bottom.18935.18935.4	controllerType=0 controllerNumber=1 scan=18935	68.8093
09429:2	2	K.LVNELTEFAK.T			582.319	2	1163.63	1163.63	0	-0.1	66	Specific	94.14	16.45	16.45	1.96	65	>sp|P02769|cRAP ALBU_BOVIN Serum albumin OS=Bos taurus GN=ALB PE=1 SV=4	6	200724_Q_ValkLC_WR_E2216_Bottom.15455.15455.2	controllerType=0 controllerNumber=1 scan=15455	53.4102
06821:2	2	K.LVNELTEFAK.T			582.32	2	1163.63	1163.63	0	1.1	66	Specific	96.69	50.36	50.36	1.42	65	>sp|P02769|cRAP ALBU_BOVIN Serum albumin OS=Bos taurus GN=ALB PE=1 SV=4	6	200724_Q_ValkLC_WR_E2216_Bottom.11747.11747.2	controllerType=0 controllerNumber=1 scan=11747	41.4729
09248:2	2	K.LVNELTEFAK.T			582.32	2	1163.63	1163.63	0	1.4	66	Specific	140.98	40.81	40.81	1.96	65	>sp|P02769|cRAP ALBU_BOVIN Serum albumin OS=Bos taurus GN=ALB PE=1 SV=4	6	200724_Q_ValkLC_WR_E2216_Bottom.15129.15129.2	controllerType=0 controllerNumber=1 scan=15129	52.1998
09558:2	2	K.LVNELTEFAK.T			582.319	2	1163.63	1163.63	0	0.5	66	Specific	158.73	154.05	154.05	2.9	65	>sp|P02769|cRAP ALBU_BOVIN Serum albumin OS=Bos taurus GN=ALB PE=1 SV=4	6	200724_Q_ValkLC_WR_E2216_Bottom.15684.15684.2	controllerType=0 controllerNumber=1 scan=15684	54.2686
06962:2	2	K.LVNELTEFAK.T			582.319	2	1163.63	1163.63	0	-0.3	66	Specific	182.26	84.86	84.86	3.01	65	>sp|P02769|cRAP ALBU_BOVIN Serum albumin OS=Bos taurus GN=ALB PE=1 SV=4	6	200724_Q_ValkLC_WR_E2216_Bottom.11922.11922.2	controllerType=0 controllerNumber=1 scan=11922	41.9703
07094:2	2	K.LVNELTEFAK.T			582.319	2	1163.63	1163.63	0	-0.1	66	Specific	205.89	121.65	121.65	3.38	65	>sp|P02769|cRAP ALBU_BOVIN Serum albumin OS=Bos taurus GN=ALB PE=1 SV=4	6	200724_Q_ValkLC_WR_E2216_Bottom.12095.12095.2	controllerType=0 controllerNumber=1 scan=12095	42.4923
08984:2	2	K.LVNELTEFAK.T			582.318	2	1163.63	1163.63	0	-0.7	66	Specific	206.35	155.3	155.3	3.76	65	>sp|P02769|cRAP ALBU_BOVIN Serum albumin OS=Bos taurus GN=ALB PE=1 SV=4	6	200724_Q_ValkLC_WR_E2216_Bottom.14684.14684.2	controllerType=0 controllerNumber=1 scan=14684	50.5956
07398:2	2	K.LVNELTEFAK.T			582.317	2	1163.63	1163.63	0	-3.8	66	Specific	210.29	138.34	138.34	2.86	65	>sp|P02769|cRAP ALBU_BOVIN Serum albumin OS=Bos taurus GN=ALB PE=1 SV=4	6	200724_Q_ValkLC_WR_E2216_Bottom.12474.12474.2	controllerType=0 controllerNumber=1 scan=12474	43.5711
09136:2	2	K.LVNELTEFAK.T			582.318	2	1163.63	1163.63	0	-1	66	Specific	241.69	121.61	121.61	4.26	65	>sp|P02769|cRAP ALBU_BOVIN Serum albumin OS=Bos taurus GN=ALB PE=1 SV=4	6	200724_Q_ValkLC_WR_E2216_Bottom.14932.14932.2	controllerType=0 controllerNumber=1 scan=14932	51.4786
08851:2	2	K.LVNELTEFAK.T			582.319	2	1163.63	1163.63	0	-0.2	66	Specific	244.33	152.74	152.74	3.91	65	>sp|P02769|cRAP ALBU_BOVIN Serum albumin OS=Bos taurus GN=ALB PE=1 SV=4	6	200724_Q_ValkLC_WR_E2216_Bottom.14421.14421.2	controllerType=0 controllerNumber=1 scan=14421	49.5864
07269:2	2	K.LVNELTEFAK.T			582.319	2	1163.63	1163.63	0	-0.2	66	Specific	271.26	167.52	167.52	5.38	65	>sp|P02769|cRAP ALBU_BOVIN Serum albumin OS=Bos taurus GN=ALB PE=1 SV=4	6	200724_Q_ValkLC_WR_E2216_Bottom.12314.12314.2	controllerType=0 controllerNumber=1 scan=12314	43.1211
08914:2	2	K.LVNELTEFAK.T			582.32	2	1163.63	1163.63	0	1.1	66	Specific	273.5	198.52	198.52	5.2	65	>sp|P02769|cRAP ALBU_BOVIN Serum albumin OS=Bos taurus GN=ALB PE=1 SV=4	6	200724_Q_ValkLC_WR_E2216_Bottom.14551.14551.2	controllerType=0 controllerNumber=1 scan=14551	50.0891
07436:2	2	K.LVNELTEFAK.T			582.319	2	1163.63	1163.63	0	-0.5	66	Specific	291.87	203.1	203.1	5.55	65	>sp|P02769|cRAP ALBU_BOVIN Serum albumin OS=Bos taurus GN=ALB PE=1 SV=4	6	200724_Q_ValkLC_WR_E2216_Bottom.12519.12519.2	controllerType=0 controllerNumber=1 scan=12519	43.6936
08682:2	2	K.LVNELTEFAK.T			582.319	2	1163.63	1163.63	0	-0.2	66	Specific	314.76	222.66	222.66	5.77	65	>sp|P02769|cRAP ALBU_BOVIN Serum albumin OS=Bos taurus GN=ALB PE=1 SV=4	6	200724_Q_ValkLC_WR_E2216_Bottom.14171.14171.2	controllerType=0 controllerNumber=1 scan=14171	48.7501
08644:2	2	K.LVNELTEFAK.T			582.319	2	1163.63	1163.63	0	0.2	66	Specific	329.24	217.12	217.12	4.04	65	>sp|P02769|cRAP ALBU_BOVIN Serum albumin OS=Bos taurus GN=ALB PE=1 SV=4	6	200724_Q_ValkLC_WR_E2216_Bottom.14113.14113.2	controllerType=0 controllerNumber=1 scan=14113	48.5523
07597:2	2	K.LVNELTEFAK.T			582.319	2	1163.63	1163.63	0	0.9	66	Specific	344.91	216.28	216.28	5.72	65	>sp|P02769|cRAP ALBU_BOVIN Serum albumin OS=Bos taurus GN=ALB PE=1 SV=4	6	200724_Q_ValkLC_WR_E2216_Bottom.12707.12707.2	controllerType=0 controllerNumber=1 scan=12707	44.2052
07818:2	2	K.LVNELTEFAK.T			582.319	2	1163.63	1163.63	0	-0.6	66	Specific	405.2	273.95	273.95	5.49	65	>sp|P02769|cRAP ALBU_BOVIN Serum albumin OS=Bos taurus GN=ALB PE=1 SV=4	6	200724_Q_ValkLC_WR_E2216_Bottom.13010.13010.2	controllerType=0 controllerNumber=1 scan=13010	45.1708
08586:2	2	K.LVNELTEFAK.T			582.318	2	1163.63	1163.63	0	-1.1	66	Specific	410.04	275.01	275.01	4.34	65	>sp|P02769|cRAP ALBU_BOVIN Serum albumin OS=Bos taurus GN=ALB PE=1 SV=4	6	200724_Q_ValkLC_WR_E2216_Bottom.14022.14022.2	controllerType=0 controllerNumber=1 scan=14022	48.2404
08074:2	2	K.LVNELTEFAK.T			582.319	2	1163.63	1163.63	0	-0.1	66	Specific	436.59	266.08	266.08	6.58	65	>sp|P02769|cRAP ALBU_BOVIN Serum albumin OS=Bos taurus GN=ALB PE=1 SV=4	6	200724_Q_ValkLC_WR_E2216_Bottom.13345.13345.2	controllerType=0 controllerNumber=1 scan=13345	46.1842
08183:2	2	K.LVNELTEFAK.T			582.319	2	1163.63	1163.63	0	1	66	Specific	437.63	282.8	282.8	6.26	65	>sp|P02769|cRAP ALBU_BOVIN Serum albumin OS=Bos taurus GN=ALB PE=1 SV=4	6	200724_Q_ValkLC_WR_E2216_Bottom.13501.13501.2	controllerType=0 controllerNumber=1 scan=13501	46.6942
08441:2	2	K.LVNELTEFAK.T			582.319	2	1163.63	1163.63	0	0	66	Specific	437.94	262.17	262.17	6.58	65	>sp|P02769|cRAP ALBU_BOVIN Serum albumin OS=Bos taurus GN=ALB PE=1 SV=4	6	200724_Q_ValkLC_WR_E2216_Bottom.13842.13842.2	controllerType=0 controllerNumber=1 scan=13842	47.7242
07968:2	2	K.LVNELTEFAK.T			582.318	2	1163.63	1163.63	0	-1.2	66	Specific	451.17	297.07	297.07	6.5	65	>sp|P02769|cRAP ALBU_BOVIN Serum albumin OS=Bos taurus GN=ALB PE=1 SV=4	6	200724_Q_ValkLC_WR_E2216_Bottom.13191.13191.2	controllerType=0 controllerNumber=1 scan=13191	45.6812
08311:2	2	K.LVNELTEFAK.T			582.319	2	1163.63	1163.63	0	0.3	66	Specific	483.63	319.35	319.35	6.78	65	>sp|P02769|cRAP ALBU_BOVIN Serum albumin OS=Bos taurus GN=ALB PE=1 SV=4	6	200724_Q_ValkLC_WR_E2216_Bottom.13669.13669.2	controllerType=0 controllerNumber=1 scan=13669	47.1988
08783:2	2	K.LVN[+0.984]ELTEFAK.T		N[+1]	582.81	2	1164.61	1164.61	0	-1.6	66	Specific	344.65	218.64	218.64	5.93	65	>sp|P02769|cRAP ALBU_BOVIN Serum albumin OS=Bos taurus GN=ALB PE=1 SV=4	6	200724_Q_ValkLC_WR_E2216_Bottom.14322.14322.2	controllerType=0 controllerNumber=1 scan=14322	49.2533
00107:2	2	K.TC[+57.021]VADESHAGC[+57.021]EK.S		C[+57]*2	732.298	2	1463.59	1463.59	0	-0.4	76	Specific	390.63	341.8	341.8	6.18	65	>sp|P02769|cRAP ALBU_BOVIN Serum albumin OS=Bos taurus GN=ALB PE=1 SV=4	6	200724_Q_ValkLC_WR_E2216_Bottom.2848.2848.2	controllerType=0 controllerNumber=1 scan=2848	14.5631
00090:3	2	K.TC[+57.021]VADESHAGC[+57.021]EK.S		C[+57]*2	488.534	3	1463.59	1463.59	0	-0.3	76	Specific	711.41	630.07	630.07	11.88	65	>sp|P02769|cRAP ALBU_BOVIN Serum albumin OS=Bos taurus GN=ALB PE=1 SV=4	6	200724_Q_ValkLC_WR_E2216_Bottom.2830.2830.3	controllerType=0 controllerNumber=1 scan=2830	14.5298
07000:3	2	K.SLHTLFGDELC[+57.021]K.V		C[+57]	473.903	3	1419.69	1419.69	0	0	89	Specific	10.84	10.84	10.84	1.21	65	>sp|P02769|cRAP ALBU_BOVIN Serum albumin OS=Bos taurus GN=ALB PE=1 SV=4	6	200724_Q_ValkLC_WR_E2216_Bottom.11969.11969.3	controllerType=0 controllerNumber=1 scan=11969	42.1026
07694:3	2	K.SLHTLFGDELC[+57.021]K.V		C[+57]	473.903	3	1419.69	1419.69	0	0.1	89	Specific	88.47	87.01	87.01	2.19	65	>sp|P02769|cRAP ALBU_BOVIN Serum albumin OS=Bos taurus GN=ALB PE=1 SV=4	6	200724_Q_ValkLC_WR_E2216_Bottom.12841.12841.3	controllerType=0 controllerNumber=1 scan=12841	44.6312
08136:2	2	K.SLHTLFGDELC[+57.021]K.V		C[+57]	710.35	2	1419.69	1419.69	0	-1	89	Specific	104.66	96.68	96.68	1.64	65	>sp|P02769|cRAP ALBU_BOVIN Serum albumin OS=Bos taurus GN=ALB PE=1 SV=4	6	200724_Q_ValkLC_WR_E2216_Bottom.13425.13425.2	controllerType=0 controllerNumber=1 scan=13425	46.4193
08280:3	2	K.SLHTLFGDELC[+57.021]K.V		C[+57]	473.904	3	1419.7	1419.69	0	1.7	89	Specific	181.07	181.07	181.07	2.89	65	>sp|P02769|cRAP ALBU_BOVIN Serum albumin OS=Bos taurus GN=ALB PE=1 SV=4	6	200724_Q_ValkLC_WR_E2216_Bottom.13627.13627.3	controllerType=0 controllerNumber=1 scan=13627	47.073
07169:3	2	K.SLHTLFGDELC[+57.021]K.V		C[+57]	473.903	3	1419.69	1419.69	0	-0.2	89	Specific	279.16	272.71	272.71	4.17	65	>sp|P02769|cRAP ALBU_BOVIN Serum albumin OS=Bos taurus GN=ALB PE=1 SV=4	6	200724_Q_ValkLC_WR_E2216_Bottom.12186.12186.3	controllerType=0 controllerNumber=1 scan=12186	42.7427
07324:3	2	K.SLHTLFGDELC[+57.021]K.V		C[+57]	473.903	3	1419.69	1419.69	0	0.7	89	Specific	310.55	310.55	310.55	4.7	65	>sp|P02769|cRAP ALBU_BOVIN Serum albumin OS=Bos taurus GN=ALB PE=1 SV=4	6	200724_Q_ValkLC_WR_E2216_Bottom.12379.12379.3	controllerType=0 controllerNumber=1 scan=12379	43.3001
07903:3	2	K.SLHTLFGDELC[+57.021]K.V		C[+57]	473.903	3	1419.69	1419.69	0	0.1	89	Specific	338.55	318.22	318.22	6.43	65	>sp|P02769|cRAP ALBU_BOVIN Serum albumin OS=Bos taurus GN=ALB PE=1 SV=4	6	200724_Q_ValkLC_WR_E2216_Bottom.13107.13107.2	controllerType=0 controllerNumber=1 scan=13107	45.4292
07998:2	2	K.SLHTLFGDELC[+57.021]K.V		C[+57]	710.348	2	1419.69	1419.69	0	-3.8	89	Specific	459.94	362.7	362.7	5.3	65	>sp|P02769|cRAP ALBU_BOVIN Serum albumin OS=Bos taurus GN=ALB PE=1 SV=4	6	200724_Q_ValkLC_WR_E2216_Bottom.13235.13235.2	controllerType=0 controllerNumber=1 scan=13235	45.8275
07891:3	2	K.SLHTLFGDELC[+57.021]K.V		C[+57]	473.903	3	1419.69	1419.69	0	0.2	89	Specific	550.61	517.82	517.82	7.98	65	>sp|P02769|cRAP ALBU_BOVIN Serum albumin OS=Bos taurus GN=ALB PE=1 SV=4	6	200724_Q_ValkLC_WR_E2216_Bottom.13093.13093.3	controllerType=0 controllerNumber=1 scan=13093	45.3922
08011:3	2	K.SLHTLFGDELC[+57.021]K.V		C[+57]	473.903	3	1419.69	1419.69	0	-0.2	89	Specific	587.88	518.29	518.29	8.75	65	>sp|P02769|cRAP ALBU_BOVIN Serum albumin OS=Bos taurus GN=ALB PE=1 SV=4	6	200724_Q_ValkLC_WR_E2216_Bottom.13256.13256.3	controllerType=0 controllerNumber=1 scan=13256	45.8996
07865:2	2	K.SLHTLFGDELC[+57.021]K.V		C[+57]	710.352	2	1419.7	1419.69	0	2.5	89	Specific	635.61	482.27	482.27	7.39	65	>sp|P02769|cRAP ALBU_BOVIN Serum albumin OS=Bos taurus GN=ALB PE=1 SV=4	6	200724_Q_ValkLC_WR_E2216_Bottom.13064.13064.2	controllerType=0 controllerNumber=1 scan=13064	45.3159
02511:3	2	K.VASLRETYGDM[+15.995]ADC[+57.021]C[+57.021]EK.Q		C[+57]*2, M[+16]	674.285	3	2020.84	2020.84	0	-0.3	101	Specific	100.22	100.22	100.22	2.98	65	>sp|P02769|cRAP ALBU_BOVIN Serum albumin OS=Bos taurus GN=ALB PE=1 SV=4	6	200724_Q_ValkLC_WR_E2216_Bottom.6626.6626.3	controllerType=0 controllerNumber=1 scan=6626	27.2918
03207:2	2	R.ETYGDMADC[+57.021]C[+57.021]EK.Q		C[+57]*2	739.765	2	1478.52	1478.52	0	0.2	106	Specific	412.41	412.41	412.41	7.72	65	>sp|P02769|cRAP ALBU_BOVIN Serum albumin OS=Bos taurus GN=ALB PE=1 SV=4	6	200724_Q_ValkLC_WR_E2216_Bottom.7475.7475.2	controllerType=0 controllerNumber=1 scan=7475	29.6952
00822:2	2	R.ETYGDM[+15.995]ADC[+57.021]C[+57.021]EK.Q		C[+57]*2, M[+16]	747.762	2	1494.52	1494.52	0	-0.9	106	Specific	52.01	52.01	52.01	2.08	65	>sp|P02769|cRAP ALBU_BOVIN Serum albumin OS=Bos taurus GN=ALB PE=1 SV=4	6	200724_Q_ValkLC_WR_E2216_Bottom.4147.4147.2	controllerType=0 controllerNumber=1 scan=4147	19.2665
00876:2	2	R.ETYGDM[+15.995]ADC[+57.021]C[+57.021]EK.Q		C[+57]*2, M[+16]	747.763	2	1494.52	1494.52	0	0	106	Specific	63.32	63.32	63.32	2.25	65	>sp|P02769|cRAP ALBU_BOVIN Serum albumin OS=Bos taurus GN=ALB PE=1 SV=4	6	200724_Q_ValkLC_WR_E2216_Bottom.4276.4276.2	controllerType=0 controllerNumber=1 scan=4276	19.7791
03206:2	2	R.ETYGDM[+15.995]ADC[+57.021]C[+57.021]EK.Q		C[+57]*2, M[+16]	747.763	2	1494.52	1494.52	0	0.5	106	Specific	419.49	419.49	419.49	7.37	65	>sp|P02769|cRAP ALBU_BOVIN Serum albumin OS=Bos taurus GN=ALB PE=1 SV=4	6	200724_Q_ValkLC_WR_E2216_Bottom.7474.7474.2	controllerType=0 controllerNumber=1 scan=7474	29.6926
00778:2	2	R.ETYGDM[+15.995]ADC[+57.021]C[+57.021]EK.Q		C[+57]*2, M[+16]	747.763	2	1494.52	1494.52	0	-0.3	106	Specific	470.18	470.18	470.18	7.76	65	>sp|P02769|cRAP ALBU_BOVIN Serum albumin OS=Bos taurus GN=ALB PE=1 SV=4	6	200724_Q_ValkLC_WR_E2216_Bottom.4025.4025.2	controllerType=0 controllerNumber=1 scan=4025	18.7591
01072:3	2	R.ETYGDM[+15.995]ADC[+57.021]C[+57.021]EKQEPER.N		C[+57]*2, M[+16]	711.945	3	2133.82	2133.82	0	2.2	106	Specific	117.24	117.24	117.24	2.18	65	>sp|P02769|cRAP ALBU_BOVIN Serum albumin OS=Bos taurus GN=ALB PE=1 SV=4	6	200724_Q_ValkLC_WR_E2216_Bottom.4667.4667.3	controllerType=0 controllerNumber=1 scan=4667	21.2296
01077:3	2	R.ETYGDM[+15.995]ADC[+57.021]C[+57.021]EKQ[+0.984]EPER.N		C[+57]*2, M[+16], Q[+1]	712.276	3	2134.81	2134.8	0	6.5	106	Specific	94.83	94.83	94.83	1.2	65	>sp|P02769|cRAP ALBU_BOVIN Serum albumin OS=Bos taurus GN=ALB PE=1 SV=4	6	200724_Q_ValkLC_WR_E2216_Bottom.4675.4675.3	controllerType=0 controllerNumber=1 scan=4675	21.2592
01380:3	2	R.ETYGDM[+15.995]ADC[+57.021]C[+57.021]EKQ[+0.984]EPER.N		C[+57]*2, M[+16], Q[+1]	712.271	3	2134.8	2134.8	0	-0.2	106	Specific	169.27	169.27	169.27	4.12	65	>sp|P02769|cRAP ALBU_BOVIN Serum albumin OS=Bos taurus GN=ALB PE=1 SV=4	6	200724_Q_ValkLC_WR_E2216_Bottom.5139.5139.3	controllerType=0 controllerNumber=1 scan=5139	22.8154
01067:3	2	K.QEPERNEC[+57.021]FLSHK.D		C[+57]	558.593	3	1673.77	1673.77	0	-2.5	118	Specific	330.47	243.78	243.78	4.42	65	>sp|P02769|cRAP ALBU_BOVIN Serum albumin OS=Bos taurus GN=ALB PE=1 SV=4	6	200724_Q_ValkLC_WR_E2216_Bottom.4661.4661.3	controllerType=0 controllerNumber=1 scan=4661	21.2109
03732:4	2	K.QEPERNEC[+57.021]FLSHKDDSPDLPK.L		C[+57]	636.048	4	2541.17	2541.17	0	1.5	118	Specific	111	111	111	1.2	65	>sp|P02769|cRAP ALBU_BOVIN Serum albumin OS=Bos taurus GN=ALB PE=1 SV=4	6	200724_Q_ValkLC_WR_E2216_Bottom.8093.8093.4	controllerType=0 controllerNumber=1 scan=8093	31.39
03580:4	2	K.QEPERNEC[+57.021]FLSHKDDSPDLPK.L		C[+57]	636.047	4	2541.17	2541.17	0	0	118	Specific	117.26	117.26	117.26	2.06	65	>sp|P02769|cRAP ALBU_BOVIN Serum albumin OS=Bos taurus GN=ALB PE=1 SV=4	6	200724_Q_ValkLC_WR_E2216_Bottom.7909.7909.4	controllerType=0 controllerNumber=1 scan=7909	30.8765
03705:5	2	K.QEPERNEC[+57.021]FLSHKDDSPDLPK.L		C[+57]	509.039	5	2541.17	2541.17	0	-0.3	118	Specific	153.76	153.76	153.76	2.84	65	>sp|P02769|cRAP ALBU_BOVIN Serum albumin OS=Bos taurus GN=ALB PE=1 SV=4	6	200724_Q_ValkLC_WR_E2216_Bottom.8060.8060.5	controllerType=0 controllerNumber=1 scan=8060	31.2956
03382:2	2	K.DDSPDLPK.L			443.711	2	886.415	886.415	0	0.1	131	Specific	438.49	321.58	321.58	6.48	65	>sp|P02769|cRAP ALBU_BOVIN Serum albumin OS=Bos taurus GN=ALB PE=1 SV=4	6	200724_Q_ValkLC_WR_E2216_Bottom.7678.7678.2	controllerType=0 controllerNumber=1 scan=7678	30.242
06522:2	2	K.LKPDPNTLC[+57.021]DEFK.A		C[+57]	788.891	2	1576.78	1576.77	0	5.1	139	Specific	51.94	51.94	51.94	0.8	65	>sp|P02769|cRAP ALBU_BOVIN Serum albumin OS=Bos taurus GN=ALB PE=1 SV=4	6	200724_Q_ValkLC_WR_E2216_Bottom.11406.11406.2	controllerType=0 controllerNumber=1 scan=11406	40.5545
06486:3	2	K.LKPDPNTLC[+57.021]DEFK.A		C[+57]	526.262	3	1576.77	1576.77	0	2.3	139	Specific	98.31	98.31	98.31	2.23	65	>sp|P02769|cRAP ALBU_BOVIN Serum albumin OS=Bos taurus GN=ALB PE=1 SV=4	6	200724_Q_ValkLC_WR_E2216_Bottom.11365.11365.3	controllerType=0 controllerNumber=1 scan=11365	40.4462
06655:3	2	K.LKPDPNTLC[+57.021]DEFK.A		C[+57]	526.26	3	1576.77	1576.77	0	-1.5	139	Specific	313.78	313.78	313.78	4.7	65	>sp|P02769|cRAP ALBU_BOVIN Serum albumin OS=Bos taurus GN=ALB PE=1 SV=4	6	200724_Q_ValkLC_WR_E2216_Bottom.11556.11556.3	controllerType=0 controllerNumber=1 scan=11556	40.9552
05504:3	2	K.LKPDPNTLC[+57.021]DEFK.A		C[+57]	526.26	3	1576.77	1576.77	0	-0.4	139	Specific	455.71	455.71	455.71	7.89	65	>sp|P02769|cRAP ALBU_BOVIN Serum albumin OS=Bos taurus GN=ALB PE=1 SV=4	6	200724_Q_ValkLC_WR_E2216_Bottom.10210.10210.3	controllerType=0 controllerNumber=1 scan=10210	37.2721
06296:3	2	K.LKPDPN[+0.984]TLC[+57.021]DEFK.A		C[+57], N[+1]	526.588	3	1577.75	1577.75	0	-0.4	139	Specific	141.44	141.44	141.44	2.97	65	>sp|P02769|cRAP ALBU_BOVIN Serum albumin OS=Bos taurus GN=ALB PE=1 SV=4	6	200724_Q_ValkLC_WR_E2216_Bottom.11146.11146.3	controllerType=0 controllerNumber=1 scan=11146	39.8492
06039:3	2	K.LKPDPNTLC[+57.021]DEFKADEK.K		C[+57]	673.995	3	2019.97	2019.97	0	0	139	Specific	97	97	97	2.4	65	>sp|P02769|cRAP ALBU_BOVIN Serum albumin OS=Bos taurus GN=ALB PE=1 SV=4	6	200724_Q_ValkLC_WR_E2216_Bottom.10855.10855.3	controllerType=0 controllerNumber=1 scan=10855	39.0785
06011:3	2	K.LKPDPNTLC[+57.021]DEFKADEK.K		C[+57]	673.993	3	2019.97	2019.97	0	-1.7	139	Specific	219.91	219.91	219.91	3.98	65	>sp|P02769|cRAP ALBU_BOVIN Serum albumin OS=Bos taurus GN=ALB PE=1 SV=4	6	200724_Q_ValkLC_WR_E2216_Bottom.10822.10822.3	controllerType=0 controllerNumber=1 scan=10822	38.9893
06010:4	2	K.LKPDPNTLC[+57.021]DEFKADEK.K		C[+57]	505.748	4	2019.97	2019.97	0	-0.3	139	Specific	344.77	344.77	344.77	6.43	65	>sp|P02769|cRAP ALBU_BOVIN Serum albumin OS=Bos taurus GN=ALB PE=1 SV=4	6	200724_Q_ValkLC_WR_E2216_Bottom.10821.10821.4	controllerType=0 controllerNumber=1 scan=10821	38.9868
07126:2	2	K.YLYEIAR.R			464.25	2	927.494	927.493	0	0.2	161	Specific	181.49	73.76	73.76	2.32	65	>sp|P02769|cRAP ALBU_BOVIN Serum albumin OS=Bos taurus GN=ALB PE=1 SV=4	6	200724_Q_ValkLC_WR_E2216_Bottom.12135.12135.2	controllerType=0 controllerNumber=1 scan=12135	42.6052
07520:2	2	K.YLYEIAR.R			464.251	2	927.495	927.493	0	2.1	161	Specific	182.79	69.89	69.89	1.7	65	>sp|P02769|cRAP ALBU_BOVIN Serum albumin OS=Bos taurus GN=ALB PE=1 SV=4	6	200724_Q_ValkLC_WR_E2216_Bottom.12615.12615.2	controllerType=0 controllerNumber=1 scan=12615	43.9544
07162:2	2	K.YLYEIAR.R			464.25	2	927.492	927.493	0	-1.2	161	Specific	195.48	47.09	47.09	2	65	>sp|P02769|cRAP ALBU_BOVIN Serum albumin OS=Bos taurus GN=ALB PE=1 SV=4	6	200724_Q_ValkLC_WR_E2216_Bottom.12178.12178.2	controllerType=0 controllerNumber=1 scan=12178	42.7208
06937:2	2	K.YLYEIAR.R			464.25	2	927.494	927.493	0	0.2	161	Specific	229.49	107.89	107.89	3.36	65	>sp|P02769|cRAP ALBU_BOVIN Serum albumin OS=Bos taurus GN=ALB PE=1 SV=4	6	200724_Q_ValkLC_WR_E2216_Bottom.11889.11889.2	controllerType=0 controllerNumber=1 scan=11889	41.8698
06638:2	2	K.YLYEIAR.R			464.251	2	927.494	927.493	0	0.8	161	Specific	250.14	114.08	114.08	3.68	65	>sp|P02769|cRAP ALBU_BOVIN Serum albumin OS=Bos taurus GN=ALB PE=1 SV=4	6	200724_Q_ValkLC_WR_E2216_Bottom.11537.11537.2	controllerType=0 controllerNumber=1 scan=11537	40.9038
06632:2	2	K.YLYEIAR.R			464.251	2	927.494	927.493	0	0.9	161	Specific	257.38	116.32	116.32	3.91	65	>sp|P02769|cRAP ALBU_BOVIN Serum albumin OS=Bos taurus GN=ALB PE=1 SV=4	6	200724_Q_ValkLC_WR_E2216_Bottom.11530.11530.2	controllerType=0 controllerNumber=1 scan=11530	40.8851
06464:2	2	K.YLYEIAR.R			464.251	2	927.494	927.493	0	0.8	161	Specific	271.97	114.56	114.56	3.87	65	>sp|P02769|cRAP ALBU_BOVIN Serum albumin OS=Bos taurus GN=ALB PE=1 SV=4	6	200724_Q_ValkLC_WR_E2216_Bottom.11340.11340.2	controllerType=0 controllerNumber=1 scan=11340	40.3787
06302:2	2	K.YLYEIAR.R			464.25	2	927.493	927.493	0	-0.4	161	Specific	322.11	152.25	152.25	4.23	65	>sp|P02769|cRAP ALBU_BOVIN Serum albumin OS=Bos taurus GN=ALB PE=1 SV=4	6	200724_Q_ValkLC_WR_E2216_Bottom.11154.11154.2	controllerType=0 controllerNumber=1 scan=11154	39.8715
06132:2	2	K.YLYEIAR.R			464.25	2	927.494	927.493	0	0.3	161	Specific	330.5	179.68	179.68	5.78	65	>sp|P02769|cRAP ALBU_BOVIN Serum albumin OS=Bos taurus GN=ALB PE=1 SV=4	6	200724_Q_ValkLC_WR_E2216_Bottom.10961.10961.2	controllerType=0 controllerNumber=1 scan=10961	39.3611
09922:3	2	R.RHPYFYAPELLYYANK.Y			682.347	3	2045.03	2045.03	0	-1.2	168	Specific	66.43	66.43	66.43	2.32	65	>sp|P02769|cRAP ALBU_BOVIN Serum albumin OS=Bos taurus GN=ALB PE=1 SV=4	6	200724_Q_ValkLC_WR_E2216_Bottom.16642.16642.3	controllerType=0 controllerNumber=1 scan=16642	58.273
10032:4	2	R.RHPYFYAPELLYYANK.Y			512.013	4	2045.03	2045.03	0	1.9	168	Specific	113.56	113.56	113.56	3.08	65	>sp|P02769|cRAP ALBU_BOVIN Serum albumin OS=Bos taurus GN=ALB PE=1 SV=4	6	200724_Q_ValkLC_WR_E2216_Bottom.17197.17197.4	controllerType=0 controllerNumber=1 scan=17197	60.8201
10020:3	2	R.RHPYFYAPELLYYANK.Y			682.347	3	2045.03	2045.03	0	-0.2	168	Specific	214.96	214.96	214.96	4.17	65	>sp|P02769|cRAP ALBU_BOVIN Serum albumin OS=Bos taurus GN=ALB PE=1 SV=4	6	200724_Q_ValkLC_WR_E2216_Bottom.17113.17113.3	controllerType=0 controllerNumber=1 scan=17113	60.4139
10011:4	2	R.RHPYFYAPELLYYANK.Y			512.013	4	2045.03	2045.03	0	1.1	168	Specific	261.65	261.65	261.65	6.09	65	>sp|P02769|cRAP ALBU_BOVIN Serum albumin OS=Bos taurus GN=ALB PE=1 SV=4	6	200724_Q_ValkLC_WR_E2216_Bottom.17083.17083.4	controllerType=0 controllerNumber=1 scan=17083	60.2806
09921:4	2	R.RHPYFYAPELLYYANK.Y			512.013	4	2045.03	2045.03	0	1.1	168	Specific	264.58	264.58	264.58	6.09	65	>sp|P02769|cRAP ALBU_BOVIN Serum albumin OS=Bos taurus GN=ALB PE=1 SV=4	6	200724_Q_ValkLC_WR_E2216_Bottom.16640.16640.4	controllerType=0 controllerNumber=1 scan=16640	58.2646
09964:4	2	R.RHPYFYAPELLYYANK.Y			512.013	4	2045.03	2045.03	0	0.3	168	Specific	306.35	306.35	306.35	5.53	65	>sp|P02769|cRAP ALBU_BOVIN Serum albumin OS=Bos taurus GN=ALB PE=1 SV=4	6	200724_Q_ValkLC_WR_E2216_Bottom.16861.16861.4	controllerType=0 controllerNumber=1 scan=16861	59.2687
09993:3	2	R.RHPYFYAPELLYYANK.Y			682.347	3	2045.03	2045.03	0	0	168	Specific	312.57	312.57	312.57	6.04	65	>sp|P02769|cRAP ALBU_BOVIN Serum albumin OS=Bos taurus GN=ALB PE=1 SV=4	6	200724_Q_ValkLC_WR_E2216_Bottom.16978.16978.3	controllerType=0 controllerNumber=1 scan=16978	59.789
09966:3	2	R.RHPYFYAPELLYYANK.Y			682.347	3	2045.03	2045.03	0	0	168	Specific	320.31	320.31	320.31	6.04	65	>sp|P02769|cRAP ALBU_BOVIN Serum albumin OS=Bos taurus GN=ALB PE=1 SV=4	6	200724_Q_ValkLC_WR_E2216_Bottom.16865.16865.3	controllerType=0 controllerNumber=1 scan=16865	59.2828
09946:3	2	R.RHPYFYAPELLYYANK.Y			682.347	3	2045.03	2045.03	0	-0.3	168	Specific	334.68	334.68	334.68	6.41	65	>sp|P02769|cRAP ALBU_BOVIN Serum albumin OS=Bos taurus GN=ALB PE=1 SV=4	6	200724_Q_ValkLC_WR_E2216_Bottom.16753.16753.3	controllerType=0 controllerNumber=1 scan=16753	58.7755
09945:4	2	R.RHPYFYAPELLYYANK.Y			512.013	4	2045.03	2045.03	0	0.3	168	Specific	346.61	346.61	346.61	7.09	65	>sp|P02769|cRAP ALBU_BOVIN Serum albumin OS=Bos taurus GN=ALB PE=1 SV=4	6	200724_Q_ValkLC_WR_E2216_Bottom.16750.16750.4	controllerType=0 controllerNumber=1 scan=16750	58.7642
09991:4	2	R.RHPYFYAPELLYYANK.Y			512.013	4	2045.03	2045.03	0	0.8	168	Specific	384.71	384.71	384.71	7.92	65	>sp|P02769|cRAP ALBU_BOVIN Serum albumin OS=Bos taurus GN=ALB PE=1 SV=4	6	200724_Q_ValkLC_WR_E2216_Bottom.16973.16973.4	controllerType=0 controllerNumber=1 scan=16973	59.7694
10018:3	2	R.RHPYFYAPELLYYAN[+0.984]K.Y		N[+1]	682.679	3	2046.02	2046.01	0	5.5	168	Specific	19.09	19.09	19.09	0.68	65	>sp|P02769|cRAP ALBU_BOVIN Serum albumin OS=Bos taurus GN=ALB PE=1 SV=4	6	200724_Q_ValkLC_WR_E2216_Bottom.17106.17106.3	controllerType=0 controllerNumber=1 scan=17106	60.3817
09819:3	2	R.HPYFYAPELLYYANK.Y			630.314	3	1888.93	1888.93	0	0.2	169	Specific	149.6	149.6	149.6	3.81	65	>sp|P02769|cRAP ALBU_BOVIN Serum albumin OS=Bos taurus GN=ALB PE=1 SV=4	6	200724_Q_ValkLC_WR_E2216_Bottom.16307.16307.3	controllerType=0 controllerNumber=1 scan=16307	56.788
05072:2	2	K.YNGVFQEC[+57.021]C[+57.021]QAEDK.G		C[+57]*2	874.356	2	1747.7	1747.7	0	-0.7	184	Specific	194.46	194.46	194.46	4.46	65	>sp|P02769|cRAP ALBU_BOVIN Serum albumin OS=Bos taurus GN=ALB PE=1 SV=4	6	200724_Q_ValkLC_WR_E2216_Bottom.9695.9695.2	controllerType=0 controllerNumber=1 scan=9695	35.8653
05065:2	2	K.YNGVFQEC[+57.021]C[+57.021]QAEDK.G		C[+57]*2	874.356	2	1747.7	1747.7	0	-0.7	184	Specific	287.2	287.2	287.2	6.1	65	>sp|P02769|cRAP ALBU_BOVIN Serum albumin OS=Bos taurus GN=ALB PE=1 SV=4	6	200724_Q_ValkLC_WR_E2216_Bottom.9687.9687.2	controllerType=0 controllerNumber=1 scan=9687	35.8436
04568:2	2	K.YNGVFQEC[+57.021]C[+57.021]QAEDK.G		C[+57]*2	874.356	2	1747.71	1747.7	0	0.4	184	Specific	471.49	471.49	471.49	8.17	65	>sp|P02769|cRAP ALBU_BOVIN Serum albumin OS=Bos taurus GN=ALB PE=1 SV=4	6	200724_Q_ValkLC_WR_E2216_Bottom.9102.9102.2	controllerType=0 controllerNumber=1 scan=9102	34.239
05714:2	2	K.YN[+0.984]GVFQEC[+57.021]C[+57.021]QAEDK.G		C[+57]*2, N[+1]	874.846	2	1748.69	1748.69	0	-2	184	Specific	435.85	435.85	327.83	7.32	65	>sp|P02769|cRAP ALBU_BOVIN Serum albumin OS=Bos taurus GN=ALB PE=1 SV=4	6	200724_Q_ValkLC_WR_E2216_Bottom.10465.10465.2	controllerType=0 controllerNumber=1 scan=10465	37.9888
06156:2	2	K.YN[+0.984]GVFQEC[+57.021]C[+57.021]QAEDK.G		C[+57]*2, N[+1]	874.849	2	1748.69	1748.69	0	1	184	Specific	577.69	541.32	283.47	8.81	65	>sp|P02769|cRAP ALBU_BOVIN Serum albumin OS=Bos taurus GN=ALB PE=1 SV=4	6	200724_Q_ValkLC_WR_E2216_Bottom.10988.10988.2	controllerType=0 controllerNumber=1 scan=10988	39.4323
00190:2	2	R.LSQKFPK.A			424.255	2	847.504	847.504	0	0.2	242	Specific	573.4	237.69	237.69	5.38	65	>sp|P02769|cRAP ALBU_BOVIN Serum albumin OS=Bos taurus GN=ALB PE=1 SV=4	6	200724_Q_ValkLC_WR_E2216_Bottom.2935.2935.2	controllerType=0 controllerNumber=1 scan=2935	14.749
00576:2	2	R.LSQ[+0.984]KFPK.A		Q[+1]	424.747	2	848.487	848.488	0	-0.3	242	Specific	134.44	44.93	44.93	1.1	65	>sp|P02769|cRAP ALBU_BOVIN Serum albumin OS=Bos taurus GN=ALB PE=1 SV=4	6	200724_Q_ValkLC_WR_E2216_Bottom.3513.3513.2	controllerType=0 controllerNumber=1 scan=3513	16.662
05168:2	2	K.AEFVEVTK.L			461.747	2	922.487	922.488	0	-0.5	249	Specific	338.4	103.7	103.7	5.07	65	>sp|P02769|cRAP ALBU_BOVIN Serum albumin OS=Bos taurus GN=ALB PE=1 SV=4	6	200724_Q_ValkLC_WR_E2216_Bottom.9812.9812.2	controllerType=0 controllerNumber=1 scan=9812	36.1927
03921:2	2	K.AEFVEVTK.L			461.748	2	922.488	922.488	0	-0.3	249	Specific	382.72	199.43	199.43	4.13	65	>sp|P02769|cRAP ALBU_BOVIN Serum albumin OS=Bos taurus GN=ALB PE=1 SV=4	6	200724_Q_ValkLC_WR_E2216_Bottom.8311.8311.2	controllerType=0 controllerNumber=1 scan=8311	31.9804
02333:4	2	K.VHKEC[+57.021]C[+57.021]HGDLLEC[+57.021]ADDR.A		C[+57]*3	529.226	4	2113.88	2113.88	0	-1.2	264	Specific	10.48	10.48	10.48	1.2	65	>sp|P02769|cRAP ALBU_BOVIN Serum albumin OS=Bos taurus GN=ALB PE=1 SV=4	6	200724_Q_ValkLC_WR_E2216_Bottom.6392.6392.2	controllerType=0 controllerNumber=1 scan=6392	26.5805
03964:3	2	K.EC[+57.021]C[+57.021]HGDLLEC[+57.021]ADDR.A		C[+57]*3	583.891	3	1749.66	1749.66	0	-1.6	267	Specific	461.52	461.52	461.52	8.02	65	>sp|P02769|cRAP ALBU_BOVIN Serum albumin OS=Bos taurus GN=ALB PE=1 SV=4	6	200724_Q_ValkLC_WR_E2216_Bottom.8375.8375.3	controllerType=0 controllerNumber=1 scan=8375	32.1951
02272:2	2	K.YIC[+57.021]DNQDTISSK.L		C[+57]	722.326	2	1443.64	1443.64	0	1.3	286	Specific	131.13	2	2	2	65	>sp|P02769|cRAP ALBU_BOVIN Serum albumin OS=Bos taurus GN=ALB PE=1 SV=4	6	200724_Q_ValkLC_WR_E2216_Bottom.6319.6319.2	controllerType=0 controllerNumber=1 scan=6319	26.3806
02454:2	2	K.YIC[+57.021]DNQDTISSK.L		C[+57]	722.323	2	1443.64	1443.64	0	-2.8	286	Specific	158.81	2	2	1.2	65	>sp|P02769|cRAP ALBU_BOVIN Serum albumin OS=Bos taurus GN=ALB PE=1 SV=4	6	200724_Q_ValkLC_WR_E2216_Bottom.6562.6562.2	controllerType=0 controllerNumber=1 scan=6562	27.1188
02622:2	2	K.YIC[+57.021]DNQDTISSK.L		C[+57]	722.326	2	1443.64	1443.64	0	1.2	286	Specific	344.39	94.4	94.4	4.54	65	>sp|P02769|cRAP ALBU_BOVIN Serum albumin OS=Bos taurus GN=ALB PE=1 SV=4	6	200724_Q_ValkLC_WR_E2216_Bottom.6754.6754.2	controllerType=0 controllerNumber=1 scan=6754	27.6383
02915:2	2	K.YIC[+57.021]DNQDTISSK.L		C[+57]	722.324	2	1443.64	1443.64	0	-0.3	286	Specific	410.53	129.31	129.31	5.81	65	>sp|P02769|cRAP ALBU_BOVIN Serum albumin OS=Bos taurus GN=ALB PE=1 SV=4	6	200724_Q_ValkLC_WR_E2216_Bottom.7112.7112.2	controllerType=0 controllerNumber=1 scan=7112	28.6513
03101:2	2	K.YIC[+57.021]DNQDTISSK.L		C[+57]	722.323	2	1443.64	1443.64	0	-1.9	286	Specific	417.87	135.21	135.21	5.67	65	>sp|P02769|cRAP ALBU_BOVIN Serum albumin OS=Bos taurus GN=ALB PE=1 SV=4	6	200724_Q_ValkLC_WR_E2216_Bottom.7351.7351.2	controllerType=0 controllerNumber=1 scan=7351	29.3601
02749:2	2	K.YIC[+57.021]DNQDTISSK.L		C[+57]	722.324	2	1443.64	1443.64	0	-0.2	286	Specific	627.4	213.14	213.14	8.35	65	>sp|P02769|cRAP ALBU_BOVIN Serum albumin OS=Bos taurus GN=ALB PE=1 SV=4	6	200724_Q_ValkLC_WR_E2216_Bottom.6923.6923.2	controllerType=0 controllerNumber=1 scan=6923	28.1486
03266:2	2	K.YIC[+57.021]DNQ[+0.984]DTISSK.L		C[+57], Q[+1]	722.816	2	1444.63	1444.63	0	-0.4	286	Specific	442.49	167.11	37.21	6.1	65	>sp|P02769|cRAP ALBU_BOVIN Serum albumin OS=Bos taurus GN=ALB PE=1 SV=4	6	200724_Q_ValkLC_WR_E2216_Bottom.7544.7544.2	controllerType=0 controllerNumber=1 scan=7544	29.8828
04010:2	2	K.YIC[+57.021]DN[+0.984]QDTISSK.L		C[+57], N[+1]	722.816	2	1444.62	1444.63	0	-0.9	286	Specific	521.88	218.64	80.23	5.17	65	>sp|P02769|cRAP ALBU_BOVIN Serum albumin OS=Bos taurus GN=ALB PE=1 SV=4	6	200724_Q_ValkLC_WR_E2216_Bottom.8430.8430.2	controllerType=0 controllerNumber=1 scan=8430	32.3495
01151:3	2	K.LKEC[+57.021]C[+57.021]DKPLLEK.S		C[+57]*2	511.598	3	1532.78	1532.78	0	-0.4	298	Specific	211.43	153.58	153.58	2.17	65	>sp|P02769|cRAP ALBU_BOVIN Serum albumin OS=Bos taurus GN=ALB PE=1 SV=4	6	200724_Q_ValkLC_WR_E2216_Bottom.4800.4800.3	controllerType=0 controllerNumber=1 scan=4800	21.6977
01062:3	2	K.LKEC[+57.021]C[+57.021]DKPLLEK.S		C[+57]*2	511.595	3	1532.77	1532.78	0	-6.2	298	Specific	341.71	254.21	254.21	4.1	65	>sp|P02769|cRAP ALBU_BOVIN Serum albumin OS=Bos taurus GN=ALB PE=1 SV=4	6	200724_Q_ValkLC_WR_E2216_Bottom.4654.4654.3	controllerType=0 controllerNumber=1 scan=4654	21.1918
01266:3	2	K.EC[+57.021]C[+57.021]DKPLLEK.S		C[+57]*2	431.205	3	1291.6	1291.6	0	-0.1	300	Specific	360.35	337.66	337.66	6.63	65	>sp|P02769|cRAP ALBU_BOVIN Serum albumin OS=Bos taurus GN=ALB PE=1 SV=4	6	200724_Q_ValkLC_WR_E2216_Bottom.4969.4969.3	controllerType=0 controllerNumber=1 scan=4969	22.2447
00171:2	2	K.SHC[+57.021]IAEVEK.D		C[+57]	536.758	2	1072.51	1072.51	0	0.4	310	Specific	596.37	398.2	398.2	8.02	65	>sp|P02769|cRAP ALBU_BOVIN Serum albumin OS=Bos taurus GN=ALB PE=1 SV=4	6	200724_Q_ValkLC_WR_E2216_Bottom.2915.2915.2	controllerType=0 controllerNumber=1 scan=2915	14.7
10159:3	2	K.DAFLGSFLYEYSR.R			523.252	3	1567.74	1567.74	0	-0.2	347	Specific	138.25	138.25	138.25	3	65	>sp|P02769|cRAP ALBU_BOVIN Serum albumin OS=Bos taurus GN=ALB PE=1 SV=4	6	200724_Q_ValkLC_WR_E2216_Bottom.20050.20050.3	controllerType=0 controllerNumber=1 scan=20050	73.8298
10157:2	2	K.DAFLGSFLYEYSR.R			784.375	2	1567.74	1567.74	0	-0.1	347	Specific	386.18	386.18	386.18	7.82	65	>sp|P02769|cRAP ALBU_BOVIN Serum albumin OS=Bos taurus GN=ALB PE=1 SV=4	6	200724_Q_ValkLC_WR_E2216_Bottom.20027.20027.2	controllerType=0 controllerNumber=1 scan=20027	73.7283
10118:3	2	R.RHPEYAVSVLLR.L			480.608	3	1439.81	1439.81	0	-0.8	360	Specific	5.52	5.52	5.52	1.2	65	>sp|P02769|cRAP ALBU_BOVIN Serum albumin OS=Bos taurus GN=ALB PE=1 SV=4	6	200724_Q_ValkLC_WR_E2216_Bottom.18896.18896.3	controllerType=0 controllerNumber=1 scan=18896	68.6194
10034:3	2	R.RHPEYAVSVLLR.L			480.608	3	1439.81	1439.81	0	-0.6	360	Specific	217.37	217.37	217.37	4.05	65	>sp|P02769|cRAP ALBU_BOVIN Serum albumin OS=Bos taurus GN=ALB PE=1 SV=4	6	200724_Q_ValkLC_WR_E2216_Bottom.17220.17220.3	controllerType=0 controllerNumber=1 scan=17220	60.9352
10045:3	2	R.RHPEYAVSVLLR.L			480.608	3	1439.81	1439.81	0	-0.6	360	Specific	272.77	272.77	272.77	5.19	65	>sp|P02769|cRAP ALBU_BOVIN Serum albumin OS=Bos taurus GN=ALB PE=1 SV=4	6	200724_Q_ValkLC_WR_E2216_Bottom.17325.17325.3	controllerType=0 controllerNumber=1 scan=17325	61.4405
10068:3	2	R.RHPEYAVSVLLR.L			480.609	3	1439.81	1439.81	0	-0.1	360	Specific	287.62	287.62	287.62	5.16	65	>sp|P02769|cRAP ALBU_BOVIN Serum albumin OS=Bos taurus GN=ALB PE=1 SV=4	6	200724_Q_ValkLC_WR_E2216_Bottom.17615.17615.3	controllerType=0 controllerNumber=1 scan=17615	62.7915
10051:3	2	R.RHPEYAVSVLLR.L			480.609	3	1439.81	1439.81	0	0	360	Specific	290.4	290.4	290.4	5.16	65	>sp|P02769|cRAP ALBU_BOVIN Serum albumin OS=Bos taurus GN=ALB PE=1 SV=4	6	200724_Q_ValkLC_WR_E2216_Bottom.17433.17433.3	controllerType=0 controllerNumber=1 scan=17433	61.963
10098:3	2	R.RHPEYAVSVLLR.L			480.609	3	1439.81	1439.81	0	-0.1	360	Specific	298.73	298.73	298.73	5.16	65	>sp|P02769|cRAP ALBU_BOVIN Serum albumin OS=Bos taurus GN=ALB PE=1 SV=4	6	200724_Q_ValkLC_WR_E2216_Bottom.18189.18189.3	controllerType=0 controllerNumber=1 scan=18189	65.3928
09954:3	2	R.RHPEYAVSVLLR.L			480.609	3	1439.81	1439.81	0	-0.1	360	Specific	314.85	314.85	314.85	5.46	65	>sp|P02769|cRAP ALBU_BOVIN Serum albumin OS=Bos taurus GN=ALB PE=1 SV=4	6	200724_Q_ValkLC_WR_E2216_Bottom.16781.16781.3	controllerType=0 controllerNumber=1 scan=16781	58.8947
09970:3	2	R.RHPEYAVSVLLR.L			480.609	3	1439.81	1439.81	0	0.1	360	Specific	334.17	334.17	334.17	5.83	65	>sp|P02769|cRAP ALBU_BOVIN Serum albumin OS=Bos taurus GN=ALB PE=1 SV=4	6	200724_Q_ValkLC_WR_E2216_Bottom.16891.16891.3	controllerType=0 controllerNumber=1 scan=16891	59.4066
09997:3	2	R.RHPEYAVSVLLR.L			480.608	3	1439.81	1439.81	0	-0.7	360	Specific	339.08	339.08	339.08	5.83	65	>sp|P02769|cRAP ALBU_BOVIN Serum albumin OS=Bos taurus GN=ALB PE=1 SV=4	6	200724_Q_ValkLC_WR_E2216_Bottom.17005.17005.3	controllerType=0 controllerNumber=1 scan=17005	59.9128
10021:3	2	R.RHPEYAVSVLLR.L			480.608	3	1439.81	1439.81	0	-1	360	Specific	342.06	342.06	342.06	5.69	65	>sp|P02769|cRAP ALBU_BOVIN Serum albumin OS=Bos taurus GN=ALB PE=1 SV=4	6	200724_Q_ValkLC_WR_E2216_Bottom.17115.17115.3	controllerType=0 controllerNumber=1 scan=17115	60.4222
09900:3	2	R.RHPEYAVSVLLR.L			480.609	3	1439.81	1439.81	0	0.1	360	Specific	350.09	350.09	350.09	6.12	65	>sp|P02769|cRAP ALBU_BOVIN Serum albumin OS=Bos taurus GN=ALB PE=1 SV=4	6	200724_Q_ValkLC_WR_E2216_Bottom.16558.16558.3	controllerType=0 controllerNumber=1 scan=16558	57.8888
07819:3	2	R.RHPEYAVSVLLR.L			480.608	3	1439.81	1439.81	0	-1.7	360	Specific	370.59	363.46	363.46	5.97	65	>sp|P02769|cRAP ALBU_BOVIN Serum albumin OS=Bos taurus GN=ALB PE=1 SV=4	6	200724_Q_ValkLC_WR_E2216_Bottom.13011.13011.3	controllerType=0 controllerNumber=1 scan=13011	45.1734
09703:3	2	R.RHPEYAVSVLLR.L			480.609	3	1439.81	1439.81	0	0.5	360	Specific	381.11	381.11	381.11	6.67	65	>sp|P02769|cRAP ALBU_BOVIN Serum albumin OS=Bos taurus GN=ALB PE=1 SV=4	6	200724_Q_ValkLC_WR_E2216_Bottom.15971.15971.3	controllerType=0 controllerNumber=1 scan=15971	55.374
09926:3	2	R.RHPEYAVSVLLR.L			480.609	3	1439.81	1439.81	0	-0.3	360	Specific	389.5	389.5	389.5	7.02	65	>sp|P02769|cRAP ALBU_BOVIN Serum albumin OS=Bos taurus GN=ALB PE=1 SV=4	6	200724_Q_ValkLC_WR_E2216_Bottom.16667.16667.3	controllerType=0 controllerNumber=1 scan=16667	58.3932
09573:3	2	R.RHPEYAVSVLLR.L			480.609	3	1439.81	1439.81	0	0.8	360	Specific	408.19	408.19	408.19	6.69	65	>sp|P02769|cRAP ALBU_BOVIN Serum albumin OS=Bos taurus GN=ALB PE=1 SV=4	6	200724_Q_ValkLC_WR_E2216_Bottom.15710.15710.3	controllerType=0 controllerNumber=1 scan=15710	54.3637
09859:3	2	R.RHPEYAVSVLLR.L			480.609	3	1439.81	1439.81	0	0.1	360	Specific	426.81	426.81	426.81	7.05	65	>sp|P02769|cRAP ALBU_BOVIN Serum albumin OS=Bos taurus GN=ALB PE=1 SV=4	6	200724_Q_ValkLC_WR_E2216_Bottom.16442.16442.3	controllerType=0 controllerNumber=1 scan=16442	57.3883
09794:3	2	R.RHPEYAVSVLLR.L			480.609	3	1439.81	1439.81	0	0.4	360	Specific	435.71	435.71	435.71	7.05	65	>sp|P02769|cRAP ALBU_BOVIN Serum albumin OS=Bos taurus GN=ALB PE=1 SV=4	6	200724_Q_ValkLC_WR_E2216_Bottom.16216.16216.3	controllerType=0 controllerNumber=1 scan=16216	56.3817
09423:3	2	R.RHPEYAVSVLLR.L			480.609	3	1439.81	1439.81	0	-0.2	360	Specific	437.03	437.03	437.03	7.05	65	>sp|P02769|cRAP ALBU_BOVIN Serum albumin OS=Bos taurus GN=ALB PE=1 SV=4	6	200724_Q_ValkLC_WR_E2216_Bottom.15441.15441.3	controllerType=0 controllerNumber=1 scan=15441	53.3503
09822:3	2	R.RHPEYAVSVLLR.L			480.609	3	1439.81	1439.81	0	0.3	360	Specific	439.11	439.11	439.11	7.05	65	>sp|P02769|cRAP ALBU_BOVIN Serum albumin OS=Bos taurus GN=ALB PE=1 SV=4	6	200724_Q_ValkLC_WR_E2216_Bottom.16327.16327.3	controllerType=0 controllerNumber=1 scan=16327	56.8838
09760:3	2	R.RHPEYAVSVLLR.L			480.609	3	1439.81	1439.81	0	0	360	Specific	441.79	441.79	441.79	7.05	65	>sp|P02769|cRAP ALBU_BOVIN Serum albumin OS=Bos taurus GN=ALB PE=1 SV=4	6	200724_Q_ValkLC_WR_E2216_Bottom.16097.16097.3	controllerType=0 controllerNumber=1 scan=16097	55.8761
07969:3	2	R.RHPEYAVSVLLR.L			480.608	3	1439.81	1439.81	0	-0.6	360	Specific	445.68	445.68	445.68	7.05	65	>sp|P02769|cRAP ALBU_BOVIN Serum albumin OS=Bos taurus GN=ALB PE=1 SV=4	6	200724_Q_ValkLC_WR_E2216_Bottom.13192.13192.3	controllerType=0 controllerNumber=1 scan=13192	45.6838
09631:3	2	R.RHPEYAVSVLLR.L			480.609	3	1439.81	1439.81	0	-0.4	360	Specific	452.62	452.62	452.62	7.09	65	>sp|P02769|cRAP ALBU_BOVIN Serum albumin OS=Bos taurus GN=ALB PE=1 SV=4	6	200724_Q_ValkLC_WR_E2216_Bottom.15836.15836.3	controllerType=0 controllerNumber=1 scan=15836	54.8649
09507:3	2	R.RHPEYAVSVLLR.L			480.609	3	1439.81	1439.81	0	-0.1	360	Specific	476.19	476.19	476.19	7.15	65	>sp|P02769|cRAP ALBU_BOVIN Serum albumin OS=Bos taurus GN=ALB PE=1 SV=4	6	200724_Q_ValkLC_WR_E2216_Bottom.15580.15580.3	controllerType=0 controllerNumber=1 scan=15580	53.8547
09193:3	2	R.RHPEYAVSVLLR.L			480.609	3	1439.81	1439.81	0	-0.2	360	Specific	492.09	492.09	492.09	7.15	65	>sp|P02769|cRAP ALBU_BOVIN Serum albumin OS=Bos taurus GN=ALB PE=1 SV=4	6	200724_Q_ValkLC_WR_E2216_Bottom.15029.15029.3	controllerType=0 controllerNumber=1 scan=15029	51.8266
09262:3	2	R.RHPEYAVSVLLR.L			480.609	3	1439.81	1439.81	0	0.1	360	Specific	497.55	497.55	497.55	7.15	65	>sp|P02769|cRAP ALBU_BOVIN Serum albumin OS=Bos taurus GN=ALB PE=1 SV=4	6	200724_Q_ValkLC_WR_E2216_Bottom.15161.15161.3	controllerType=0 controllerNumber=1 scan=15161	52.332
08525:3	2	R.RHPEYAVSVLLR.L			480.609	3	1439.81	1439.81	0	0.1	360	Specific	509.37	509.37	509.37	7.12	65	>sp|P02769|cRAP ALBU_BOVIN Serum albumin OS=Bos taurus GN=ALB PE=1 SV=4	6	200724_Q_ValkLC_WR_E2216_Bottom.13947.13947.3	controllerType=0 controllerNumber=1 scan=13947	48.0264
09007:3	2	R.RHPEYAVSVLLR.L			480.609	3	1439.81	1439.81	0	-0.2	360	Specific	523.02	522.76	522.76	7.12	65	>sp|P02769|cRAP ALBU_BOVIN Serum albumin OS=Bos taurus GN=ALB PE=1 SV=4	6	200724_Q_ValkLC_WR_E2216_Bottom.14735.14735.3	controllerType=0 controllerNumber=1 scan=14735	50.8059
09330:3	2	R.RHPEYAVSVLLR.L			480.609	3	1439.81	1439.81	0	0.6	360	Specific	532.47	517.37	517.37	6.86	65	>sp|P02769|cRAP ALBU_BOVIN Serum albumin OS=Bos taurus GN=ALB PE=1 SV=4	6	200724_Q_ValkLC_WR_E2216_Bottom.15293.15293.3	controllerType=0 controllerNumber=1 scan=15293	52.8404
08877:3	2	R.RHPEYAVSVLLR.L			480.609	3	1439.81	1439.81	0	0.2	360	Specific	551.26	551.26	551.26	7.3	65	>sp|P02769|cRAP ALBU_BOVIN Serum albumin OS=Bos taurus GN=ALB PE=1 SV=4	6	200724_Q_ValkLC_WR_E2216_Bottom.14473.14473.3	controllerType=0 controllerNumber=1 scan=14473	49.7828
08187:3	2	R.RHPEYAVSVLLR.L			480.609	3	1439.81	1439.81	0	-0.1	360	Specific	568.87	566.86	566.86	7.3	65	>sp|P02769|cRAP ALBU_BOVIN Serum albumin OS=Bos taurus GN=ALB PE=1 SV=4	6	200724_Q_ValkLC_WR_E2216_Bottom.13506.13506.3	controllerType=0 controllerNumber=1 scan=13506	46.7077
08946:3	2	R.RHPEYAVSVLLR.L			480.609	3	1439.81	1439.81	0	0.2	360	Specific	570.47	569.94	569.94	7.3	65	>sp|P02769|cRAP ALBU_BOVIN Serum albumin OS=Bos taurus GN=ALB PE=1 SV=4	6	200724_Q_ValkLC_WR_E2216_Bottom.14608.14608.3	controllerType=0 controllerNumber=1 scan=14608	50.2978
08077:3	2	R.RHPEYAVSVLLR.L			480.609	3	1439.81	1439.81	0	0.1	360	Specific	581.49	573.96	573.96	8.08	65	>sp|P02769|cRAP ALBU_BOVIN Serum albumin OS=Bos taurus GN=ALB PE=1 SV=4	6	200724_Q_ValkLC_WR_E2216_Bottom.13349.13349.3	controllerType=0 controllerNumber=1 scan=13349	46.1951
08788:3	2	R.RHPEYAVSVLLR.L			480.609	3	1439.81	1439.81	0	0.1	360	Specific	584.98	576.97	576.97	8.08	65	>sp|P02769|cRAP ALBU_BOVIN Serum albumin OS=Bos taurus GN=ALB PE=1 SV=4	6	200724_Q_ValkLC_WR_E2216_Bottom.14330.14330.3	controllerType=0 controllerNumber=1 scan=14330	49.281
09096:3	2	R.RHPEYAVSVLLR.L			480.609	3	1439.81	1439.81	0	-0.4	360	Specific	589.98	589.98	589.98	8.08	65	>sp|P02769|cRAP ALBU_BOVIN Serum albumin OS=Bos taurus GN=ALB PE=1 SV=4	6	200724_Q_ValkLC_WR_E2216_Bottom.14880.14880.3	controllerType=0 controllerNumber=1 scan=14880	51.3211
08320:3	2	R.RHPEYAVSVLLR.L			480.609	3	1439.81	1439.81	0	0	360	Specific	602.4	598.19	598.19	9.08	65	>sp|P02769|cRAP ALBU_BOVIN Serum albumin OS=Bos taurus GN=ALB PE=1 SV=4	6	200724_Q_ValkLC_WR_E2216_Bottom.13680.13680.3	controllerType=0 controllerNumber=1 scan=13680	47.2291
08687:3	2	R.RHPEYAVSVLLR.L			480.609	3	1439.81	1439.81	0	-0.1	360	Specific	607.05	580.81	580.81	9.08	65	>sp|P02769|cRAP ALBU_BOVIN Serum albumin OS=Bos taurus GN=ALB PE=1 SV=4	6	200724_Q_ValkLC_WR_E2216_Bottom.14178.14178.3	controllerType=0 controllerNumber=1 scan=14178	48.7719
08452:3	2	R.RHPEYAVSVLLR.L			480.609	3	1439.81	1439.81	0	-0.2	360	Specific	612.13	587.56	587.56	9.08	65	>sp|P02769|cRAP ALBU_BOVIN Serum albumin OS=Bos taurus GN=ALB PE=1 SV=4	6	200724_Q_ValkLC_WR_E2216_Bottom.13854.13854.3	controllerType=0 controllerNumber=1 scan=13854	47.7564
08594:3	2	R.RHPEYAVSVLLR.L			480.609	3	1439.81	1439.81	0	-0.2	360	Specific	614.77	583.48	583.48	9.08	65	>sp|P02769|cRAP ALBU_BOVIN Serum albumin OS=Bos taurus GN=ALB PE=1 SV=4	6	200724_Q_ValkLC_WR_E2216_Bottom.14031.14031.3	controllerType=0 controllerNumber=1 scan=14031	48.2648
07423:2	2	R.HPEYAVSVLLR.L			642.357	2	1283.71	1283.71	0	-2.6	361	Specific	351.34	195.2	195.2	3.39	65	>sp|P02769|cRAP ALBU_BOVIN Serum albumin OS=Bos taurus GN=ALB PE=1 SV=4	6	200724_Q_ValkLC_WR_E2216_Bottom.12503.12503.2	controllerType=0 controllerNumber=1 scan=12503	43.65
04037:2	2	K.EYEATLEEC[+57.021]C[+57.021]AK.D		C[+57]*2	751.809	2	1502.61	1502.61	0	-1.5	375	Specific	98.57	98.57	98.57	2.44	65	>sp|P02769|cRAP ALBU_BOVIN Serum albumin OS=Bos taurus GN=ALB PE=1 SV=4	6	200724_Q_ValkLC_WR_E2216_Bottom.8461.8461.2	controllerType=0 controllerNumber=1 scan=8461	32.4332
04130:3	2	K.EYEATLEEC[+57.021]C[+57.021]AK.D		C[+57]*2	501.543	3	1502.61	1502.61	0	0.3	375	Specific	231.65	231.65	231.65	4	65	>sp|P02769|cRAP ALBU_BOVIN Serum albumin OS=Bos taurus GN=ALB PE=1 SV=4	6	200724_Q_ValkLC_WR_E2216_Bottom.8571.8571.3	controllerType=0 controllerNumber=1 scan=8571	32.7426
04160:2	2	K.EYEATLEEC[+57.021]C[+57.021]AK.D		C[+57]*2	751.811	2	1502.62	1502.61	0	1.2	375	Specific	544.52	402.52	402.52	7.53	65	>sp|P02769|cRAP ALBU_BOVIN Serum albumin OS=Bos taurus GN=ALB PE=1 SV=4	6	200724_Q_ValkLC_WR_E2216_Bottom.8619.8619.2	controllerType=0 controllerNumber=1 scan=8619	32.9091
06072:2	2	K.DDPHAC[+57.021]YSTVFDK.L		C[+57]	777.83	2	1554.65	1554.65	0	0.2	387	Specific	415.01	415.01	415.01	7.17	65	>sp|P02769|cRAP ALBU_BOVIN Serum albumin OS=Bos taurus GN=ALB PE=1 SV=4	6	200724_Q_ValkLC_WR_E2216_Bottom.10893.10893.2	controllerType=0 controllerNumber=1 scan=10893	39.1813
06079:3	2	K.DDPHAC[+57.021]YSTVFDK.L		C[+57]	518.889	3	1554.65	1554.65	0	-0.1	387	Specific	606.33	598.58	598.58	9.88	65	>sp|P02769|cRAP ALBU_BOVIN Serum albumin OS=Bos taurus GN=ALB PE=1 SV=4	6	200724_Q_ValkLC_WR_E2216_Bottom.10901.10901.3	controllerType=0 controllerNumber=1 scan=10901	39.2022
04946:2	2	K.HLVDEPQNLIK.Q			653.362	2	1305.72	1305.72	0	0	402	Specific	128.89	61.51	61.51	1.21	65	>sp|P02769|cRAP ALBU_BOVIN Serum albumin OS=Bos taurus GN=ALB PE=1 SV=4	6	200724_Q_ValkLC_WR_E2216_Bottom.9552.9552.2	controllerType=0 controllerNumber=1 scan=9552	35.4829
06158:3	2	K.HLVDEPQNLIK.Q			435.91	3	1305.72	1305.72	0	-0.4	402	Specific	227.6	227.6	227.6	5.24	65	>sp|P02769|cRAP ALBU_BOVIN Serum albumin OS=Bos taurus GN=ALB PE=1 SV=4	6	200724_Q_ValkLC_WR_E2216_Bottom.10990.10990.3	controllerType=0 controllerNumber=1 scan=10990	39.4374
05867:3	2	K.HLVDEPQNLIK.Q			435.91	3	1305.72	1305.72	0	0.3	402	Specific	246.76	183.86	183.86	4.96	65	>sp|P02769|cRAP ALBU_BOVIN Serum albumin OS=Bos taurus GN=ALB PE=1 SV=4	6	200724_Q_ValkLC_WR_E2216_Bottom.10653.10653.3	controllerType=0 controllerNumber=1 scan=10653	38.5289
05580:2	2	K.HLVDEPQNLIK.Q			653.363	2	1305.72	1305.72	0	1.7	402	Specific	382.13	232.74	232.74	5.06	65	>sp|P02769|cRAP ALBU_BOVIN Serum albumin OS=Bos taurus GN=ALB PE=1 SV=4	6	200724_Q_ValkLC_WR_E2216_Bottom.10300.10300.2	controllerType=0 controllerNumber=1 scan=10300	37.5165
05618:3	2	K.HLVDEPQNLIK.Q			435.91	3	1305.72	1305.72	0	-0.3	402	Specific	456.62	416.21	416.21	7.58	65	>sp|P02769|cRAP ALBU_BOVIN Serum albumin OS=Bos taurus GN=ALB PE=1 SV=4	6	200724_Q_ValkLC_WR_E2216_Bottom.10352.10352.3	controllerType=0 controllerNumber=1 scan=10352	37.6744
05214:2	2	K.HLVDEPQNLIK.Q			653.361	2	1305.72	1305.72	0	-0.3	402	Specific	467.49	208.08	208.08	4.43	65	>sp|P02769|cRAP ALBU_BOVIN Serum albumin OS=Bos taurus GN=ALB PE=1 SV=4	6	200724_Q_ValkLC_WR_E2216_Bottom.9868.9868.3	controllerType=0 controllerNumber=1 scan=9868	36.3451
05729:2	2	K.HLVDEPQNLIK.Q			653.361	2	1305.72	1305.72	0	-0.6	402	Specific	676.14	354.62	354.62	9.09	65	>sp|P02769|cRAP ALBU_BOVIN Serum albumin OS=Bos taurus GN=ALB PE=1 SV=4	6	200724_Q_ValkLC_WR_E2216_Bottom.10482.10482.2	controllerType=0 controllerNumber=1 scan=10482	38.035
06652:2	2	K.HLVDEPQN[+0.984]LIK.Q		N[+1]	653.854	2	1306.7	1306.7	0	-0.3	402	Specific	568.78	384.77	9.82	7.13	65	>sp|P02769|cRAP ALBU_BOVIN Serum albumin OS=Bos taurus GN=ALB PE=1 SV=4	6	200724_Q_ValkLC_WR_E2216_Bottom.11552.11552.2	controllerType=0 controllerNumber=1 scan=11552	40.9436
06221:2	2	K.HLVDEPQ[+0.984]NLIK.Q		Q[+1]	653.855	2	1306.7	1306.7	0	2.5	402	Specific	609.95	383.25	20.38	8.3	65	>sp|P02769|cRAP ALBU_BOVIN Serum albumin OS=Bos taurus GN=ALB PE=1 SV=4	6	200724_Q_ValkLC_WR_E2216_Bottom.11063.11063.2	controllerType=0 controllerNumber=1 scan=11063	39.6316
00247:2	2	K.QNC[+57.021]DQFEK.L		C[+57]	534.725	2	1068.44	1068.44	0	0.2	413	Specific	463.5	315.13	315.13	6.51	65	>sp|P02769|cRAP ALBU_BOVIN Serum albumin OS=Bos taurus GN=ALB PE=1 SV=4	6	200724_Q_ValkLC_WR_E2216_Bottom.2996.2996.2	controllerType=0 controllerNumber=1 scan=2996	14.9022
09414:2	2	K.LGEYGFQNALIVR.Y			740.402	2	1479.8	1479.8	0	0.4	421	Specific	218.93	218.93	218.93	4.39	65	>sp|P02769|cRAP ALBU_BOVIN Serum albumin OS=Bos taurus GN=ALB PE=1 SV=4	6	200724_Q_ValkLC_WR_E2216_Bottom.15418.15418.2	controllerType=0 controllerNumber=1 scan=15418	53.2521
09565:2	2	K.LGEYGFQNALIVR.Y			740.404	2	1479.8	1479.8	0	3.7	421	Specific	351.01	351.01	351.01	5.89	65	>sp|P02769|cRAP ALBU_BOVIN Serum albumin OS=Bos taurus GN=ALB PE=1 SV=4	6	200724_Q_ValkLC_WR_E2216_Bottom.15695.15695.2	controllerType=0 controllerNumber=1 scan=15695	54.3067
09633:2	2	K.LGEYGFQNALIVR.Y			740.401	2	1479.8	1479.8	0	-0.1	421	Specific	430.51	393.21	393.21	7.85	65	>sp|P02769|cRAP ALBU_BOVIN Serum albumin OS=Bos taurus GN=ALB PE=1 SV=4	6	200724_Q_ValkLC_WR_E2216_Bottom.15846.15846.2	controllerType=0 controllerNumber=1 scan=15846	54.9085
09579:2	2	K.LGEYGFQNALIVR.Y			740.402	2	1479.8	1479.8	0	0.4	421	Specific	435.82	405.8	405.8	7.85	65	>sp|P02769|cRAP ALBU_BOVIN Serum albumin OS=Bos taurus GN=ALB PE=1 SV=4	6	200724_Q_ValkLC_WR_E2216_Bottom.15721.15721.2	controllerType=0 controllerNumber=1 scan=15721	54.4033
09713:2	2	K.LGEYGFQNALIVR.Y			740.401	2	1479.8	1479.8	0	-0.3	421	Specific	763.95	579.95	579.95	12.88	65	>sp|P02769|cRAP ALBU_BOVIN Serum albumin OS=Bos taurus GN=ALB PE=1 SV=4	6	200724_Q_ValkLC_WR_E2216_Bottom.15985.15985.2	controllerType=0 controllerNumber=1 scan=15985	55.4151
09936:2	2	K.LGEYGFQN[+0.984]ALIVR.Y		N[+1]	740.894	2	1480.78	1480.78	0	0.5	421	Specific	388.16	329.3	44.38	6.51	65	>sp|P02769|cRAP ALBU_BOVIN Serum albumin OS=Bos taurus GN=ALB PE=1 SV=4	6	200724_Q_ValkLC_WR_E2216_Bottom.16711.16711.2	controllerType=0 controllerNumber=1 scan=16711	58.5933
09199:3	2	K.LGEYGFQNALIVRYTR.K			634.006	3	1900	1900.01	0	-2.5	421	Specific	144.33	134.53	134.53	2.9	65	>sp|P02769|cRAP ALBU_BOVIN Serum albumin OS=Bos taurus GN=ALB PE=1 SV=4	6	200724_Q_ValkLC_WR_E2216_Bottom.15039.15039.3	controllerType=0 controllerNumber=1 scan=15039	51.865
05436:3	2	R.KVPQVSTPTLVEVSR.S			547.318	3	1639.94	1639.94	0	1.7	437	Specific	19.77	19.77	19.77	1.98	65	>sp|P02769|cRAP ALBU_BOVIN Serum albumin OS=Bos taurus GN=ALB PE=1 SV=4	6	200724_Q_ValkLC_WR_E2216_Bottom.10132.10132.3	controllerType=0 controllerNumber=1 scan=10132	37.0633
07027:3	2	R.KVPQVSTPTLVEVSR.S			547.317	3	1639.94	1639.94	0	-0.6	437	Specific	60.5	60.5	60.5	2.88	65	>sp|P02769|cRAP ALBU_BOVIN Serum albumin OS=Bos taurus GN=ALB PE=1 SV=4	6	200724_Q_ValkLC_WR_E2216_Bottom.12004.12004.3	controllerType=0 controllerNumber=1 scan=12004	42.2054
05271:3	2	R.KVPQVSTPTLVEVSR.S			547.318	3	1639.94	1639.94	0	0.7	437	Specific	74.88	74.88	74.88	2.86	65	>sp|P02769|cRAP ALBU_BOVIN Serum albumin OS=Bos taurus GN=ALB PE=1 SV=4	6	200724_Q_ValkLC_WR_E2216_Bottom.9933.9933.3	controllerType=0 controllerNumber=1 scan=9933	36.5197
06880:3	2	R.KVPQVSTPTLVEVSR.S			547.32	3	1639.94	1639.94	0	4.4	437	Specific	105.13	105.13	105.13	2.86	65	>sp|P02769|cRAP ALBU_BOVIN Serum albumin OS=Bos taurus GN=ALB PE=1 SV=4	6	200724_Q_ValkLC_WR_E2216_Bottom.11817.11817.3	controllerType=0 controllerNumber=1 scan=11817	41.6641
05372:3	2	R.KVPQVSTPTLVEVSR.S			547.317	3	1639.93	1639.94	0	-1.8	437	Specific	162.13	162.13	162.13	3.99	65	>sp|P02769|cRAP ALBU_BOVIN Serum albumin OS=Bos taurus GN=ALB PE=1 SV=4	6	200724_Q_ValkLC_WR_E2216_Bottom.10054.10054.3	controllerType=0 controllerNumber=1 scan=10054	36.8509
06335:3	2	R.KVPQVSTPTLVEVSR.S			547.316	3	1639.93	1639.94	0	-2.8	437	Specific	228.43	228.43	228.43	5.18	65	>sp|P02769|cRAP ALBU_BOVIN Serum albumin OS=Bos taurus GN=ALB PE=1 SV=4	6	200724_Q_ValkLC_WR_E2216_Bottom.11189.11189.3	controllerType=0 controllerNumber=1 scan=11189	39.9641
05826:2	2	R.KVPQVSTPTLVEVSR.S			820.473	2	1639.94	1639.94	0	1	437	Specific	469.51	336.43	336.43	4.93	65	>sp|P02769|cRAP ALBU_BOVIN Serum albumin OS=Bos taurus GN=ALB PE=1 SV=4	6	200724_Q_ValkLC_WR_E2216_Bottom.10606.10606.2	controllerType=0 controllerNumber=1 scan=10606	38.4021
05801:3	2	R.KVPQVSTPTLVEVSR.S			547.317	3	1639.94	1639.94	0	-0.5	437	Specific	536.9	471.33	471.33	8.46	65	>sp|P02769|cRAP ALBU_BOVIN Serum albumin OS=Bos taurus GN=ALB PE=1 SV=4	6	200724_Q_ValkLC_WR_E2216_Bottom.10575.10575.3	controllerType=0 controllerNumber=1 scan=10575	38.3112
05858:3	2	R.KVPQVSTPTLVEVSR.S			547.318	3	1639.94	1639.94	0	0.6	437	Specific	607.86	584.64	584.64	9.98	65	>sp|P02769|cRAP ALBU_BOVIN Serum albumin OS=Bos taurus GN=ALB PE=1 SV=4	6	200724_Q_ValkLC_WR_E2216_Bottom.10644.10644.3	controllerType=0 controllerNumber=1 scan=10644	38.5058
05963:3	2	R.KVPQVSTPTLVEVSR.S			547.318	3	1639.94	1639.94	0	0.3	437	Specific	623.99	595.71	595.71	10.33	65	>sp|P02769|cRAP ALBU_BOVIN Serum albumin OS=Bos taurus GN=ALB PE=1 SV=4	6	200724_Q_ValkLC_WR_E2216_Bottom.10764.10764.3	controllerType=0 controllerNumber=1 scan=10764	38.8335
06401:2	2	R.KVPQ[+0.984]VSTPTLVEVSR.S		Q[+1]	820.965	2	1640.92	1640.92	0	0.3	437	Specific	147.34	147.34	147.34	3.52	65	>sp|P02769|cRAP ALBU_BOVIN Serum albumin OS=Bos taurus GN=ALB PE=1 SV=4	6	200724_Q_ValkLC_WR_E2216_Bottom.11267.11267.2	controllerType=0 controllerNumber=1 scan=11267	40.1829
06499:3	2	R.KVPQ[+0.984]VSTPTLVEVSR.S		Q[+1]	547.645	3	1640.92	1640.92	0	-0.6	437	Specific	364.91	292.44	292.44	7.06	65	>sp|P02769|cRAP ALBU_BOVIN Serum albumin OS=Bos taurus GN=ALB PE=1 SV=4	6	200724_Q_ValkLC_WR_E2216_Bottom.11380.11380.3	controllerType=0 controllerNumber=1 scan=11380	40.4854
07948:3	2	K.VPQVSTPTLVEVSR.S			504.619	3	1511.84	1511.84	0	0.1	438	Specific	424.55	370.64	370.64	6.74	65	>sp|P02769|cRAP ALBU_BOVIN Serum albumin OS=Bos taurus GN=ALB PE=1 SV=4	6	200724_Q_ValkLC_WR_E2216_Bottom.13161.13161.3	controllerType=0 controllerNumber=1 scan=13161	45.5827
07937:2	2	K.VPQVSTPTLVEVSR.S			756.426	2	1511.84	1511.84	0	1.1	438	Specific	472.24	228.26	228.26	6.64	65	>sp|P02769|cRAP ALBU_BOVIN Serum albumin OS=Bos taurus GN=ALB PE=1 SV=4	6	200724_Q_ValkLC_WR_E2216_Bottom.13147.13147.2	controllerType=0 controllerNumber=1 scan=13147	45.5389
10131:3	2	R.MPC[+57.021]TEDYLSLILNR.L		C[+57]	575.617	3	1724.84	1724.83	0	0.5	469	Specific	202.47	202.47	202.47	4.14	65	>sp|P02769|cRAP ALBU_BOVIN Serum albumin OS=Bos taurus GN=ALB PE=1 SV=4	6	200724_Q_ValkLC_WR_E2216_Bottom.19101.19101.3	controllerType=0 controllerNumber=1 scan=19101	69.5853
00348:2	2	R.LC[+57.021]VLHEK.T		C[+57]	449.744	2	898.481	898.481	0	-0.2	483	Specific	149.64	129.24	129.24	2.28	65	>sp|P02769|cRAP ALBU_BOVIN Serum albumin OS=Bos taurus GN=ALB PE=1 SV=4	6	200724_Q_ValkLC_WR_E2216_Bottom.3130.3130.2	controllerType=0 controllerNumber=1 scan=3130	15.3186
00595:2	2	R.LC[+57.021]VLHEK.T		C[+57]	449.744	2	898.481	898.481	0	-0.3	483	Specific	185.11	137.64	137.64	2.84	65	>sp|P02769|cRAP ALBU_BOVIN Serum albumin OS=Bos taurus GN=ALB PE=1 SV=4	6	200724_Q_ValkLC_WR_E2216_Bottom.3558.3558.2	controllerType=0 controllerNumber=1 scan=3558	16.8444
00634:2	2	R.LC[+57.021]VLHEK.T		C[+57]	449.744	2	898.481	898.481	0	-0.3	483	Specific	464.91	170.24	170.24	4.13	65	>sp|P02769|cRAP ALBU_BOVIN Serum albumin OS=Bos taurus GN=ALB PE=1 SV=4	6	200724_Q_ValkLC_WR_E2216_Bottom.3676.3676.2	controllerType=0 controllerNumber=1 scan=3676	17.3467
06386:2	2	K.C[+57.021]C[+57.021]TESLVNR.R		C[+57]*2	569.755	2	1138.5	1138.5	0	4	499	Specific	0.36	0.36	0.36	0.42	65	>sp|P02769|cRAP ALBU_BOVIN Serum albumin OS=Bos taurus GN=ALB PE=1 SV=4	6	200724_Q_ValkLC_WR_E2216_Bottom.11249.11249.2	controllerType=0 controllerNumber=1 scan=11249	40.1321
01714:2	2	K.C[+57.021]C[+57.021]TESLVNR.R		C[+57]*2	569.753	2	1138.5	1138.5	0	1.2	499	Specific	467.8	255.37	255.37	6.2	65	>sp|P02769|cRAP ALBU_BOVIN Serum albumin OS=Bos taurus GN=ALB PE=1 SV=4	6	200724_Q_ValkLC_WR_E2216_Bottom.5610.5610.2	controllerType=0 controllerNumber=1 scan=5610	24.3267
07611:3	2	R.RPC[+57.021]FSALTPDETYVPK.A		C[+57]	627.644	3	1880.92	1880.92	0	-1.4	508	Specific	106.13	106.13	106.13	3.53	65	>sp|P02769|cRAP ALBU_BOVIN Serum albumin OS=Bos taurus GN=ALB PE=1 SV=4	6	200724_Q_ValkLC_WR_E2216_Bottom.12724.12724.3	controllerType=0 controllerNumber=1 scan=12724	44.2506
07209:2	2	R.RPC[+57.021]FSALTPDETYVPK.A		C[+57]	940.965	2	1880.92	1880.92	0	1	508	Specific	126.3	47.59	47.59	1.21	65	>sp|P02769|cRAP ALBU_BOVIN Serum albumin OS=Bos taurus GN=ALB PE=1 SV=4	6	200724_Q_ValkLC_WR_E2216_Bottom.12240.12240.2	controllerType=0 controllerNumber=1 scan=12240	42.9087
07220:3	2	R.RPC[+57.021]FSALTPDETYVPK.A		C[+57]	627.645	3	1880.92	1880.92	0	-0.2	508	Specific	271.96	271.96	271.96	6.44	65	>sp|P02769|cRAP ALBU_BOVIN Serum albumin OS=Bos taurus GN=ALB PE=1 SV=4	6	200724_Q_ValkLC_WR_E2216_Bottom.12255.12255.2	controllerType=0 controllerNumber=1 scan=12255	42.9549
07189:3	2	R.RPC[+57.021]FSALTPDETYVPK.A		C[+57]	627.645	3	1880.92	1880.92	0	0.3	508	Specific	505.2	501.18	501.18	8.37	65	>sp|P02769|cRAP ALBU_BOVIN Serum albumin OS=Bos taurus GN=ALB PE=1 SV=4	6	200724_Q_ValkLC_WR_E2216_Bottom.12211.12211.3	controllerType=0 controllerNumber=1 scan=12211	42.8162
09264:3	2	K.LFTFHADIC[+57.021]TLPDTEK.Q		C[+57]	636.645	3	1907.92	1907.92	0	-0.1	529	Specific	439.4	439.4	439.4	8.31	65	>sp|P02769|cRAP ALBU_BOVIN Serum albumin OS=Bos taurus GN=ALB PE=1 SV=4	6	200724_Q_ValkLC_WR_E2216_Bottom.15164.15164.3	controllerType=0 controllerNumber=1 scan=15164	52.3404
06000:2	2	K.KQTALVELLK.H			571.861	2	1142.71	1142.71	0	0.3	548	Specific	532.22	269.11	269.11	6.06	65	>sp|P02769|cRAP ALBU_BOVIN Serum albumin OS=Bos taurus GN=ALB PE=1 SV=4	6	200724_Q_ValkLC_WR_E2216_Bottom.10809.10809.2	controllerType=0 controllerNumber=1 scan=10809	38.9547
08654:2	2	K.QTALVELLK.H			507.813	2	1014.62	1014.62	0	-1.1	549	Specific	111.74	11.56	11.56	1.92	65	>sp|P02769|cRAP ALBU_BOVIN Serum albumin OS=Bos taurus GN=ALB PE=1 SV=4	6	200724_Q_ValkLC_WR_E2216_Bottom.14127.14127.2	controllerType=0 controllerNumber=1 scan=14127	48.5986
09075:2	2	K.QTALVELLK.H			507.814	2	1014.62	1014.62	0	0.5	549	Specific	175.13	99.95	99.95	2.85	65	>sp|P02769|cRAP ALBU_BOVIN Serum albumin OS=Bos taurus GN=ALB PE=1 SV=4	6	200724_Q_ValkLC_WR_E2216_Bottom.14851.14851.2	controllerType=0 controllerNumber=1 scan=14851	51.2337
08986:2	2	K.QTALVELLK.H			507.813	2	1014.62	1014.62	0	-0.2	549	Specific	322.78	146.88	146.88	4.14	65	>sp|P02769|cRAP ALBU_BOVIN Serum albumin OS=Bos taurus GN=ALB PE=1 SV=4	6	200724_Q_ValkLC_WR_E2216_Bottom.14694.14694.2	controllerType=0 controllerNumber=1 scan=14694	50.6443
08996:2	2	K.QTALVELLK.H			507.813	2	1014.62	1014.62	0	0	549	Specific	346.78	161.55	161.55	4.09	65	>sp|P02769|cRAP ALBU_BOVIN Serum albumin OS=Bos taurus GN=ALB PE=1 SV=4	6	200724_Q_ValkLC_WR_E2216_Bottom.14714.14714.2	controllerType=0 controllerNumber=1 scan=14714	50.7235
08833:1	2	K.QTALVELLK.H			1014.62	1	1014.62	1014.62	0	0.2	549	Specific	486.54	127.02	127.02	5.18	65	>sp|P02769|cRAP ALBU_BOVIN Serum albumin OS=Bos taurus GN=ALB PE=1 SV=4	6	200724_Q_ValkLC_WR_E2216_Bottom.14397.14397.2	controllerType=0 controllerNumber=1 scan=14397	49.5105
08916:2	2	K.QTALVELLK.H			507.813	2	1014.62	1014.62	0	0.2	549	Specific	537.69	310.44	310.44	6.78	65	>sp|P02769|cRAP ALBU_BOVIN Serum albumin OS=Bos taurus GN=ALB PE=1 SV=4	6	200724_Q_ValkLC_WR_E2216_Bottom.14557.14557.2	controllerType=0 controllerNumber=1 scan=14557	50.1115
08857:2	2	K.QTALVELLK.H			507.813	2	1014.62	1014.62	0	0.3	549	Specific	575.82	332.54	332.54	7.73	65	>sp|P02769|cRAP ALBU_BOVIN Serum albumin OS=Bos taurus GN=ALB PE=1 SV=4	6	200724_Q_ValkLC_WR_E2216_Bottom.14429.14429.2	controllerType=0 controllerNumber=1 scan=14429	49.6082
09604:2	2	K.Q[+0.984]TALVELLK.H		Q[+1]	508.305	2	1015.6	1015.6	0	-0.5	549	Specific	370.37	166.77	166.77	4.83	65	>sp|P02769|cRAP ALBU_BOVIN Serum albumin OS=Bos taurus GN=ALB PE=1 SV=4	6	200724_Q_ValkLC_WR_E2216_Bottom.15765.15765.2	controllerType=0 controllerNumber=1 scan=15765	54.5698
10052:2	2	K.TVMENFVAFVDK.C			700.35	2	1399.69	1399.69	0	0.1	569	Specific	345.04	293.27	293.27	6.35	65	>sp|P02769|cRAP ALBU_BOVIN Serum albumin OS=Bos taurus GN=ALB PE=1 SV=4	6	200724_Q_ValkLC_WR_E2216_Bottom.17454.17454.2	controllerType=0 controllerNumber=1 scan=17454	62.0558
09108:2	2	K.TVM[+15.995]ENFVAFVDK.C		M[+16]	708.344	2	1415.68	1415.69	0	-5.4	569	Specific	26.85	26.85	26.85	1.2	65	>sp|P02769|cRAP ALBU_BOVIN Serum albumin OS=Bos taurus GN=ALB PE=1 SV=4	6	200724_Q_ValkLC_WR_E2216_Bottom.14893.14893.2	controllerType=0 controllerNumber=1 scan=14893	51.3559
09352:2	2	K.TVM[+15.995]ENFVAFVDK.C		M[+16]	708.345	2	1415.68	1415.69	0	-3	569	Specific	62.14	62.14	62.14	1.21	65	>sp|P02769|cRAP ALBU_BOVIN Serum albumin OS=Bos taurus GN=ALB PE=1 SV=4	6	200724_Q_ValkLC_WR_E2216_Bottom.15324.15324.2	controllerType=0 controllerNumber=1 scan=15324	52.9373
10053:2	2	K.TVM[+15.995]ENFVAFVDK.C		M[+16]	708.347	2	1415.69	1415.69	0	-0.2	569	Specific	237.88	216.64	216.64	5.19	65	>sp|P02769|cRAP ALBU_BOVIN Serum albumin OS=Bos taurus GN=ALB PE=1 SV=4	6	200724_Q_ValkLC_WR_E2216_Bottom.17455.17455.2	controllerType=0 controllerNumber=1 scan=17455	62.0583
09273:2	2	K.TVM[+15.995]ENFVAFVDK.C		M[+16]	708.348	2	1415.69	1415.69	0	0.3	569	Specific	341.96	218.28	218.28	6.07	65	>sp|P02769|cRAP ALBU_BOVIN Serum albumin OS=Bos taurus GN=ALB PE=1 SV=4	6	200724_Q_ValkLC_WR_E2216_Bottom.15186.15186.2	controllerType=0 controllerNumber=1 scan=15186	52.4355
09200:2	2	K.TVM[+15.995]ENFVAFVDK.C		M[+16]	708.347	2	1415.69	1415.69	0	-0.4	569	Specific	468.98	340.2	340.2	6.8	65	>sp|P02769|cRAP ALBU_BOVIN Serum albumin OS=Bos taurus GN=ALB PE=1 SV=4	6	200724_Q_ValkLC_WR_E2216_Bottom.15041.15041.2	controllerType=0 controllerNumber=1 scan=15041	51.8707
09789:2	2	K.TVM[+15.995]EN[+0.984]FVAFVDK.C		M[+16], N[+1]	708.84	2	1416.67	1416.67	0	0.3	569	Specific	263.26	191.04	191.04	5.55	65	>sp|P02769|cRAP ALBU_BOVIN Serum albumin OS=Bos taurus GN=ALB PE=1 SV=4	6	200724_Q_ValkLC_WR_E2216_Bottom.16189.16189.2	controllerType=0 controllerNumber=1 scan=16189	56.256
03932:3	2	K.C[+57.021]C[+57.021]AADDKEAC[+57.021]FAVEGPK.L		C[+57]*3	643.272	3	1927.8	1927.8	0	2.1	581	Specific	504.86	504.86	504.86	7.11	65	>sp|P02769|cRAP ALBU_BOVIN Serum albumin OS=Bos taurus GN=ALB PE=1 SV=4	6	200724_Q_ValkLC_WR_E2216_Bottom.8323.8323.3	controllerType=0 controllerNumber=1 scan=8323	32.0124
04363:3	2	K.C[+57.021]C[+57.021]AADDKEAC[+57.021]FAVEGPK.L		C[+57]*3	643.27	3	1927.8	1927.8	0	-1.2	581	Specific	549.35	549.35	549.35	7.67	65	>sp|P02769|cRAP ALBU_BOVIN Serum albumin OS=Bos taurus GN=ALB PE=1 SV=4	6	200724_Q_ValkLC_WR_E2216_Bottom.8853.8853.3	controllerType=0 controllerNumber=1 scan=8853	33.535
04505:2	2	K.EAC[+57.021]FAVEGPK.L		C[+57]	554.26	2	1107.51	1107.51	0	-0.1	588	Specific	507.48	401.74	401.74	7.79	65	>sp|P02769|cRAP ALBU_BOVIN Serum albumin OS=Bos taurus GN=ALB PE=1 SV=4	6	200724_Q_ValkLC_WR_E2216_Bottom.9032.9032.2	controllerType=0 controllerNumber=1 scan=9032	34.0505
08448:2	2	K.LVVSTQTALA.-			501.795	2	1002.58	1002.58	0	-0.3	598	CRagged	131.31	82.55	82.55	1.97	65	>sp|P02769|cRAP ALBU_BOVIN Serum albumin OS=Bos taurus GN=ALB PE=1 SV=4	6	200724_Q_ValkLC_WR_E2216_Bottom.13849.13849.2	controllerType=0 controllerNumber=1 scan=13849	47.7423
08184:2	2	K.LVVSTQTALA.-			501.795	2	1002.58	1002.58	0	0.5	598	CRagged	183.63	119.55	119.55	1.21	65	>sp|P02769|cRAP ALBU_BOVIN Serum albumin OS=Bos taurus GN=ALB PE=1 SV=4	6	200724_Q_ValkLC_WR_E2216_Bottom.13502.13502.2	controllerType=0 controllerNumber=1 scan=13502	46.6968
08313:2	2	K.LVVSTQTALA.-			501.795	2	1002.58	1002.58	0	-0.2	598	CRagged	284.91	205.52	205.52	4.97	65	>sp|P02769|cRAP ALBU_BOVIN Serum albumin OS=Bos taurus GN=ALB PE=1 SV=4	6	200724_Q_ValkLC_WR_E2216_Bottom.13672.13672.2	controllerType=0 controllerNumber=1 scan=13672	47.2072
08784:2	2	K.LVVSTQ[+0.984]TALA.-		Q[+1]	502.287	2	1003.57	1003.57	0	-0.3	598	CRagged	237.31	192.72	192.72	4.02	65	>sp|P02769|cRAP ALBU_BOVIN Serum albumin OS=Bos taurus GN=ALB PE=1 SV=4	6	200724_Q_ValkLC_WR_E2216_Bottom.14323.14323.2	controllerType=0 controllerNumber=1 scan=14323	49.2559
04299:2	3	R.QFSSSYLSR.S			537.765	2	1074.52	1074.52	0	0.6	5	Specific	25.69	25.31	25.31	1.2	47	>sp|P35527|cRAP K1C9_HUMAN Keratin, type I cytoskeletal 9 OS=Homo sapiens GN=KRT9 PE=1 SV=3	16	200724_Q_ValkLC_WR_E2216_Bottom.8782.8782.2	controllerType=0 controllerNumber=1 scan=8782	33.3474
09372:2	3	R.QFSSSYLSR.S			537.764	2	1074.52	1074.52	0	-0.3	5	Specific	282.32	197.18	197.18	4	47	>sp|P35527|cRAP K1C9_HUMAN Keratin, type I cytoskeletal 9 OS=Homo sapiens GN=KRT9 PE=1 SV=3	16	200724_Q_ValkLC_WR_E2216_Bottom.15347.15347.2	controllerType=0 controllerNumber=1 scan=15347	52.9982
04708:2	3	R.QFSSSYLSR.S			537.764	2	1074.52	1074.52	0	-0.4	5	Specific	336.5	215.7	215.7	4.83	47	>sp|P35527|cRAP K1C9_HUMAN Keratin, type I cytoskeletal 9 OS=Homo sapiens GN=KRT9 PE=1 SV=3	16	200724_Q_ValkLC_WR_E2216_Bottom.9267.9267.2	controllerType=0 controllerNumber=1 scan=9267	34.6908
04023:2	3	R.QFSSSYLSR.S			537.764	2	1074.52	1074.52	0	-0.7	5	Specific	342.19	251.24	251.24	6.12	47	>sp|P35527|cRAP K1C9_HUMAN Keratin, type I cytoskeletal 9 OS=Homo sapiens GN=KRT9 PE=1 SV=3	16	200724_Q_ValkLC_WR_E2216_Bottom.8445.8445.2	controllerType=0 controllerNumber=1 scan=8445	32.3898
04991:2	3	R.QFSSSYLSR.S			537.764	2	1074.52	1074.52	0	-1.5	5	Specific	383.43	246.61	246.61	6.31	47	>sp|P35527|cRAP K1C9_HUMAN Keratin, type I cytoskeletal 9 OS=Homo sapiens GN=KRT9 PE=1 SV=3	16	200724_Q_ValkLC_WR_E2216_Bottom.9602.9602.2	controllerType=0 controllerNumber=1 scan=9602	35.6167
04407:2	3	R.QFSSSYLSR.S			537.765	2	1074.52	1074.52	0	0.4	5	Specific	414.4	284.98	284.98	6.54	47	>sp|P35527|cRAP K1C9_HUMAN Keratin, type I cytoskeletal 9 OS=Homo sapiens GN=KRT9 PE=1 SV=3	16	200724_Q_ValkLC_WR_E2216_Bottom.8905.8905.2	controllerType=0 controllerNumber=1 scan=8905	33.6758
05381:2	3	R.Q[+0.984]FSSSYLSR.S		Q[+1]	538.256	2	1075.5	1075.51	0	-0.7	5	Specific	324.07	219.8	219.8	4.02	47	>sp|P35527|cRAP K1C9_HUMAN Keratin, type I cytoskeletal 9 OS=Homo sapiens GN=KRT9 PE=1 SV=3	16	200724_Q_ValkLC_WR_E2216_Bottom.10065.10065.2	controllerType=0 controllerNumber=1 scan=10065	36.8801
01636:2	3	R.SGGGGGGGLGSGGSIR.S			616.803	2	1232.6	1232.6	0	0.3	14	Specific	68.89	68.89	68.89	2.86	47	>sp|P35527|cRAP K1C9_HUMAN Keratin, type I cytoskeletal 9 OS=Homo sapiens GN=KRT9 PE=1 SV=3	16	200724_Q_ValkLC_WR_E2216_Bottom.5507.5507.2	controllerType=0 controllerNumber=1 scan=5507	24.0146
01552:2	3	R.SGGGGGGGLGSGGSIR.S			616.802	2	1232.6	1232.6	0	-0.3	14	Specific	200.37	200.37	200.37	4	47	>sp|P35527|cRAP K1C9_HUMAN Keratin, type I cytoskeletal 9 OS=Homo sapiens GN=KRT9 PE=1 SV=3	16	200724_Q_ValkLC_WR_E2216_Bottom.5387.5387.2	controllerType=0 controllerNumber=1 scan=5387	23.6254
01499:2	3	R.SGGGGGGGLGSGGSIR.S			616.801	2	1232.59	1232.6	0	-3	14	Specific	207.7	207.7	207.7	3.71	47	>sp|P35527|cRAP K1C9_HUMAN Keratin, type I cytoskeletal 9 OS=Homo sapiens GN=KRT9 PE=1 SV=3	16	200724_Q_ValkLC_WR_E2216_Bottom.5323.5323.2	controllerType=0 controllerNumber=1 scan=5323	23.4485
00890:3	3	R.SGGGGGGGLGSGGSIR.S			411.538	3	1232.6	1232.6	0	1	14	Specific	222.42	222.42	222.42	3.77	47	>sp|P35527|cRAP K1C9_HUMAN Keratin, type I cytoskeletal 9 OS=Homo sapiens GN=KRT9 PE=1 SV=3	16	200724_Q_ValkLC_WR_E2216_Bottom.4297.4297.3	controllerType=0 controllerNumber=1 scan=4297	19.8453
00793:2	3	R.SGGGGGGGLGSGGSIR.S			616.803	2	1232.6	1232.6	0	0.7	14	Specific	273.36	273.36	273.36	6.09	47	>sp|P35527|cRAP K1C9_HUMAN Keratin, type I cytoskeletal 9 OS=Homo sapiens GN=KRT9 PE=1 SV=3	16	200724_Q_ValkLC_WR_E2216_Bottom.4060.4060.2	controllerType=0 controllerNumber=1 scan=4060	18.8993
01400:2	3	R.SGGGGGGGLGSGGSIR.S			616.802	2	1232.6	1232.6	0	-1.1	14	Specific	387.87	349.68	349.68	5.16	47	>sp|P35527|cRAP K1C9_HUMAN Keratin, type I cytoskeletal 9 OS=Homo sapiens GN=KRT9 PE=1 SV=3	16	200724_Q_ValkLC_WR_E2216_Bottom.5173.5173.2	controllerType=0 controllerNumber=1 scan=5173	22.9412
00830:2	3	R.SGGGGGGGLGSGGSIR.S			616.803	2	1232.6	1232.6	0	0.3	14	Specific	432.15	350.46	350.46	7.5	47	>sp|P35527|cRAP K1C9_HUMAN Keratin, type I cytoskeletal 9 OS=Homo sapiens GN=KRT9 PE=1 SV=3	16	200724_Q_ValkLC_WR_E2216_Bottom.4178.4178.2	controllerType=0 controllerNumber=1 scan=4178	19.4036
01193:2	3	R.SGGGGGGGLGSGGSIR.S			616.802	2	1232.6	1232.6	0	-0.1	14	Specific	862.99	682.78	682.78	15.33	47	>sp|P35527|cRAP K1C9_HUMAN Keratin, type I cytoskeletal 9 OS=Homo sapiens GN=KRT9 PE=1 SV=3	16	200724_Q_ValkLC_WR_E2216_Bottom.4867.4867.2	controllerType=0 controllerNumber=1 scan=4867	21.9263
01107:2	3	R.SGGGGGGGLGSGGSIR.S			616.803	2	1232.6	1232.6	0	0.1	14	Specific	902.6	679.78	679.78	16.33	47	>sp|P35527|cRAP K1C9_HUMAN Keratin, type I cytoskeletal 9 OS=Homo sapiens GN=KRT9 PE=1 SV=3	16	200724_Q_ValkLC_WR_E2216_Bottom.4722.4722.2	controllerType=0 controllerNumber=1 scan=4722	21.418
01005:2	3	R.SGGGGGGGLGSGGSIR.S			616.802	2	1232.6	1232.6	0	-0.4	14	Specific	936.25	698.47	698.47	16.33	47	>sp|P35527|cRAP K1C9_HUMAN Keratin, type I cytoskeletal 9 OS=Homo sapiens GN=KRT9 PE=1 SV=3	16	200724_Q_ValkLC_WR_E2216_Bottom.4570.4570.2	controllerType=0 controllerNumber=1 scan=4570	20.916
00897:2	3	R.SGGGGGGGLGSGGSIR.S			616.803	2	1232.6	1232.6	0	0.2	14	Specific	937.67	721.33	721.33	16.33	47	>sp|P35527|cRAP K1C9_HUMAN Keratin, type I cytoskeletal 9 OS=Homo sapiens GN=KRT9 PE=1 SV=3	16	200724_Q_ValkLC_WR_E2216_Bottom.4313.4313.2	controllerType=0 controllerNumber=1 scan=4313	19.9066
00950:2	3	R.SGGGGGGGLGSGGSIR.S			616.802	2	1232.6	1232.6	0	-0.2	14	Specific	989.12	754.3	754.3	17.33	47	>sp|P35527|cRAP K1C9_HUMAN Keratin, type I cytoskeletal 9 OS=Homo sapiens GN=KRT9 PE=1 SV=3	16	200724_Q_ValkLC_WR_E2216_Bottom.4443.4443.2	controllerType=0 controllerNumber=1 scan=4443	20.4133
00394:2	3	R.FSSSSGYGGGSSR.V			618.268	2	1235.53	1235.53	0	0.4	47	Specific	238.97	220.56	220.56	3.97	47	>sp|P35527|cRAP K1C9_HUMAN Keratin, type I cytoskeletal 9 OS=Homo sapiens GN=KRT9 PE=1 SV=3	16	200724_Q_ValkLC_WR_E2216_Bottom.3188.3188.2	controllerType=0 controllerNumber=1 scan=3188	15.4868
00703:2	3	R.FSSSSGYGGGSSR.V			618.268	2	1235.53	1235.53	0	-0.9	47	Specific	364.01	333.9	333.9	6.62	47	>sp|P35527|cRAP K1C9_HUMAN Keratin, type I cytoskeletal 9 OS=Homo sapiens GN=KRT9 PE=1 SV=3	16	200724_Q_ValkLC_WR_E2216_Bottom.3874.3874.2	controllerType=0 controllerNumber=1 scan=3874	18.1802
00825:2	3	R.FSSSSGYGGGSSR.V			618.268	2	1235.53	1235.53	0	-0.2	47	Specific	423.07	370.48	370.48	7.04	47	>sp|P35527|cRAP K1C9_HUMAN Keratin, type I cytoskeletal 9 OS=Homo sapiens GN=KRT9 PE=1 SV=3	16	200724_Q_ValkLC_WR_E2216_Bottom.4158.4158.2	controllerType=0 controllerNumber=1 scan=4158	19.3148
00660:2	3	R.FSSSSGYGGGSSR.V			618.268	2	1235.53	1235.53	0	-0.5	47	Specific	443.92	384.85	384.85	7.85	47	>sp|P35527|cRAP K1C9_HUMAN Keratin, type I cytoskeletal 9 OS=Homo sapiens GN=KRT9 PE=1 SV=3	16	200724_Q_ValkLC_WR_E2216_Bottom.3754.3754.2	controllerType=0 controllerNumber=1 scan=3754	17.6784
00308:2	3	R.FSSSSGYGGGSSR.V			618.267	2	1235.53	1235.53	0	-1	47	Specific	492.91	462.65	462.65	7.81	47	>sp|P35527|cRAP K1C9_HUMAN Keratin, type I cytoskeletal 9 OS=Homo sapiens GN=KRT9 PE=1 SV=3	16	200724_Q_ValkLC_WR_E2216_Bottom.3075.3075.2	controllerType=0 controllerNumber=1 scan=3075	15.1399
00617:2	3	R.FSSSSGYGGGSSR.V			618.268	2	1235.53	1235.53	0	-0.6	47	Specific	512.9	476.1	476.1	7.92	47	>sp|P35527|cRAP K1C9_HUMAN Keratin, type I cytoskeletal 9 OS=Homo sapiens GN=KRT9 PE=1 SV=3	16	200724_Q_ValkLC_WR_E2216_Bottom.3633.3633.2	controllerType=0 controllerNumber=1 scan=3633	17.1692
00575:2	3	R.FSSSSGYGGGSSR.V			618.268	2	1235.53	1235.53	0	-0.7	47	Specific	515.47	466.41	466.41	7.92	47	>sp|P35527|cRAP K1C9_HUMAN Keratin, type I cytoskeletal 9 OS=Homo sapiens GN=KRT9 PE=1 SV=3	16	200724_Q_ValkLC_WR_E2216_Bottom.3512.3512.2	controllerType=0 controllerNumber=1 scan=3512	16.6594
00472:2	3	R.FSSSSGYGGGSSR.V			618.268	2	1235.53	1235.53	0	-0.1	47	Specific	602.52	564.39	564.39	9.88	47	>sp|P35527|cRAP K1C9_HUMAN Keratin, type I cytoskeletal 9 OS=Homo sapiens GN=KRT9 PE=1 SV=3	16	200724_Q_ValkLC_WR_E2216_Bottom.3361.3361.2	controllerType=0 controllerNumber=1 scan=3361	16.1554
00420:2	3	R.FSSSSGYGGGSSR.V			618.268	2	1235.53	1235.53	0	-0.1	47	Specific	642.57	608.32	608.32	8.7	47	>sp|P35527|cRAP K1C9_HUMAN Keratin, type I cytoskeletal 9 OS=Homo sapiens GN=KRT9 PE=1 SV=3	16	200724_Q_ValkLC_WR_E2216_Bottom.3233.3233.2	controllerType=0 controllerNumber=1 scan=3233	15.6489
00523:3	3	R.FSSSSGYGGGSSRVC[+57.021]GR.G		C[+57]	569.923	3	1707.75	1707.75	0	1.9	47	Specific	232.05	123.53	123.53	3.02	47	>sp|P35527|cRAP K1C9_HUMAN Keratin, type I cytoskeletal 9 OS=Homo sapiens GN=KRT9 PE=1 SV=3	16	200724_Q_ValkLC_WR_E2216_Bottom.3432.3432.3	controllerType=0 controllerNumber=1 scan=3432	16.3855
01201:2	3	K.STMQELNSR.L			533.254	2	1065.5	1065.5	0	1.1	155	Specific	350.1	261.78	261.78	4.4	47	>sp|P35527|cRAP K1C9_HUMAN Keratin, type I cytoskeletal 9 OS=Homo sapiens GN=KRT9 PE=1 SV=3	16	200724_Q_ValkLC_WR_E2216_Bottom.4877.4877.2	controllerType=0 controllerNumber=1 scan=4877	21.9533
00756:2	3	K.STM[+15.995]QELNSR.L		M[+16]	541.25	2	1081.49	1081.49	0	-2.4	155	Specific	282.53	253.05	253.05	4.93	47	>sp|P35527|cRAP K1C9_HUMAN Keratin, type I cytoskeletal 9 OS=Homo sapiens GN=KRT9 PE=1 SV=3	16	200724_Q_ValkLC_WR_E2216_Bottom.3977.3977.2	controllerType=0 controllerNumber=1 scan=3977	18.5767
00970:2	3	K.STM[+15.995]QELNSR.L		M[+16]	541.251	2	1081.49	1081.49	0	0.3	155	Specific	287.2	236.43	236.43	5.71	47	>sp|P35527|cRAP K1C9_HUMAN Keratin, type I cytoskeletal 9 OS=Homo sapiens GN=KRT9 PE=1 SV=3	16	200724_Q_ValkLC_WR_E2216_Bottom.4493.4493.2	controllerType=0 controllerNumber=1 scan=4493	20.6168
00695:2	3	K.STM[+15.995]QELNSR.L		M[+16]	541.25	2	1081.49	1081.49	0	-0.4	155	Specific	292.24	238.44	238.44	5.71	47	>sp|P35527|cRAP K1C9_HUMAN Keratin, type I cytoskeletal 9 OS=Homo sapiens GN=KRT9 PE=1 SV=3	16	200724_Q_ValkLC_WR_E2216_Bottom.3846.3846.2	controllerType=0 controllerNumber=1 scan=3846	18.061
00844:2	3	K.STM[+15.995]QELNSR.L		M[+16]	541.251	2	1081.49	1081.49	0	0.2	155	Specific	307.56	253.06	253.06	4.88	47	>sp|P35527|cRAP K1C9_HUMAN Keratin, type I cytoskeletal 9 OS=Homo sapiens GN=KRT9 PE=1 SV=3	16	200724_Q_ValkLC_WR_E2216_Bottom.4222.4222.2	controllerType=0 controllerNumber=1 scan=4222	19.5818
01069:2	3	K.STM[+15.995]QELNSR.L		M[+16]	541.251	2	1081.49	1081.49	0	0.4	155	Specific	313.84	229.81	229.81	5.93	47	>sp|P35527|cRAP K1C9_HUMAN Keratin, type I cytoskeletal 9 OS=Homo sapiens GN=KRT9 PE=1 SV=3	16	200724_Q_ValkLC_WR_E2216_Bottom.4663.4663.2	controllerType=0 controllerNumber=1 scan=4663	21.2161
01171:2	3	K.STM[+15.995]QELNSR.L		M[+16]	541.25	2	1081.49	1081.49	0	-0.8	155	Specific	319.21	186.31	186.31	3.99	47	>sp|P35527|cRAP K1C9_HUMAN Keratin, type I cytoskeletal 9 OS=Homo sapiens GN=KRT9 PE=1 SV=3	16	200724_Q_ValkLC_WR_E2216_Bottom.4837.4837.4	controllerType=0 controllerNumber=1 scan=4837	21.8365
00916:2	3	K.STM[+15.995]QELNSR.L		M[+16]	541.25	2	1081.49	1081.49	0	-1.8	155	Specific	322.2	238.89	238.89	5.79	47	>sp|P35527|cRAP K1C9_HUMAN Keratin, type I cytoskeletal 9 OS=Homo sapiens GN=KRT9 PE=1 SV=3	16	200724_Q_ValkLC_WR_E2216_Bottom.4360.4360.2	controllerType=0 controllerNumber=1 scan=4360	20.0924
00606:2	3	K.STM[+15.995]QELNSR.L		M[+16]	541.25	2	1081.49	1081.49	0	-1	155	Specific	323.18	231.5	231.5	5.79	47	>sp|P35527|cRAP K1C9_HUMAN Keratin, type I cytoskeletal 9 OS=Homo sapiens GN=KRT9 PE=1 SV=3	16	200724_Q_ValkLC_WR_E2216_Bottom.3604.3604.2	controllerType=0 controllerNumber=1 scan=3604	17.0524
00403:2	3	K.STM[+15.995]QELNSR.L		M[+16]	541.248	2	1081.49	1081.49	0	-5.9	155	Specific	323.35	57.84	57.84	3.87	47	>sp|P35527|cRAP K1C9_HUMAN Keratin, type I cytoskeletal 9 OS=Homo sapiens GN=KRT9 PE=1 SV=3	16	200724_Q_ValkLC_WR_E2216_Bottom.3201.3201.2	controllerType=0 controllerNumber=1 scan=3201	15.5299
00809:2	3	K.STM[+15.995]QELNSR.L		M[+16]	541.25	2	1081.49	1081.49	0	-0.4	155	Specific	338.03	301.53	301.53	6.36	47	>sp|P35527|cRAP K1C9_HUMAN Keratin, type I cytoskeletal 9 OS=Homo sapiens GN=KRT9 PE=1 SV=3	16	200724_Q_ValkLC_WR_E2216_Bottom.4104.4104.2	controllerType=0 controllerNumber=1 scan=4104	19.08
01733:2	3	K.STMQELN[+0.984]SR.L		N[+1]	533.747	2	1066.49	1066.48	0	3.1	155	Specific	345.73	256.88	99.64	5.23	47	>sp|P35527|cRAP K1C9_HUMAN Keratin, type I cytoskeletal 9 OS=Homo sapiens GN=KRT9 PE=1 SV=3	16	200724_Q_ValkLC_WR_E2216_Bottom.5635.5635.2	controllerType=0 controllerNumber=1 scan=5635	24.3979
00553:2	3	K.STM[+15.995]QELNSR.L		M[+16]	541.25	2	1081.49	1081.49	0	-0.6	155	Specific	350.76	204.59	204.59	6.14	47	>sp|P35527|cRAP K1C9_HUMAN Keratin, type I cytoskeletal 9 OS=Homo sapiens GN=KRT9 PE=1 SV=3	16	200724_Q_ValkLC_WR_E2216_Bottom.3479.3479.2	controllerType=0 controllerNumber=1 scan=3479	16.5479
00650:2	3	K.STM[+15.995]QELNSR.L		M[+16]	541.25	2	1081.49	1081.49	0	-1.3	155	Specific	353.78	254.22	254.22	6.24	47	>sp|P35527|cRAP K1C9_HUMAN Keratin, type I cytoskeletal 9 OS=Homo sapiens GN=KRT9 PE=1 SV=3	16	200724_Q_ValkLC_WR_E2216_Bottom.3723.3723.2	controllerType=0 controllerNumber=1 scan=3723	17.5531
00459:2	3	K.STM[+15.995]QELNSR.L		M[+16]	541.251	2	1081.49	1081.49	0	0.2	155	Specific	379.95	279.71	279.71	6.51	47	>sp|P35527|cRAP K1C9_HUMAN Keratin, type I cytoskeletal 9 OS=Homo sapiens GN=KRT9 PE=1 SV=3	16	200724_Q_ValkLC_WR_E2216_Bottom.3332.3332.2	controllerType=0 controllerNumber=1 scan=3332	16.0403
01300:2	3	K.STM[+15.995]QELNSR.L		M[+16]	541.25	2	1081.49	1081.49	0	-0.5	155	Specific	413.77	300.22	300.22	6.61	47	>sp|P35527|cRAP K1C9_HUMAN Keratin, type I cytoskeletal 9 OS=Homo sapiens GN=KRT9 PE=1 SV=3	16	200724_Q_ValkLC_WR_E2216_Bottom.5022.5022.2	controllerType=0 controllerNumber=1 scan=5022	22.4308
01286:2	3	K.STM[+15.995]QELNSR.L		M[+16]	541.25	2	1081.49	1081.49	0	-1.3	155	Specific	439.38	241.45	241.45	6.34	47	>sp|P35527|cRAP K1C9_HUMAN Keratin, type I cytoskeletal 9 OS=Homo sapiens GN=KRT9 PE=1 SV=3	16	200724_Q_ValkLC_WR_E2216_Bottom.4999.4999.4	controllerType=0 controllerNumber=1 scan=4999	22.3457
00109:2	3	K.STM[+15.995]QELNSR.L		M[+16]	541.251	2	1081.49	1081.49	0	-0.2	155	Specific	583.15	339.1	339.1	7.73	47	>sp|P35527|cRAP K1C9_HUMAN Keratin, type I cytoskeletal 9 OS=Homo sapiens GN=KRT9 PE=1 SV=3	16	200724_Q_ValkLC_WR_E2216_Bottom.2850.2850.2	controllerType=0 controllerNumber=1 scan=2850	14.5669
03225:2	3	R.LASYLDK.V			405.225	2	809.443	809.44	0	3	164	Specific	240.27	124.19	124.19	2.94	47	>sp|P35527|cRAP K1C9_HUMAN Keratin, type I cytoskeletal 9 OS=Homo sapiens GN=KRT9 PE=1 SV=3	16	200724_Q_ValkLC_WR_E2216_Bottom.7497.7497.2	controllerType=0 controllerNumber=1 scan=7497	29.7558
03390:2	3	R.LASYLDK.V			405.224	2	809.441	809.44	0	0.6	164	Specific	313.81	144.45	144.45	4.68	47	>sp|P35527|cRAP K1C9_HUMAN Keratin, type I cytoskeletal 9 OS=Homo sapiens GN=KRT9 PE=1 SV=3	16	200724_Q_ValkLC_WR_E2216_Bottom.7688.7688.2	controllerType=0 controllerNumber=1 scan=7688	30.2688
02875:2	3	R.LASYLDK.V			405.224	2	809.44	809.44	0	0	164	Specific	372.73	197.77	197.77	5.91	47	>sp|P35527|cRAP K1C9_HUMAN Keratin, type I cytoskeletal 9 OS=Homo sapiens GN=KRT9 PE=1 SV=3	16	200724_Q_ValkLC_WR_E2216_Bottom.7065.7065.2	controllerType=0 controllerNumber=1 scan=7065	28.5275
03019:2	3	R.LASYLDK.V			405.224	2	809.441	809.44	0	0.4	164	Specific	395.28	197.23	197.23	6	47	>sp|P35527|cRAP K1C9_HUMAN Keratin, type I cytoskeletal 9 OS=Homo sapiens GN=KRT9 PE=1 SV=3	16	200724_Q_ValkLC_WR_E2216_Bottom.7244.7244.2	controllerType=0 controllerNumber=1 scan=7244	29.0407
06003:2	3	K.VQALEEANNDLENK.I			793.888	2	1586.77	1586.77	0	2.4	171	Specific	82.3	79.54	79.54	2.34	47	>sp|P35527|cRAP K1C9_HUMAN Keratin, type I cytoskeletal 9 OS=Homo sapiens GN=KRT9 PE=1 SV=3	16	200724_Q_ValkLC_WR_E2216_Bottom.10813.10813.2	controllerType=0 controllerNumber=1 scan=10813	38.9656
05827:2	3	K.VQALEEANNDLENK.I			793.887	2	1586.77	1586.77	0	1	171	Specific	134.05	110.97	110.97	2.94	47	>sp|P35527|cRAP K1C9_HUMAN Keratin, type I cytoskeletal 9 OS=Homo sapiens GN=KRT9 PE=1 SV=3	16	200724_Q_ValkLC_WR_E2216_Bottom.10607.10607.2	controllerType=0 controllerNumber=1 scan=10607	38.4047
05273:3	3	K.VQALEEANNDLENK.I			529.592	3	1586.76	1586.77	0	-2.1	171	Specific	185.78	185.78	185.78	2.83	47	>sp|P35527|cRAP K1C9_HUMAN Keratin, type I cytoskeletal 9 OS=Homo sapiens GN=KRT9 PE=1 SV=3	16	200724_Q_ValkLC_WR_E2216_Bottom.9936.9936.3	controllerType=0 controllerNumber=1 scan=9936	36.5287
04497:2	3	K.VQALEEANNDLENK.I			793.886	2	1586.77	1586.77	0	-0.4	171	Specific	255.15	235.44	235.44	6.24	47	>sp|P35527|cRAP K1C9_HUMAN Keratin, type I cytoskeletal 9 OS=Homo sapiens GN=KRT9 PE=1 SV=3	16	200724_Q_ValkLC_WR_E2216_Bottom.9023.9023.2	controllerType=0 controllerNumber=1 scan=9023	34.026
04798:3	3	K.VQALEEANNDLENK.I			529.593	3	1586.76	1586.77	0	-0.7	171	Specific	286.44	286.44	286.44	4.07	47	>sp|P35527|cRAP K1C9_HUMAN Keratin, type I cytoskeletal 9 OS=Homo sapiens GN=KRT9 PE=1 SV=3	16	200724_Q_ValkLC_WR_E2216_Bottom.9373.9373.3	controllerType=0 controllerNumber=1 scan=9373	34.978
04675:2	3	K.VQALEEANNDLENK.I			793.891	2	1586.77	1586.77	0	5.5	171	Specific	288.79	281.68	281.68	4.66	47	>sp|P35527|cRAP K1C9_HUMAN Keratin, type I cytoskeletal 9 OS=Homo sapiens GN=KRT9 PE=1 SV=3	16	200724_Q_ValkLC_WR_E2216_Bottom.9228.9228.2	controllerType=0 controllerNumber=1 scan=9228	34.5856
05437:3	3	K.VQALEEANNDLENK.I			529.593	3	1586.76	1586.77	0	-0.5	171	Specific	354.45	354.45	354.45	6.62	47	>sp|P35527|cRAP K1C9_HUMAN Keratin, type I cytoskeletal 9 OS=Homo sapiens GN=KRT9 PE=1 SV=3	16	200724_Q_ValkLC_WR_E2216_Bottom.10133.10133.3	controllerType=0 controllerNumber=1 scan=10133	37.0659
05110:3	3	K.VQALEEANNDLENK.I			529.594	3	1586.77	1586.77	0	1.2	171	Specific	401.51	375.83	375.83	7.19	47	>sp|P35527|cRAP K1C9_HUMAN Keratin, type I cytoskeletal 9 OS=Homo sapiens GN=KRT9 PE=1 SV=3	16	200724_Q_ValkLC_WR_E2216_Bottom.9743.9743.3	controllerType=0 controllerNumber=1 scan=9743	36.0066
04801:3	3	K.VQALEEANNDLENK.I			529.593	3	1586.76	1586.77	0	-0.7	171	Specific	413.52	390.26	390.26	7.54	47	>sp|P35527|cRAP K1C9_HUMAN Keratin, type I cytoskeletal 9 OS=Homo sapiens GN=KRT9 PE=1 SV=3	16	200724_Q_ValkLC_WR_E2216_Bottom.9376.9376.3	controllerType=0 controllerNumber=1 scan=9376	34.9857
04949:3	3	K.VQALEEANNDLENK.I			529.593	3	1586.77	1586.77	0	0	171	Specific	519.38	401.51	401.51	7.62	47	>sp|P35527|cRAP K1C9_HUMAN Keratin, type I cytoskeletal 9 OS=Homo sapiens GN=KRT9 PE=1 SV=3	16	200724_Q_ValkLC_WR_E2216_Bottom.9556.9556.3	controllerType=0 controllerNumber=1 scan=9556	35.4945
05145:2	3	K.VQALEEANNDLENK.I			793.887	2	1586.77	1586.77	0	0.7	171	Specific	547.33	470.15	470.15	7.94	47	>sp|P35527|cRAP K1C9_HUMAN Keratin, type I cytoskeletal 9 OS=Homo sapiens GN=KRT9 PE=1 SV=3	16	200724_Q_ValkLC_WR_E2216_Bottom.9784.9784.2	controllerType=0 controllerNumber=1 scan=9784	36.1178
04989:2	3	K.VQALEEANNDLENK.I			793.886	2	1586.76	1586.77	0	-0.4	171	Specific	660.64	603.85	603.85	11.16	47	>sp|P35527|cRAP K1C9_HUMAN Keratin, type I cytoskeletal 9 OS=Homo sapiens GN=KRT9 PE=1 SV=3	16	200724_Q_ValkLC_WR_E2216_Bottom.9599.9599.2	controllerType=0 controllerNumber=1 scan=9599	35.6084
04831:2	3	K.VQALEEANNDLENK.I			793.886	2	1586.77	1586.77	0	-0.3	171	Specific	667.13	475.18	475.18	11.16	47	>sp|P35527|cRAP K1C9_HUMAN Keratin, type I cytoskeletal 9 OS=Homo sapiens GN=KRT9 PE=1 SV=3	16	200724_Q_ValkLC_WR_E2216_Bottom.9413.9413.2	controllerType=0 controllerNumber=1 scan=9413	35.0882
05616:2	3	K.VQALEEANN[+0.984]DLENK.I		N[+1]	794.38	2	1587.75	1587.75	0	2.4	171	Specific	383.53	360.98	27.72	6.69	47	>sp|P35527|cRAP K1C9_HUMAN Keratin, type I cytoskeletal 9 OS=Homo sapiens GN=KRT9 PE=1 SV=3	16	200724_Q_ValkLC_WR_E2216_Bottom.10350.10350.2	controllerType=0 controllerNumber=1 scan=10350	37.6706
05675:3	3	K.VQ[+0.984]ALEEANNDLENK.I		Q[+1]	529.922	3	1587.75	1587.75	0	0.2	171	Specific	400.26	369.36	242.36	6.74	47	>sp|P35527|cRAP K1C9_HUMAN Keratin, type I cytoskeletal 9 OS=Homo sapiens GN=KRT9 PE=1 SV=3	16	200724_Q_ValkLC_WR_E2216_Bottom.10423.10423.3	controllerType=0 controllerNumber=1 scan=10423	37.8781
05465:2	3	K.VQALEEANN[+0.984]DLENK.I		N[+1]	794.382	2	1587.76	1587.75	0	4.9	171	Specific	459.96	451.7	23.59	6.88	47	>sp|P35527|cRAP K1C9_HUMAN Keratin, type I cytoskeletal 9 OS=Homo sapiens GN=KRT9 PE=1 SV=3	16	200724_Q_ValkLC_WR_E2216_Bottom.10165.10165.2	controllerType=0 controllerNumber=1 scan=10165	37.152
05306:2	3	K.VQALEEANNDLEN[+0.984]K.I		N[+1]	794.379	2	1587.75	1587.75	0	0.5	171	Specific	576.1	480.57	20.41	8.81	47	>sp|P35527|cRAP K1C9_HUMAN Keratin, type I cytoskeletal 9 OS=Homo sapiens GN=KRT9 PE=1 SV=3	16	200724_Q_ValkLC_WR_E2216_Bottom.9974.9974.2	controllerType=0 controllerNumber=1 scan=9974	36.6313
05388:2	3	K.IQDWYDK.K			484.23	2	967.452	967.452	0	0.2	185	Specific	198.22	46.11	46.11	1.91	47	>sp|P35527|cRAP K1C9_HUMAN Keratin, type I cytoskeletal 9 OS=Homo sapiens GN=KRT9 PE=1 SV=3	16	200724_Q_ValkLC_WR_E2216_Bottom.10073.10073.2	controllerType=0 controllerNumber=1 scan=10073	36.9012
04787:2	3	K.IQDWYDK.K			484.23	2	967.452	967.452	0	0	185	Specific	384.63	157.06	157.06	4.08	47	>sp|P35527|cRAP K1C9_HUMAN Keratin, type I cytoskeletal 9 OS=Homo sapiens GN=KRT9 PE=1 SV=3	16	200724_Q_ValkLC_WR_E2216_Bottom.9360.9360.2	controllerType=0 controllerNumber=1 scan=9360	34.9435
02446:2	3	K.IQDWYDKK.G			548.279	2	1095.55	1095.55	0	2.7	185	Specific	213.18	99.2	99.2	1.2	47	>sp|P35527|cRAP K1C9_HUMAN Keratin, type I cytoskeletal 9 OS=Homo sapiens GN=KRT9 PE=1 SV=3	16	200724_Q_ValkLC_WR_E2216_Bottom.6552.6552.2	controllerType=0 controllerNumber=1 scan=6552	27.0893
02276:2	3	K.IQDWYDKK.G			548.277	2	1095.55	1095.55	0	0.1	185	Specific	476.94	285.41	285.41	3.94	47	>sp|P35527|cRAP K1C9_HUMAN Keratin, type I cytoskeletal 9 OS=Homo sapiens GN=KRT9 PE=1 SV=3	16	200724_Q_ValkLC_WR_E2216_Bottom.6324.6324.2	controllerType=0 controllerNumber=1 scan=6324	26.3946
00067:2	3	K.KGPAAIQK.N			406.753	2	812.499	812.499	0	0.4	192	Specific	493.28	209.8	209.8	4.37	47	>sp|P35527|cRAP K1C9_HUMAN Keratin, type I cytoskeletal 9 OS=Homo sapiens GN=KRT9 PE=1 SV=3	16	200724_Q_ValkLC_WR_E2216_Bottom.2805.2805.2	controllerType=0 controllerNumber=1 scan=2805	14.4679
08210:2	3	K.NYSPYYNTIDDLK.D			803.376	2	1605.74	1605.74	0	0.5	200	Specific	154.7	154.7	154.7	3.11	47	>sp|P35527|cRAP K1C9_HUMAN Keratin, type I cytoskeletal 9 OS=Homo sapiens GN=KRT9 PE=1 SV=3	16	200724_Q_ValkLC_WR_E2216_Bottom.13539.13539.2	controllerType=0 controllerNumber=1 scan=13539	46.814
08344:2	3	K.NYSPYYNTIDDLK.D			803.374	2	1605.74	1605.74	0	-1.8	200	Specific	189.63	189.63	189.63	3.85	47	>sp|P35527|cRAP K1C9_HUMAN Keratin, type I cytoskeletal 9 OS=Homo sapiens GN=KRT9 PE=1 SV=3	16	200724_Q_ValkLC_WR_E2216_Bottom.13713.13713.2	controllerType=0 controllerNumber=1 scan=13713	47.3272
07776:2	3	K.NYSPYYNTIDDLK.D			803.375	2	1605.74	1605.74	0	-0.4	200	Specific	450.22	446.98	446.98	7.89	47	>sp|P35527|cRAP K1C9_HUMAN Keratin, type I cytoskeletal 9 OS=Homo sapiens GN=KRT9 PE=1 SV=3	16	200724_Q_ValkLC_WR_E2216_Bottom.12961.12961.2	controllerType=0 controllerNumber=1 scan=12961	45.0335
08408:3	3	K.DQIVDLTVGNNK.T			439.233	3	1315.69	1315.69	0	0.5	213	Specific	126.18	91.22	91.22	1.26	47	>sp|P35527|cRAP K1C9_HUMAN Keratin, type I cytoskeletal 9 OS=Homo sapiens GN=KRT9 PE=1 SV=3	16	200724_Q_ValkLC_WR_E2216_Bottom.13803.13803.3	controllerType=0 controllerNumber=1 scan=13803	47.6172
09223:3	3	K.DQIVDLTVGNNK.T			439.233	3	1315.68	1315.69	0	-1.5	213	Specific	160.48	160.48	160.48	3.01	47	>sp|P35527|cRAP K1C9_HUMAN Keratin, type I cytoskeletal 9 OS=Homo sapiens GN=KRT9 PE=1 SV=3	16	200724_Q_ValkLC_WR_E2216_Bottom.15083.15083.3	controllerType=0 controllerNumber=1 scan=15083	52.024
08556:2	3	K.DQIVDLTVGNNK.T			658.346	2	1315.68	1315.69	0	-0.7	213	Specific	243.07	115.89	115.89	2.85	47	>sp|P35527|cRAP K1C9_HUMAN Keratin, type I cytoskeletal 9 OS=Homo sapiens GN=KRT9 PE=1 SV=3	16	200724_Q_ValkLC_WR_E2216_Bottom.13986.13986.2	controllerType=0 controllerNumber=1 scan=13986	48.1391
07754:2	3	K.DQIVDLTVGNNK.T			658.346	2	1315.69	1315.69	0	0.2	213	Specific	473.64	224.86	224.86	6.36	47	>sp|P35527|cRAP K1C9_HUMAN Keratin, type I cytoskeletal 9 OS=Homo sapiens GN=KRT9 PE=1 SV=3	16	200724_Q_ValkLC_WR_E2216_Bottom.12933.12933.2	controllerType=0 controllerNumber=1 scan=12933	44.9511
08403:2	3	K.DQIVDLTVGNNK.T			658.346	2	1315.69	1315.69	0	0.1	213	Specific	473.64	309.47	309.47	6.72	47	>sp|P35527|cRAP K1C9_HUMAN Keratin, type I cytoskeletal 9 OS=Homo sapiens GN=KRT9 PE=1 SV=3	16	200724_Q_ValkLC_WR_E2216_Bottom.13796.13796.2	controllerType=0 controllerNumber=1 scan=13796	47.5927
08741:2	3	K.DQIVDLTVGNNK.T			658.346	2	1315.68	1315.69	0	-0.4	213	Specific	498.2	215.33	215.33	6.42	47	>sp|P35527|cRAP K1C9_HUMAN Keratin, type I cytoskeletal 9 OS=Homo sapiens GN=KRT9 PE=1 SV=3	16	200724_Q_ValkLC_WR_E2216_Bottom.14255.14255.2	controllerType=0 controllerNumber=1 scan=14255	49.0221
09221:2	3	K.DQIVDLTVGNNK.T			658.346	2	1315.68	1315.69	0	-0.2	213	Specific	534.58	325.13	325.13	6.92	47	>sp|P35527|cRAP K1C9_HUMAN Keratin, type I cytoskeletal 9 OS=Homo sapiens GN=KRT9 PE=1 SV=3	16	200724_Q_ValkLC_WR_E2216_Bottom.15079.15079.2	controllerType=0 controllerNumber=1 scan=15079	52.0073
09882:2	3	K.DQIVDLTVGN[+0.984]NK.T		N[+1]	658.839	2	1316.67	1316.67	0	1	213	Specific	207.65	100.5	44.8	3.03	47	>sp|P35527|cRAP K1C9_HUMAN Keratin, type I cytoskeletal 9 OS=Homo sapiens GN=KRT9 PE=1 SV=3	16	200724_Q_ValkLC_WR_E2216_Bottom.16501.16501.2	controllerType=0 controllerNumber=1 scan=16501	57.6386
08912:2	3	K.DQIVDLTVGN[+0.984]NK.T		N[+1]	658.838	2	1316.67	1316.67	0	0.2	213	Specific	210.95	85.74	0	3.07	47	>sp|P35527|cRAP K1C9_HUMAN Keratin, type I cytoskeletal 9 OS=Homo sapiens GN=KRT9 PE=1 SV=3	16	200724_Q_ValkLC_WR_E2216_Bottom.14546.14546.2	controllerType=0 controllerNumber=1 scan=14546	50.0723
09301:2	3	K.DQIVDLTVGN[+0.984]NK.T		N[+1]	658.837	2	1316.67	1316.67	0	-1.3	213	Specific	378.63	221.03	44	6.15	47	>sp|P35527|cRAP K1C9_HUMAN Keratin, type I cytoskeletal 9 OS=Homo sapiens GN=KRT9 PE=1 SV=3	16	200724_Q_ValkLC_WR_E2216_Bottom.15246.15246.2	controllerType=0 controllerNumber=1 scan=15246	52.6725
09923:2	3	K.TLLDIDNTR.M			530.785	2	1060.56	1060.56	0	-0.1	225	Specific	287.37	117.63	117.63	4.7	47	>sp|P35527|cRAP K1C9_HUMAN Keratin, type I cytoskeletal 9 OS=Homo sapiens GN=KRT9 PE=1 SV=3	16	200724_Q_ValkLC_WR_E2216_Bottom.16648.16648.2	controllerType=0 controllerNumber=1 scan=16648	58.3003
09912:2	3	K.TLLDIDNTR.M			530.785	2	1060.56	1060.56	0	0.2	225	Specific	313.78	149.55	149.55	5.2	47	>sp|P35527|cRAP K1C9_HUMAN Keratin, type I cytoskeletal 9 OS=Homo sapiens GN=KRT9 PE=1 SV=3	16	200724_Q_ValkLC_WR_E2216_Bottom.16608.16608.2	controllerType=0 controllerNumber=1 scan=16608	58.1217
10002:2	3	K.TLLDIDNTR.M			530.785	2	1060.56	1060.56	0	-0.7	225	Specific	331.68	141.28	141.28	5.36	47	>sp|P35527|cRAP K1C9_HUMAN Keratin, type I cytoskeletal 9 OS=Homo sapiens GN=KRT9 PE=1 SV=3	16	200724_Q_ValkLC_WR_E2216_Bottom.17018.17018.2	controllerType=0 controllerNumber=1 scan=17018	59.9673
09360:2	3	K.TLLDIDNTR.M			530.785	2	1060.56	1060.56	0	0.1	225	Specific	338.28	133.5	133.5	5.5	47	>sp|P35527|cRAP K1C9_HUMAN Keratin, type I cytoskeletal 9 OS=Homo sapiens GN=KRT9 PE=1 SV=3	16	200724_Q_ValkLC_WR_E2216_Bottom.15333.15333.2	controllerType=0 controllerNumber=1 scan=15333	52.9611
09796:2	3	K.TLLDIDNTR.M			530.785	2	1060.56	1060.56	0	0.3	225	Specific	358.7	193.59	193.59	4.28	47	>sp|P35527|cRAP K1C9_HUMAN Keratin, type I cytoskeletal 9 OS=Homo sapiens GN=KRT9 PE=1 SV=3	16	200724_Q_ValkLC_WR_E2216_Bottom.16244.16244.2	controllerType=0 controllerNumber=1 scan=16244	56.5262
09772:2	3	K.TLLDIDNTR.M			530.785	2	1060.56	1060.56	0	0	225	Specific	364.22	192.24	192.24	6.08	47	>sp|P35527|cRAP K1C9_HUMAN Keratin, type I cytoskeletal 9 OS=Homo sapiens GN=KRT9 PE=1 SV=3	16	200724_Q_ValkLC_WR_E2216_Bottom.16131.16131.2	controllerType=0 controllerNumber=1 scan=16131	56.0114
09880:2	3	K.TLLDIDNTR.M			530.786	2	1060.56	1060.56	0	0.9	225	Specific	364.29	188.87	188.87	5.73	47	>sp|P35527|cRAP K1C9_HUMAN Keratin, type I cytoskeletal 9 OS=Homo sapiens GN=KRT9 PE=1 SV=3	16	200724_Q_ValkLC_WR_E2216_Bottom.16495.16495.2	controllerType=0 controllerNumber=1 scan=16495	57.6117
07370:2	3	K.TLLDIDNTR.M			530.786	2	1060.56	1060.56	0	0.8	225	Specific	370.2	171.4	171.4	5.56	47	>sp|P35527|cRAP K1C9_HUMAN Keratin, type I cytoskeletal 9 OS=Homo sapiens GN=KRT9 PE=1 SV=3	16	200724_Q_ValkLC_WR_E2216_Bottom.12436.12436.2	controllerType=0 controllerNumber=1 scan=12436	43.4566
09835:2	3	K.TLLDIDNTR.M			530.785	2	1060.56	1060.56	0	0.1	225	Specific	374.53	157.65	157.65	5.91	47	>sp|P35527|cRAP K1C9_HUMAN Keratin, type I cytoskeletal 9 OS=Homo sapiens GN=KRT9 PE=1 SV=3	16	200724_Q_ValkLC_WR_E2216_Bottom.16367.16367.2	controllerType=0 controllerNumber=1 scan=16367	57.0617
09727:2	3	K.TLLDIDNTR.M			530.785	2	1060.56	1060.56	0	-0.1	225	Specific	375.76	185.3	185.3	5	47	>sp|P35527|cRAP K1C9_HUMAN Keratin, type I cytoskeletal 9 OS=Homo sapiens GN=KRT9 PE=1 SV=3	16	200724_Q_ValkLC_WR_E2216_Bottom.16009.16009.2	controllerType=0 controllerNumber=1 scan=16009	55.501
09592:2	3	K.TLLDIDNTR.M			530.786	2	1060.56	1060.56	0	0.6	225	Specific	383.25	189.76	189.76	6.17	47	>sp|P35527|cRAP K1C9_HUMAN Keratin, type I cytoskeletal 9 OS=Homo sapiens GN=KRT9 PE=1 SV=3	16	200724_Q_ValkLC_WR_E2216_Bottom.15744.15744.2	controllerType=0 controllerNumber=1 scan=15744	54.49
09442:2	3	K.TLLDIDNTR.M			530.785	2	1060.56	1060.56	0	0.4	225	Specific	384.9	190.71	190.71	6.17	47	>sp|P35527|cRAP K1C9_HUMAN Keratin, type I cytoskeletal 9 OS=Homo sapiens GN=KRT9 PE=1 SV=3	16	200724_Q_ValkLC_WR_E2216_Bottom.15474.15474.2	controllerType=0 controllerNumber=1 scan=15474	53.4727
09644:2	3	K.TLLDIDNTR.M			530.785	2	1060.56	1060.56	0	-0.1	225	Specific	394.57	189.85	189.85	6.17	47	>sp|P35527|cRAP K1C9_HUMAN Keratin, type I cytoskeletal 9 OS=Homo sapiens GN=KRT9 PE=1 SV=3	16	200724_Q_ValkLC_WR_E2216_Bottom.15868.15868.2	controllerType=0 controllerNumber=1 scan=15868	54.994
08285:2	3	K.TLLDIDNTR.M			530.785	2	1060.56	1060.56	0	0	225	Specific	416.89	179.24	179.24	6.2	47	>sp|P35527|cRAP K1C9_HUMAN Keratin, type I cytoskeletal 9 OS=Homo sapiens GN=KRT9 PE=1 SV=3	16	200724_Q_ValkLC_WR_E2216_Bottom.13633.13633.2	controllerType=0 controllerNumber=1 scan=13633	47.0898
07761:2	3	K.TLLDIDNTR.M			530.786	2	1060.56	1060.56	0	0.6	225	Specific	419.97	183.09	183.09	6.2	47	>sp|P35527|cRAP K1C9_HUMAN Keratin, type I cytoskeletal 9 OS=Homo sapiens GN=KRT9 PE=1 SV=3	16	200724_Q_ValkLC_WR_E2216_Bottom.12943.12943.2	controllerType=0 controllerNumber=1 scan=12943	44.9822
09211:2	3	K.TLLDIDNTR.M			530.785	2	1060.56	1060.56	0	0.1	225	Specific	420.35	178.52	178.52	6.2	47	>sp|P35527|cRAP K1C9_HUMAN Keratin, type I cytoskeletal 9 OS=Homo sapiens GN=KRT9 PE=1 SV=3	16	200724_Q_ValkLC_WR_E2216_Bottom.15060.15060.2	controllerType=0 controllerNumber=1 scan=15060	51.9362
09127:2	3	K.TLLDIDNTR.M			530.785	2	1060.56	1060.56	0	0.3	225	Specific	421.24	228.89	228.89	6.47	47	>sp|P35527|cRAP K1C9_HUMAN Keratin, type I cytoskeletal 9 OS=Homo sapiens GN=KRT9 PE=1 SV=3	16	200724_Q_ValkLC_WR_E2216_Bottom.14918.14918.2	controllerType=0 controllerNumber=1 scan=14918	51.4318
09032:2	3	K.TLLDIDNTR.M			530.786	2	1060.56	1060.56	0	0.8	225	Specific	424.39	228.87	228.87	6.13	47	>sp|P35527|cRAP K1C9_HUMAN Keratin, type I cytoskeletal 9 OS=Homo sapiens GN=KRT9 PE=1 SV=3	16	200724_Q_ValkLC_WR_E2216_Bottom.14771.14771.2	controllerType=0 controllerNumber=1 scan=14771	50.9232
09274:2	3	K.TLLDIDNTR.M			530.785	2	1060.56	1060.56	0	0	225	Specific	425.12	222.48	222.48	4.85	47	>sp|P35527|cRAP K1C9_HUMAN Keratin, type I cytoskeletal 9 OS=Homo sapiens GN=KRT9 PE=1 SV=3	16	200724_Q_ValkLC_WR_E2216_Bottom.15188.15188.2	controllerType=0 controllerNumber=1 scan=15188	52.4412
09520:2	3	K.TLLDIDNTR.M			530.785	2	1060.56	1060.56	0	0.2	225	Specific	429.17	159.08	159.08	6.04	47	>sp|P35527|cRAP K1C9_HUMAN Keratin, type I cytoskeletal 9 OS=Homo sapiens GN=KRT9 PE=1 SV=3	16	200724_Q_ValkLC_WR_E2216_Bottom.15611.15611.2	controllerType=0 controllerNumber=1 scan=15611	53.9839
08960:2	3	K.TLLDIDNTR.M			530.785	2	1060.56	1060.56	0	0	225	Specific	454.46	229.32	229.32	6.52	47	>sp|P35527|cRAP K1C9_HUMAN Keratin, type I cytoskeletal 9 OS=Homo sapiens GN=KRT9 PE=1 SV=3	16	200724_Q_ValkLC_WR_E2216_Bottom.14638.14638.2	controllerType=0 controllerNumber=1 scan=14638	50.4201
07989:2	3	K.TLLDIDNTR.M			530.785	2	1060.56	1060.56	0	-0.1	225	Specific	495.41	223.65	223.65	6.36	47	>sp|P35527|cRAP K1C9_HUMAN Keratin, type I cytoskeletal 9 OS=Homo sapiens GN=KRT9 PE=1 SV=3	16	200724_Q_ValkLC_WR_E2216_Bottom.13220.13220.2	controllerType=0 controllerNumber=1 scan=13220	45.7738
07522:2	3	K.TLLDIDNTR.M			530.785	2	1060.56	1060.56	0	0	225	Specific	496.11	159.21	159.21	6.13	47	>sp|P35527|cRAP K1C9_HUMAN Keratin, type I cytoskeletal 9 OS=Homo sapiens GN=KRT9 PE=1 SV=3	16	200724_Q_ValkLC_WR_E2216_Bottom.12618.12618.2	controllerType=0 controllerNumber=1 scan=12618	43.9627
07658:2	3	K.TLLDIDNTR.M			530.786	2	1060.56	1060.56	0	0.8	225	Specific	496.74	219.9	219.9	6.01	47	>sp|P35527|cRAP K1C9_HUMAN Keratin, type I cytoskeletal 9 OS=Homo sapiens GN=KRT9 PE=1 SV=3	16	200724_Q_ValkLC_WR_E2216_Bottom.12791.12791.2	controllerType=0 controllerNumber=1 scan=12791	44.4695
08101:2	3	K.TLLDIDNTR.M			530.785	2	1060.56	1060.56	0	-0.1	225	Specific	498.87	229.5	229.5	6.58	47	>sp|P35527|cRAP K1C9_HUMAN Keratin, type I cytoskeletal 9 OS=Homo sapiens GN=KRT9 PE=1 SV=3	16	200724_Q_ValkLC_WR_E2216_Bottom.13379.13379.2	controllerType=0 controllerNumber=1 scan=13379	46.2811
07850:2	3	K.TLLDIDNTR.M			530.785	2	1060.56	1060.56	0	0.4	225	Specific	502.84	237.03	237.03	6.55	47	>sp|P35527|cRAP K1C9_HUMAN Keratin, type I cytoskeletal 9 OS=Homo sapiens GN=KRT9 PE=1 SV=3	16	200724_Q_ValkLC_WR_E2216_Bottom.13047.13047.2	controllerType=0 controllerNumber=1 scan=13047	45.2702
08620:2	3	K.TLLDIDNTR.M			530.785	2	1060.56	1060.56	0	0.2	225	Specific	507.88	214.82	214.82	6.33	47	>sp|P35527|cRAP K1C9_HUMAN Keratin, type I cytoskeletal 9 OS=Homo sapiens GN=KRT9 PE=1 SV=3	16	200724_Q_ValkLC_WR_E2216_Bottom.14071.14071.2	controllerType=0 controllerNumber=1 scan=14071	48.3979
07722:1	3	K.TLLDIDNTR.M			1060.56	1	1060.56	1060.56	0	0.6	225	Specific	517.84	279.6	279.6	4.42	47	>sp|P35527|cRAP K1C9_HUMAN Keratin, type I cytoskeletal 9 OS=Homo sapiens GN=KRT9 PE=1 SV=3	16	200724_Q_ValkLC_WR_E2216_Bottom.12885.12885.2	controllerType=0 controllerNumber=1 scan=12885	44.7841
07848:2	3	K.TLLDIDNTR.M			530.785	2	1060.56	1060.56	0	0.2	225	Specific	518.19	201.76	201.76	6.33	47	>sp|P35527|cRAP K1C9_HUMAN Keratin, type I cytoskeletal 9 OS=Homo sapiens GN=KRT9 PE=1 SV=3	16	200724_Q_ValkLC_WR_E2216_Bottom.13044.13044.2	controllerType=0 controllerNumber=1 scan=13044	45.262
08470:2	3	K.TLLDIDNTR.M			530.785	2	1060.56	1060.56	0	0.1	225	Specific	521.87	235.09	235.09	6.55	47	>sp|P35527|cRAP K1C9_HUMAN Keratin, type I cytoskeletal 9 OS=Homo sapiens GN=KRT9 PE=1 SV=3	16	200724_Q_ValkLC_WR_E2216_Bottom.13874.13874.2	controllerType=0 controllerNumber=1 scan=13874	47.8085
08202:2	3	K.TLLDIDNTR.M			530.785	2	1060.56	1060.56	0	0.3	225	Specific	530.97	221.14	221.14	6.42	47	>sp|P35527|cRAP K1C9_HUMAN Keratin, type I cytoskeletal 9 OS=Homo sapiens GN=KRT9 PE=1 SV=3	16	200724_Q_ValkLC_WR_E2216_Bottom.13529.13529.2	controllerType=0 controllerNumber=1 scan=13529	46.7844
08277:2	3	K.TLLDIDNTR.M			530.785	2	1060.56	1060.56	0	0.2	225	Specific	537.28	244.91	244.91	6.64	47	>sp|P35527|cRAP K1C9_HUMAN Keratin, type I cytoskeletal 9 OS=Homo sapiens GN=KRT9 PE=1 SV=3	16	200724_Q_ValkLC_WR_E2216_Bottom.13624.13624.2	controllerType=0 controllerNumber=1 scan=13624	47.0653
08336:2	3	K.TLLDIDNTR.M			530.785	2	1060.56	1060.56	0	0.1	225	Specific	546.3	232.06	232.06	6.64	47	>sp|P35527|cRAP K1C9_HUMAN Keratin, type I cytoskeletal 9 OS=Homo sapiens GN=KRT9 PE=1 SV=3	16	200724_Q_ValkLC_WR_E2216_Bottom.13703.13703.2	controllerType=0 controllerNumber=1 scan=13703	47.2976
08894:2	3	K.TLLDIDN[+0.984]TR.M		N[+1]	531.276	2	1061.54	1061.55	0	-2.4	225	Specific	249.39	90.46	90.46	3.9	47	>sp|P35527|cRAP K1C9_HUMAN Keratin, type I cytoskeletal 9 OS=Homo sapiens GN=KRT9 PE=1 SV=3	16	200724_Q_ValkLC_WR_E2216_Bottom.14507.14507.2	controllerType=0 controllerNumber=1 scan=14507	49.9163
08811:2	3	K.TLLDIDN[+0.984]TR.M		N[+1]	531.276	2	1061.55	1061.55	0	-2.2	225	Specific	406.11	171.16	171.16	5.21	47	>sp|P35527|cRAP K1C9_HUMAN Keratin, type I cytoskeletal 9 OS=Homo sapiens GN=KRT9 PE=1 SV=3	16	200724_Q_ValkLC_WR_E2216_Bottom.14367.14367.2	controllerType=0 controllerNumber=1 scan=14367	49.4124
08713:2	3	K.TLLDIDN[+0.984]TR.M		N[+1]	531.276	2	1061.54	1061.55	0	-2.7	225	Specific	470.89	236.74	236.74	5.7	47	>sp|P35527|cRAP K1C9_HUMAN Keratin, type I cytoskeletal 9 OS=Homo sapiens GN=KRT9 PE=1 SV=3	16	200724_Q_ValkLC_WR_E2216_Bottom.14217.14217.2	controllerType=0 controllerNumber=1 scan=14217	48.8998
08489:2	3	K.TLLDIDN[+0.984]TR.M		N[+1]	531.276	2	1061.54	1061.55	0	-3.2	225	Specific	501.11	196.41	196.41	5.29	47	>sp|P35527|cRAP K1C9_HUMAN Keratin, type I cytoskeletal 9 OS=Homo sapiens GN=KRT9 PE=1 SV=3	16	200724_Q_ValkLC_WR_E2216_Bottom.13901.13901.2	controllerType=0 controllerNumber=1 scan=13901	47.8915
08078:2	3	R.MTLDDFR.I			449.21	2	897.413	897.413	0	-0.4	234	Specific	275.61	194.29	194.29	4.19	47	>sp|P35527|cRAP K1C9_HUMAN Keratin, type I cytoskeletal 9 OS=Homo sapiens GN=KRT9 PE=1 SV=3	16	200724_Q_ValkLC_WR_E2216_Bottom.13350.13350.2	controllerType=0 controllerNumber=1 scan=13350	46.1977
07970:2	3	R.MTLDDFR.I			449.21	2	897.413	897.413	0	-0.4	234	Specific	285.02	197.09	197.09	4.02	47	>sp|P35527|cRAP K1C9_HUMAN Keratin, type I cytoskeletal 9 OS=Homo sapiens GN=KRT9 PE=1 SV=3	16	200724_Q_ValkLC_WR_E2216_Bottom.13194.13194.2	controllerType=0 controllerNumber=1 scan=13194	45.6895
07567:2	3	R.MTLDDFR.I			449.211	2	897.414	897.413	0	0.5	234	Specific	295.17	214.5	214.5	3.92	47	>sp|P35527|cRAP K1C9_HUMAN Keratin, type I cytoskeletal 9 OS=Homo sapiens GN=KRT9 PE=1 SV=3	16	200724_Q_ValkLC_WR_E2216_Bottom.12673.12673.2	controllerType=0 controllerNumber=1 scan=12673	44.1141
06690:2	3	R.MTLDDFR.I			449.21	2	897.413	897.413	0	-0.1	234	Specific	334.62	237.53	237.53	6.06	47	>sp|P35527|cRAP K1C9_HUMAN Keratin, type I cytoskeletal 9 OS=Homo sapiens GN=KRT9 PE=1 SV=3	16	200724_Q_ValkLC_WR_E2216_Bottom.11595.11595.2	controllerType=0 controllerNumber=1 scan=11595	41.0598
06235:2	3	R.M[+15.995]TLDDFR.I		M[+16]	457.208	2	913.409	913.408	0	0.1	234	Specific	182.92	135.25	135.25	2.89	47	>sp|P35527|cRAP K1C9_HUMAN Keratin, type I cytoskeletal 9 OS=Homo sapiens GN=KRT9 PE=1 SV=3	16	200724_Q_ValkLC_WR_E2216_Bottom.11078.11078.2	controllerType=0 controllerNumber=1 scan=11078	39.6711
05113:2	3	R.M[+15.995]TLDDFR.I		M[+16]	457.208	2	913.408	913.408	0	-0.1	234	Specific	188.39	164.48	164.48	2.85	47	>sp|P35527|cRAP K1C9_HUMAN Keratin, type I cytoskeletal 9 OS=Homo sapiens GN=KRT9 PE=1 SV=3	16	200724_Q_ValkLC_WR_E2216_Bottom.9746.9746.2	controllerType=0 controllerNumber=1 scan=9746	36.0143
05080:2	3	R.M[+15.995]TLDDFR.I		M[+16]	457.208	2	913.408	913.408	0	-0.1	234	Specific	189.34	164.01	164.01	3.06	47	>sp|P35527|cRAP K1C9_HUMAN Keratin, type I cytoskeletal 9 OS=Homo sapiens GN=KRT9 PE=1 SV=3	16	200724_Q_ValkLC_WR_E2216_Bottom.9707.9707.2	controllerType=0 controllerNumber=1 scan=9707	35.9052
06355:2	3	R.M[+15.995]TLDDFR.I		M[+16]	457.208	2	913.409	913.408	0	0.3	234	Specific	199.65	152.23	152.23	2.92	47	>sp|P35527|cRAP K1C9_HUMAN Keratin, type I cytoskeletal 9 OS=Homo sapiens GN=KRT9 PE=1 SV=3	16	200724_Q_ValkLC_WR_E2216_Bottom.11212.11212.2	controllerType=0 controllerNumber=1 scan=11212	40.0263
07698:2	3	R.M[+15.995]TLDDFR.I		M[+16]	457.208	2	913.408	913.408	0	0.1	234	Specific	219.81	198.87	198.87	3.65	47	>sp|P35527|cRAP K1C9_HUMAN Keratin, type I cytoskeletal 9 OS=Homo sapiens GN=KRT9 PE=1 SV=3	16	200724_Q_ValkLC_WR_E2216_Bottom.12847.12847.2	controllerType=0 controllerNumber=1 scan=12847	44.6525
07012:2	3	R.M[+15.995]TLDDFR.I		M[+16]	457.208	2	913.409	913.408	0	0.3	234	Specific	238.1	203.61	203.61	4.09	47	>sp|P35527|cRAP K1C9_HUMAN Keratin, type I cytoskeletal 9 OS=Homo sapiens GN=KRT9 PE=1 SV=3	16	200724_Q_ValkLC_WR_E2216_Bottom.11986.11986.2	controllerType=0 controllerNumber=1 scan=11986	42.1546
05853:2	3	R.M[+15.995]TLDDFR.I		M[+16]	457.208	2	913.409	913.408	0	0.2	234	Specific	242.36	195.95	195.95	4.08	47	>sp|P35527|cRAP K1C9_HUMAN Keratin, type I cytoskeletal 9 OS=Homo sapiens GN=KRT9 PE=1 SV=3	16	200724_Q_ValkLC_WR_E2216_Bottom.10637.10637.2	controllerType=0 controllerNumber=1 scan=10637	38.4861
07933:2	3	R.M[+15.995]TLDDFR.I		M[+16]	457.208	2	913.408	913.408	0	-0.1	234	Specific	244.39	215.21	215.21	4.09	47	>sp|P35527|cRAP K1C9_HUMAN Keratin, type I cytoskeletal 9 OS=Homo sapiens GN=KRT9 PE=1 SV=3	16	200724_Q_ValkLC_WR_E2216_Bottom.13143.13143.2	controllerType=0 controllerNumber=1 scan=13143	45.5286
06545:2	3	R.M[+15.995]TLDDFR.I		M[+16]	457.207	2	913.407	913.408	0	-1.5	234	Specific	247.17	217.57	217.57	4	47	>sp|P35527|cRAP K1C9_HUMAN Keratin, type I cytoskeletal 9 OS=Homo sapiens GN=KRT9 PE=1 SV=3	16	200724_Q_ValkLC_WR_E2216_Bottom.11431.11431.2	controllerType=0 controllerNumber=1 scan=11431	40.6215
07550:2	3	R.M[+15.995]TLDDFR.I		M[+16]	457.208	2	913.409	913.408	0	0.7	234	Specific	254.55	221.13	221.13	4.1	47	>sp|P35527|cRAP K1C9_HUMAN Keratin, type I cytoskeletal 9 OS=Homo sapiens GN=KRT9 PE=1 SV=3	16	200724_Q_ValkLC_WR_E2216_Bottom.12653.12653.2	controllerType=0 controllerNumber=1 scan=12653	44.0575
07159:2	3	R.M[+15.995]TLDDFR.I		M[+16]	457.207	2	913.408	913.408	0	-0.7	234	Specific	255.9	222.65	222.65	4.21	47	>sp|P35527|cRAP K1C9_HUMAN Keratin, type I cytoskeletal 9 OS=Homo sapiens GN=KRT9 PE=1 SV=3	16	200724_Q_ValkLC_WR_E2216_Bottom.12175.12175.2	controllerType=0 controllerNumber=1 scan=12175	42.7131
06872:2	3	R.M[+15.995]TLDDFR.I		M[+16]	457.208	2	913.408	913.408	0	-0.5	234	Specific	261.23	194.6	194.6	5.32	47	>sp|P35527|cRAP K1C9_HUMAN Keratin, type I cytoskeletal 9 OS=Homo sapiens GN=KRT9 PE=1 SV=3	16	200724_Q_ValkLC_WR_E2216_Bottom.11807.11807.2	controllerType=0 controllerNumber=1 scan=11807	41.6376
04479:2	3	R.M[+15.995]TLDDFR.I		M[+16]	457.207	2	913.408	913.408	0	-0.8	234	Specific	273.31	208.86	208.86	4.16	47	>sp|P35527|cRAP K1C9_HUMAN Keratin, type I cytoskeletal 9 OS=Homo sapiens GN=KRT9 PE=1 SV=3	16	200724_Q_ValkLC_WR_E2216_Bottom.9002.9002.2	controllerType=0 controllerNumber=1 scan=9002	33.9696
07303:2	3	R.M[+15.995]TLDDFR.I		M[+16]	457.208	2	913.408	913.408	0	0	234	Specific	287.58	227.03	227.03	4.46	47	>sp|P35527|cRAP K1C9_HUMAN Keratin, type I cytoskeletal 9 OS=Homo sapiens GN=KRT9 PE=1 SV=3	16	200724_Q_ValkLC_WR_E2216_Bottom.12354.12354.2	controllerType=0 controllerNumber=1 scan=12354	43.2299
06180:2	3	R.M[+15.995]TLDDFR.I		M[+16]	457.208	2	913.408	913.408	0	-0.1	234	Specific	293.53	190.21	190.21	5.27	47	>sp|P35527|cRAP K1C9_HUMAN Keratin, type I cytoskeletal 9 OS=Homo sapiens GN=KRT9 PE=1 SV=3	16	200724_Q_ValkLC_WR_E2216_Bottom.11016.11016.2	controllerType=0 controllerNumber=1 scan=11016	39.5083
06015:2	3	R.M[+15.995]TLDDFR.I		M[+16]	457.208	2	913.408	913.408	0	-0.3	234	Specific	302.51	241.63	241.63	4.58	47	>sp|P35527|cRAP K1C9_HUMAN Keratin, type I cytoskeletal 9 OS=Homo sapiens GN=KRT9 PE=1 SV=3	16	200724_Q_ValkLC_WR_E2216_Bottom.10827.10827.2	controllerType=0 controllerNumber=1 scan=10827	39.0035
04063:2	3	R.M[+15.995]TLDDFR.I		M[+16]	457.208	2	913.408	913.408	0	0	234	Specific	316.38	246.87	246.87	5.76	47	>sp|P35527|cRAP K1C9_HUMAN Keratin, type I cytoskeletal 9 OS=Homo sapiens GN=KRT9 PE=1 SV=3	16	200724_Q_ValkLC_WR_E2216_Bottom.8489.8489.2	controllerType=0 controllerNumber=1 scan=8489	32.5064
05661:2	3	R.M[+15.995]TLDDFR.I		M[+16]	457.208	2	913.408	913.408	0	0	234	Specific	348.55	233.64	233.64	4.42	47	>sp|P35527|cRAP K1C9_HUMAN Keratin, type I cytoskeletal 9 OS=Homo sapiens GN=KRT9 PE=1 SV=3	16	200724_Q_ValkLC_WR_E2216_Bottom.10408.10408.2	controllerType=0 controllerNumber=1 scan=10408	37.8382
05520:2	3	R.M[+15.995]TLDDFR.I		M[+16]	457.208	2	913.409	913.408	0	0.3	234	Specific	355.44	250.66	250.66	4.8	47	>sp|P35527|cRAP K1C9_HUMAN Keratin, type I cytoskeletal 9 OS=Homo sapiens GN=KRT9 PE=1 SV=3	16	200724_Q_ValkLC_WR_E2216_Bottom.10229.10229.2	controllerType=0 controllerNumber=1 scan=10229	37.3241
08041:2	3	R.M[+15.995]TLDDFR.I		M[+16]	457.208	2	913.408	913.408	0	-0.1	234	Specific	358.14	233.72	233.72	6.18	47	>sp|P35527|cRAP K1C9_HUMAN Keratin, type I cytoskeletal 9 OS=Homo sapiens GN=KRT9 PE=1 SV=3	16	200724_Q_ValkLC_WR_E2216_Bottom.13300.13300.2	controllerType=0 controllerNumber=1 scan=13300	46.04
03919:2	3	R.M[+15.995]TLDDFR.I		M[+16]	457.208	2	913.408	913.408	0	-0.3	234	Specific	367.76	251.96	251.96	4.2	47	>sp|P35527|cRAP K1C9_HUMAN Keratin, type I cytoskeletal 9 OS=Homo sapiens GN=KRT9 PE=1 SV=3	16	200724_Q_ValkLC_WR_E2216_Bottom.8309.8309.2	controllerType=0 controllerNumber=1 scan=8309	31.9752
06712:2	3	R.M[+15.995]TLDDFR.I		M[+16]	457.208	2	913.409	913.408	0	0.4	234	Specific	370.26	252.01	252.01	6.22	47	>sp|P35527|cRAP K1C9_HUMAN Keratin, type I cytoskeletal 9 OS=Homo sapiens GN=KRT9 PE=1 SV=3	16	200724_Q_ValkLC_WR_E2216_Bottom.11621.11621.2	controllerType=0 controllerNumber=1 scan=11621	41.1316
05198:2	3	R.M[+15.995]TLDDFR.I		M[+16]	457.208	2	913.408	913.408	0	-0.1	234	Specific	378.81	254.33	254.33	4.29	47	>sp|P35527|cRAP K1C9_HUMAN Keratin, type I cytoskeletal 9 OS=Homo sapiens GN=KRT9 PE=1 SV=3	16	200724_Q_ValkLC_WR_E2216_Bottom.9849.9849.2	controllerType=0 controllerNumber=1 scan=9849	36.2945
05045:2	3	R.M[+15.995]TLDDFR.I		M[+16]	457.208	2	913.408	913.408	0	-0.3	234	Specific	381.22	235.22	235.22	6.28	47	>sp|P35527|cRAP K1C9_HUMAN Keratin, type I cytoskeletal 9 OS=Homo sapiens GN=KRT9 PE=1 SV=3	16	200724_Q_ValkLC_WR_E2216_Bottom.9663.9663.2	controllerType=0 controllerNumber=1 scan=9663	35.7794
05357:2	3	R.M[+15.995]TLDDFR.I		M[+16]	457.208	2	913.408	913.408	0	-0.6	234	Specific	400.17	242.06	242.06	6.3	47	>sp|P35527|cRAP K1C9_HUMAN Keratin, type I cytoskeletal 9 OS=Homo sapiens GN=KRT9 PE=1 SV=3	16	200724_Q_ValkLC_WR_E2216_Bottom.10036.10036.2	controllerType=0 controllerNumber=1 scan=10036	36.8029
04887:2	3	R.M[+15.995]TLDDFR.I		M[+16]	457.208	2	913.408	913.408	0	-0.3	234	Specific	417.46	300.05	300.05	4.95	47	>sp|P35527|cRAP K1C9_HUMAN Keratin, type I cytoskeletal 9 OS=Homo sapiens GN=KRT9 PE=1 SV=3	16	200724_Q_ValkLC_WR_E2216_Bottom.9478.9478.2	controllerType=0 controllerNumber=1 scan=9478	35.2618
04729:2	3	R.M[+15.995]TLDDFR.I		M[+16]	457.208	2	913.408	913.408	0	-0.1	234	Specific	436.33	282.06	282.06	6.38	47	>sp|P35527|cRAP K1C9_HUMAN Keratin, type I cytoskeletal 9 OS=Homo sapiens GN=KRT9 PE=1 SV=3	16	200724_Q_ValkLC_WR_E2216_Bottom.9291.9291.2	controllerType=0 controllerNumber=1 scan=9291	34.7556
05486:2	3	R.IKFEMEQNLR.Q			654.343	2	1307.68	1307.68	0	0.5	241	Specific	333.88	305.97	305.97	4.89	47	>sp|P35527|cRAP K1C9_HUMAN Keratin, type I cytoskeletal 9 OS=Homo sapiens GN=KRT9 PE=1 SV=3	16	200724_Q_ValkLC_WR_E2216_Bottom.10190.10190.2	controllerType=0 controllerNumber=1 scan=10190	37.2188
05430:3	3	R.IKFEMEQNLR.Q			436.564	3	1307.68	1307.68	0	0.4	241	Specific	468.96	414.87	414.87	7.25	47	>sp|P35527|cRAP K1C9_HUMAN Keratin, type I cytoskeletal 9 OS=Homo sapiens GN=KRT9 PE=1 SV=3	16	200724_Q_ValkLC_WR_E2216_Bottom.10125.10125.3	controllerType=0 controllerNumber=1 scan=10125	37.0448
05276:3	3	R.IKFEMEQNLR.Q			436.564	3	1307.68	1307.68	0	0.5	241	Specific	469.79	394.28	394.28	6.9	47	>sp|P35527|cRAP K1C9_HUMAN Keratin, type I cytoskeletal 9 OS=Homo sapiens GN=KRT9 PE=1 SV=3	16	200724_Q_ValkLC_WR_E2216_Bottom.9940.9940.3	controllerType=0 controllerNumber=1 scan=9940	36.5395
06631:3	3	R.IKFEM[+15.995]EQNLR.Q		M[+16]	441.896	3	1323.67	1323.67	0	1.3	241	Specific	9.34	9.34	9.34	1.2	47	>sp|P35527|cRAP K1C9_HUMAN Keratin, type I cytoskeletal 9 OS=Homo sapiens GN=KRT9 PE=1 SV=3	16	200724_Q_ValkLC_WR_E2216_Bottom.11528.11528.3	controllerType=0 controllerNumber=1 scan=11528	40.8794
06965:3	3	R.IKFEM[+15.995]EQNLR.Q		M[+16]	441.896	3	1323.67	1323.67	0	-0.1	241	Specific	26.07	26.07	26.07	1.2	47	>sp|P35527|cRAP K1C9_HUMAN Keratin, type I cytoskeletal 9 OS=Homo sapiens GN=KRT9 PE=1 SV=3	16	200724_Q_ValkLC_WR_E2216_Bottom.11925.11925.3	controllerType=0 controllerNumber=1 scan=11925	41.9779
03685:3	3	R.IKFEM[+15.995]EQNLR.Q		M[+16]	441.896	3	1323.67	1323.67	0	1.7	241	Specific	48.89	48.89	48.89	1.2	47	>sp|P35527|cRAP K1C9_HUMAN Keratin, type I cytoskeletal 9 OS=Homo sapiens GN=KRT9 PE=1 SV=3	16	200724_Q_ValkLC_WR_E2216_Bottom.8036.8036.2	controllerType=0 controllerNumber=1 scan=8036	31.2234
07239:3	3	R.IKFEM[+15.995]EQNLR.Q		M[+16]	441.896	3	1323.67	1323.67	0	1	241	Specific	58.62	39.92	39.92	1.2	47	>sp|P35527|cRAP K1C9_HUMAN Keratin, type I cytoskeletal 9 OS=Homo sapiens GN=KRT9 PE=1 SV=3	16	200724_Q_ValkLC_WR_E2216_Bottom.12279.12279.3	controllerType=0 controllerNumber=1 scan=12279	43.0275
06204:3	3	R.IKFEM[+15.995]EQNLR.Q		M[+16]	441.896	3	1323.67	1323.67	0	0.2	241	Specific	116.49	116.49	116.49	2.84	47	>sp|P35527|cRAP K1C9_HUMAN Keratin, type I cytoskeletal 9 OS=Homo sapiens GN=KRT9 PE=1 SV=3	16	200724_Q_ValkLC_WR_E2216_Bottom.11043.11043.3	controllerType=0 controllerNumber=1 scan=11043	39.5791
02965:2	3	R.IKFEM[+15.995]EQNLR.Q		M[+16]	662.339	2	1323.67	1323.67	0	-1.2	241	Specific	164.34	82.55	82.55	1.2	47	>sp|P35527|cRAP K1C9_HUMAN Keratin, type I cytoskeletal 9 OS=Homo sapiens GN=KRT9 PE=1 SV=3	16	200724_Q_ValkLC_WR_E2216_Bottom.7180.7180.2	controllerType=0 controllerNumber=1 scan=7180	28.8666
05953:3	3	R.IKFEM[+15.995]EQNLR.Q		M[+16]	441.896	3	1323.67	1323.67	0	0.4	241	Specific	172.99	172.99	172.99	2.95	47	>sp|P35527|cRAP K1C9_HUMAN Keratin, type I cytoskeletal 9 OS=Homo sapiens GN=KRT9 PE=1 SV=3	16	200724_Q_ValkLC_WR_E2216_Bottom.10753.10753.3	controllerType=0 controllerNumber=1 scan=10753	38.8039
06799:3	3	R.IKFEM[+15.995]EQNLR.Q		M[+16]	441.896	3	1323.67	1323.67	0	0.4	241	Specific	186.6	157.31	157.31	3.06	47	>sp|P35527|cRAP K1C9_HUMAN Keratin, type I cytoskeletal 9 OS=Homo sapiens GN=KRT9 PE=1 SV=3	16	200724_Q_ValkLC_WR_E2216_Bottom.11722.11722.3	controllerType=0 controllerNumber=1 scan=11722	41.4045
03990:3	3	R.IKFEM[+15.995]EQNLR.Q		M[+16]	441.896	3	1323.67	1323.67	0	0.6	241	Specific	192.73	162.94	162.94	2.84	47	>sp|P35527|cRAP K1C9_HUMAN Keratin, type I cytoskeletal 9 OS=Homo sapiens GN=KRT9 PE=1 SV=3	16	200724_Q_ValkLC_WR_E2216_Bottom.8407.8407.3	controllerType=0 controllerNumber=1 scan=8407	32.2889
04539:3	3	R.IKFEM[+15.995]EQNLR.Q		M[+16]	441.896	3	1323.67	1323.67	0	-0.4	241	Specific	208.18	132.28	132.28	3.94	47	>sp|P35527|cRAP K1C9_HUMAN Keratin, type I cytoskeletal 9 OS=Homo sapiens GN=KRT9 PE=1 SV=3	16	200724_Q_ValkLC_WR_E2216_Bottom.9070.9070.3	controllerType=0 controllerNumber=1 scan=9070	34.1527
05722:3	3	R.IKFEM[+15.995]EQNLR.Q		M[+16]	441.896	3	1323.67	1323.67	0	-0.4	241	Specific	213.3	200.76	200.76	3.71	47	>sp|P35527|cRAP K1C9_HUMAN Keratin, type I cytoskeletal 9 OS=Homo sapiens GN=KRT9 PE=1 SV=3	16	200724_Q_ValkLC_WR_E2216_Bottom.10474.10474.3	controllerType=0 controllerNumber=1 scan=10474	38.0132
04858:3	3	R.IKFEM[+15.995]EQNLR.Q		M[+16]	441.896	3	1323.67	1323.67	0	0.6	241	Specific	226.52	185.36	185.36	3.92	47	>sp|P35527|cRAP K1C9_HUMAN Keratin, type I cytoskeletal 9 OS=Homo sapiens GN=KRT9 PE=1 SV=3	16	200724_Q_ValkLC_WR_E2216_Bottom.9444.9444.3	controllerType=0 controllerNumber=1 scan=9444	35.1701
03109:2	3	R.IKFEM[+15.995]EQNLR.Q		M[+16]	662.34	2	1323.67	1323.67	0	0.4	241	Specific	237.05	136.1	136.1	2.99	47	>sp|P35527|cRAP K1C9_HUMAN Keratin, type I cytoskeletal 9 OS=Homo sapiens GN=KRT9 PE=1 SV=3	16	200724_Q_ValkLC_WR_E2216_Bottom.7360.7360.2	controllerType=0 controllerNumber=1 scan=7360	29.3844
04700:3	3	R.IKFEM[+15.995]EQNLR.Q		M[+16]	441.896	3	1323.67	1323.67	0	0.2	241	Specific	248.69	207.36	207.36	4.05	47	>sp|P35527|cRAP K1C9_HUMAN Keratin, type I cytoskeletal 9 OS=Homo sapiens GN=KRT9 PE=1 SV=3	16	200724_Q_ValkLC_WR_E2216_Bottom.9257.9257.3	controllerType=0 controllerNumber=1 scan=9257	34.6639
04266:3	3	R.IKFEM[+15.995]EQNLR.Q		M[+16]	441.896	3	1323.67	1323.67	0	0.5	241	Specific	258.31	233.61	233.61	4.09	47	>sp|P35527|cRAP K1C9_HUMAN Keratin, type I cytoskeletal 9 OS=Homo sapiens GN=KRT9 PE=1 SV=3	16	200724_Q_ValkLC_WR_E2216_Bottom.8745.8745.3	controllerType=0 controllerNumber=1 scan=8745	33.2487
02579:3	3	R.IKFEM[+15.995]EQNLR.Q		M[+16]	441.896	3	1323.67	1323.67	0	0.4	241	Specific	312.33	203.71	203.71	3.89	47	>sp|P35527|cRAP K1C9_HUMAN Keratin, type I cytoskeletal 9 OS=Homo sapiens GN=KRT9 PE=1 SV=3	16	200724_Q_ValkLC_WR_E2216_Bottom.6704.6704.3	controllerType=0 controllerNumber=1 scan=6704	27.5056
05571:3	3	R.IKFEM[+15.995]EQNLR.Q		M[+16]	441.896	3	1323.67	1323.67	0	-0.2	241	Specific	313.57	219.47	219.47	3.9	47	>sp|P35527|cRAP K1C9_HUMAN Keratin, type I cytoskeletal 9 OS=Homo sapiens GN=KRT9 PE=1 SV=3	16	200724_Q_ValkLC_WR_E2216_Bottom.10290.10290.3	controllerType=0 controllerNumber=1 scan=10290	37.4906
02708:3	3	R.IKFEM[+15.995]EQNLR.Q		M[+16]	441.896	3	1323.67	1323.67	0	1.2	241	Specific	360.82	291.05	291.05	5.62	47	>sp|P35527|cRAP K1C9_HUMAN Keratin, type I cytoskeletal 9 OS=Homo sapiens GN=KRT9 PE=1 SV=3	16	200724_Q_ValkLC_WR_E2216_Bottom.6874.6874.3	controllerType=0 controllerNumber=1 scan=6874	28.0171
02583:2	3	R.IKFEM[+15.995]EQNLR.Q		M[+16]	662.339	2	1323.67	1323.67	0	-1.1	241	Specific	368.91	187.19	187.19	3.76	47	>sp|P35527|cRAP K1C9_HUMAN Keratin, type I cytoskeletal 9 OS=Homo sapiens GN=KRT9 PE=1 SV=3	16	200724_Q_ValkLC_WR_E2216_Bottom.6709.6709.2	controllerType=0 controllerNumber=1 scan=6709	27.519
03018:3	3	R.IKFEM[+15.995]EQNLR.Q		M[+16]	441.896	3	1323.67	1323.67	0	0.2	241	Specific	382.9	298.39	298.39	6.06	47	>sp|P35527|cRAP K1C9_HUMAN Keratin, type I cytoskeletal 9 OS=Homo sapiens GN=KRT9 PE=1 SV=3	16	200724_Q_ValkLC_WR_E2216_Bottom.7243.7243.3	controllerType=0 controllerNumber=1 scan=7243	29.0389
05256:3	3	R.IKFEM[+15.995]EQNLR.Q		M[+16]	441.896	3	1323.67	1323.67	0	0.1	241	Specific	391.22	242.57	242.57	4.11	47	>sp|P35527|cRAP K1C9_HUMAN Keratin, type I cytoskeletal 9 OS=Homo sapiens GN=KRT9 PE=1 SV=3	16	200724_Q_ValkLC_WR_E2216_Bottom.9916.9916.3	controllerType=0 controllerNumber=1 scan=9916	36.4747
05309:2	3	R.IKFEM[+15.995]EQNLR.Q		M[+16]	662.341	2	1323.67	1323.67	0	1.2	241	Specific	407.35	218.7	218.7	4.78	47	>sp|P35527|cRAP K1C9_HUMAN Keratin, type I cytoskeletal 9 OS=Homo sapiens GN=KRT9 PE=1 SV=3	16	200724_Q_ValkLC_WR_E2216_Bottom.9977.9977.2	controllerType=0 controllerNumber=1 scan=9977	36.639
02890:2	3	R.IKFEM[+15.995]EQNLR.Q		M[+16]	662.338	2	1323.67	1323.67	0	-2.4	241	Specific	434.05	247.02	247.02	3.98	47	>sp|P35527|cRAP K1C9_HUMAN Keratin, type I cytoskeletal 9 OS=Homo sapiens GN=KRT9 PE=1 SV=3	16	200724_Q_ValkLC_WR_E2216_Bottom.7082.7082.2	controllerType=0 controllerNumber=1 scan=7082	28.5729
02873:3	3	R.IKFEM[+15.995]EQNLR.Q		M[+16]	441.896	3	1323.67	1323.67	0	-0.2	241	Specific	456.02	290.07	290.07	6.13	47	>sp|P35527|cRAP K1C9_HUMAN Keratin, type I cytoskeletal 9 OS=Homo sapiens GN=KRT9 PE=1 SV=3	16	200724_Q_ValkLC_WR_E2216_Bottom.7063.7063.3	controllerType=0 controllerNumber=1 scan=7063	28.5223
05411:3	3	R.IKFEM[+15.995]EQNLR.Q		M[+16]	441.896	3	1323.67	1323.67	0	0.2	241	Specific	459.95	340.63	340.63	6.28	47	>sp|P35527|cRAP K1C9_HUMAN Keratin, type I cytoskeletal 9 OS=Homo sapiens GN=KRT9 PE=1 SV=3	16	200724_Q_ValkLC_WR_E2216_Bottom.10101.10101.3	controllerType=0 controllerNumber=1 scan=10101	36.9802
02713:2	3	R.IKFEM[+15.995]EQNLR.Q		M[+16]	662.34	2	1323.67	1323.67	0	-0.4	241	Specific	537.79	284.58	284.58	4.04	47	>sp|P35527|cRAP K1C9_HUMAN Keratin, type I cytoskeletal 9 OS=Homo sapiens GN=KRT9 PE=1 SV=3	16	200724_Q_ValkLC_WR_E2216_Bottom.6880.6880.2	controllerType=0 controllerNumber=1 scan=6880	28.0326
03394:2	3	R.IKFEM[+15.995]EQ[+0.984]NLR.Q		M[+16], Q[+1]	662.832	2	1324.66	1324.66	0	-0.3	241	Specific	227.17	106.07	0	3.15	47	>sp|P35527|cRAP K1C9_HUMAN Keratin, type I cytoskeletal 9 OS=Homo sapiens GN=KRT9 PE=1 SV=3	16	200724_Q_ValkLC_WR_E2216_Bottom.7692.7692.2	controllerType=0 controllerNumber=1 scan=7692	30.2791
03806:3	3	R.IKFEM[+15.995]EQN[+0.984]LR.Q		M[+16], N[+1]	442.223	3	1324.66	1324.66	0	-0.6	241	Specific	329.42	236.94	12.93	4.02	47	>sp|P35527|cRAP K1C9_HUMAN Keratin, type I cytoskeletal 9 OS=Homo sapiens GN=KRT9 PE=1 SV=3	16	200724_Q_ValkLC_WR_E2216_Bottom.8182.8182.3	controllerType=0 controllerNumber=1 scan=8182	31.6364
03165:3	3	R.IKFEM[+15.995]EQ[+0.984]NLR.Q		M[+16], Q[+1]	442.223	3	1324.65	1324.66	0	-1.2	241	Specific	405.02	257.08	43.05	5.91	47	>sp|P35527|cRAP K1C9_HUMAN Keratin, type I cytoskeletal 9 OS=Homo sapiens GN=KRT9 PE=1 SV=3	16	200724_Q_ValkLC_WR_E2216_Bottom.7427.7427.3	controllerType=0 controllerNumber=1 scan=7427	29.5651
03331:3	3	R.IKFEM[+15.995]EQN[+0.984]LR.Q		M[+16], N[+1]	442.224	3	1324.66	1324.66	0	-0.2	241	Specific	408.93	281.6	4.81	6.09	47	>sp|P35527|cRAP K1C9_HUMAN Keratin, type I cytoskeletal 9 OS=Homo sapiens GN=KRT9 PE=1 SV=3	16	200724_Q_ValkLC_WR_E2216_Bottom.7618.7618.3	controllerType=0 controllerNumber=1 scan=7618	30.0793
04951:2	3	K.FEMEQNLR.Q			533.753	2	1066.5	1066.5	0	0	243	Specific	443.09	174.02	174.02	5.89	47	>sp|P35527|cRAP K1C9_HUMAN Keratin, type I cytoskeletal 9 OS=Homo sapiens GN=KRT9 PE=1 SV=3	16	200724_Q_ValkLC_WR_E2216_Bottom.9558.9558.2	controllerType=0 controllerNumber=1 scan=9558	35.4996
04541:2	3	K.FEM[+15.995]EQNLR.Q		M[+16]	541.751	2	1082.49	1082.49	0	1.2	243	Specific	96.44	6.8	6.8	1.21	47	>sp|P35527|cRAP K1C9_HUMAN Keratin, type I cytoskeletal 9 OS=Homo sapiens GN=KRT9 PE=1 SV=3	16	200724_Q_ValkLC_WR_E2216_Bottom.9072.9072.2	controllerType=0 controllerNumber=1 scan=9072	34.1579
05124:2	3	K.FEM[+15.995]EQNLR.Q		M[+16]	541.749	2	1082.49	1082.49	0	-2.5	243	Specific	113.95	42.29	42.29	1.2	47	>sp|P35527|cRAP K1C9_HUMAN Keratin, type I cytoskeletal 9 OS=Homo sapiens GN=KRT9 PE=1 SV=3	16	200724_Q_ValkLC_WR_E2216_Bottom.9759.9759.2	controllerType=0 controllerNumber=1 scan=9759	36.0503
03851:2	3	K.FEM[+15.995]EQNLR.Q		M[+16]	541.751	2	1082.5	1082.49	0	1.8	243	Specific	198.54	73.59	73.59	1.2	47	>sp|P35527|cRAP K1C9_HUMAN Keratin, type I cytoskeletal 9 OS=Homo sapiens GN=KRT9 PE=1 SV=3	16	200724_Q_ValkLC_WR_E2216_Bottom.8233.8233.2	controllerType=0 controllerNumber=1 scan=8233	31.7731
02657:2	3	K.FEM[+15.995]EQNLR.Q		M[+16]	541.752	2	1082.5	1082.49	0	3	243	Specific	225.99	80.91	80.91	2.93	47	>sp|P35527|cRAP K1C9_HUMAN Keratin, type I cytoskeletal 9 OS=Homo sapiens GN=KRT9 PE=1 SV=3	16	200724_Q_ValkLC_WR_E2216_Bottom.6800.6800.2	controllerType=0 controllerNumber=1 scan=6800	27.7717
04087:2	3	K.FEM[+15.995]EQNLR.Q		M[+16]	541.752	2	1082.5	1082.49	0	2.9	243	Specific	237.35	75.03	75.03	2.89	47	>sp|P35527|cRAP K1C9_HUMAN Keratin, type I cytoskeletal 9 OS=Homo sapiens GN=KRT9 PE=1 SV=3	16	200724_Q_ValkLC_WR_E2216_Bottom.8516.8516.2	controllerType=0 controllerNumber=1 scan=8516	32.5786
03618:2	3	K.FEM[+15.995]EQNLR.Q		M[+16]	541.75	2	1082.49	1082.49	0	0	243	Specific	258.57	104.31	104.31	3.92	47	>sp|P35527|cRAP K1C9_HUMAN Keratin, type I cytoskeletal 9 OS=Homo sapiens GN=KRT9 PE=1 SV=3	16	200724_Q_ValkLC_WR_E2216_Bottom.7956.7956.2	controllerType=0 controllerNumber=1 scan=7956	31.0061
03454:2	3	K.FEM[+15.995]EQNLR.Q		M[+16]	541.75	2	1082.49	1082.49	0	0.3	243	Specific	273.38	112.82	112.82	3.83	47	>sp|P35527|cRAP K1C9_HUMAN Keratin, type I cytoskeletal 9 OS=Homo sapiens GN=KRT9 PE=1 SV=3	16	200724_Q_ValkLC_WR_E2216_Bottom.7767.7767.2	controllerType=0 controllerNumber=1 scan=7767	30.4971
02840:2	3	K.FEM[+15.995]EQNLR.Q		M[+16]	541.75	2	1082.49	1082.49	0	-1.2	243	Specific	298.85	115.97	115.97	4.41	47	>sp|P35527|cRAP K1C9_HUMAN Keratin, type I cytoskeletal 9 OS=Homo sapiens GN=KRT9 PE=1 SV=3	16	200724_Q_ValkLC_WR_E2216_Bottom.7024.7024.2	controllerType=0 controllerNumber=1 scan=7024	28.4186
03127:2	3	K.FEM[+15.995]EQNLR.Q		M[+16]	541.751	2	1082.49	1082.49	0	1.3	243	Specific	302.76	149.27	149.27	4.71	47	>sp|P35527|cRAP K1C9_HUMAN Keratin, type I cytoskeletal 9 OS=Homo sapiens GN=KRT9 PE=1 SV=3	16	200724_Q_ValkLC_WR_E2216_Bottom.7382.7382.2	controllerType=0 controllerNumber=1 scan=7382	29.4434
03296:2	3	K.FEM[+15.995]EQNLR.Q		M[+16]	541.749	2	1082.49	1082.49	0	-2.4	243	Specific	305.4	70.99	70.99	3.99	47	>sp|P35527|cRAP K1C9_HUMAN Keratin, type I cytoskeletal 9 OS=Homo sapiens GN=KRT9 PE=1 SV=3	16	200724_Q_ValkLC_WR_E2216_Bottom.7578.7578.2	controllerType=0 controllerNumber=1 scan=7578	29.9717
02350:2	3	K.FEM[+15.995]EQNLR.Q		M[+16]	541.75	2	1082.49	1082.49	0	-1.6	243	Specific	315.58	91.44	91.44	4.25	47	>sp|P35527|cRAP K1C9_HUMAN Keratin, type I cytoskeletal 9 OS=Homo sapiens GN=KRT9 PE=1 SV=3	16	200724_Q_ValkLC_WR_E2216_Bottom.6414.6414.2	controllerType=0 controllerNumber=1 scan=6414	26.6479
02985:2	3	K.FEM[+15.995]EQNLR.Q		M[+16]	541.75	2	1082.49	1082.49	0	-0.7	243	Specific	318.3	131.72	131.72	4.1	47	>sp|P35527|cRAP K1C9_HUMAN Keratin, type I cytoskeletal 9 OS=Homo sapiens GN=KRT9 PE=1 SV=3	16	200724_Q_ValkLC_WR_E2216_Bottom.7205.7205.2	controllerType=0 controllerNumber=1 scan=7205	28.9371
02850:2	3	K.FEM[+15.995]EQNLR.Q		M[+16]	541.751	2	1082.49	1082.49	0	0.7	243	Specific	371.36	146.4	146.4	5.13	47	>sp|P35527|cRAP K1C9_HUMAN Keratin, type I cytoskeletal 9 OS=Homo sapiens GN=KRT9 PE=1 SV=3	16	200724_Q_ValkLC_WR_E2216_Bottom.7036.7036.3	controllerType=0 controllerNumber=1 scan=7036	28.4494
01699:2	3	K.FEM[+15.995]EQNLR.Q		M[+16]	541.751	2	1082.49	1082.49	0	0.4	243	Specific	440.17	143.21	143.21	5.61	47	>sp|P35527|cRAP K1C9_HUMAN Keratin, type I cytoskeletal 9 OS=Homo sapiens GN=KRT9 PE=1 SV=3	16	200724_Q_ValkLC_WR_E2216_Bottom.5589.5589.2	controllerType=0 controllerNumber=1 scan=5589	24.2586
01823:2	3	K.FEM[+15.995]EQNLR.Q		M[+16]	541.75	2	1082.49	1082.49	0	0	243	Specific	454.35	145.72	145.72	5.64	47	>sp|P35527|cRAP K1C9_HUMAN Keratin, type I cytoskeletal 9 OS=Homo sapiens GN=KRT9 PE=1 SV=3	16	200724_Q_ValkLC_WR_E2216_Bottom.5755.5755.2	controllerType=0 controllerNumber=1 scan=5755	24.7643
02205:2	3	K.FEM[+15.995]EQNLR.Q		M[+16]	541.75	2	1082.49	1082.49	0	0.1	243	Specific	479.47	162.56	162.56	4.81	47	>sp|P35527|cRAP K1C9_HUMAN Keratin, type I cytoskeletal 9 OS=Homo sapiens GN=KRT9 PE=1 SV=3	16	200724_Q_ValkLC_WR_E2216_Bottom.6234.6234.2	controllerType=0 controllerNumber=1 scan=6234	26.1355
04892:2	3	K.FEM[+15.995]EQ[+0.984]NLR.Q		M[+16], Q[+1]	542.244	2	1083.48	1083.48	0	3.7	243	Specific	5.77	5.77	0	0.69	47	>sp|P35527|cRAP K1C9_HUMAN Keratin, type I cytoskeletal 9 OS=Homo sapiens GN=KRT9 PE=1 SV=3	16	200724_Q_ValkLC_WR_E2216_Bottom.9484.9484.2	controllerType=0 controllerNumber=1 scan=9484	35.2778
02456:2	3	K.FEM[+15.995]EQ[+0.984]NLR.Q		M[+16], Q[+1]	542.24	2	1083.47	1083.48	0	-4	243	Specific	353.09	157.68	24.95	4.07	47	>sp|P35527|cRAP K1C9_HUMAN Keratin, type I cytoskeletal 9 OS=Homo sapiens GN=KRT9 PE=1 SV=3	16	200724_Q_ValkLC_WR_E2216_Bottom.6564.6564.2	controllerType=0 controllerNumber=1 scan=6564	27.124
09220:2	3	R.QGVDADINGLR.Q			579.299	2	1157.59	1157.59	0	-0.2	251	Specific	486.78	364.75	364.75	6.84	47	>sp|P35527|cRAP K1C9_HUMAN Keratin, type I cytoskeletal 9 OS=Homo sapiens GN=KRT9 PE=1 SV=3	16	200724_Q_ValkLC_WR_E2216_Bottom.15078.15078.2	controllerType=0 controllerNumber=1 scan=15078	52.0047
05087:2	3	R.QGVDADINGLR.Q			579.298	2	1157.59	1157.59	0	-1.7	251	Specific	566.18	379.99	379.99	7.66	47	>sp|P35527|cRAP K1C9_HUMAN Keratin, type I cytoskeletal 9 OS=Homo sapiens GN=KRT9 PE=1 SV=3	16	200724_Q_ValkLC_WR_E2216_Bottom.9716.9716.2	controllerType=0 controllerNumber=1 scan=9716	35.9321
05629:2	3	R.QGVDADINGLR.Q			579.299	2	1157.59	1157.59	0	0.2	251	Specific	601.76	399.22	399.22	9.57	47	>sp|P35527|cRAP K1C9_HUMAN Keratin, type I cytoskeletal 9 OS=Homo sapiens GN=KRT9 PE=1 SV=3	16	200724_Q_ValkLC_WR_E2216_Bottom.10367.10367.2	controllerType=0 controllerNumber=1 scan=10367	37.7196
06434:2	3	R.QGVDADINGLR.Q			579.299	2	1157.59	1157.59	0	0.2	251	Specific	611.12	416.13	416.13	9.57	47	>sp|P35527|cRAP K1C9_HUMAN Keratin, type I cytoskeletal 9 OS=Homo sapiens GN=KRT9 PE=1 SV=3	16	200724_Q_ValkLC_WR_E2216_Bottom.11304.11304.2	controllerType=0 controllerNumber=1 scan=11304	40.2825
06097:2	3	R.QGVDADINGLR.Q			579.299	2	1157.59	1157.59	0	-0.2	251	Specific	641.81	462.45	462.45	9.57	47	>sp|P35527|cRAP K1C9_HUMAN Keratin, type I cytoskeletal 9 OS=Homo sapiens GN=KRT9 PE=1 SV=3	16	200724_Q_ValkLC_WR_E2216_Bottom.10922.10922.2	controllerType=0 controllerNumber=1 scan=10922	39.2576
05799:1	3	R.QGVDADIN[+0.984]GLR.Q		N[+1]	1158.57	1	1158.57	1158.57	0	-2.6	251	Specific	288.35	163.36	163.36	2.92	47	>sp|P35527|cRAP K1C9_HUMAN Keratin, type I cytoskeletal 9 OS=Homo sapiens GN=KRT9 PE=1 SV=3	16	200724_Q_ValkLC_WR_E2216_Bottom.10572.10572.2	controllerType=0 controllerNumber=1 scan=10572	38.3002
[truncated: 2,230 more rows]

## Sheet: Top Proteins
Protein Rank	Description	|Log Prob|	Best |Log Prob|	Best score	Total Intensity	# of spectra	# of unique peptides	# of mod peptides	Coverage %	# AA's in protein	Protein DB number
[truncated: 1,229 more rows]

[truncated: 7 more sheets: Top Spectra, Re-search Bottom Proteins, Re-search Botom Spectra, Re-search Top Proteins, bE221-list, bE221-peptides, Legend]
