# Supplementary material for: In situ cell-surface conformation of the TCR-CD3 signaling complex
Source: EMBO Rep. 2024 Nov 7;25(12):26. doi: 10.1038/s44319-024-00314-3 (PMC11624261; doi:10.1038/s44319-024-00314-3)
Supplement: Supplementary file 4 — Dataset EV2 [file 44319_2024_314_MOESM4_ESM.xlsx]

## Sheet: Proteins and Peptides
Accession	Description	Score A2	Coverage A2	# Peptides A2	# PSM A2- Bottom Band	Score B2	Coverage B2	# Peptides B2	# PSM B2- Top Band	# AAs	MW [kDa]	calc. pI
P02769	cRAP ALBU_BOVIN Serum albumin OS=Bos taurus GN=ALB PE=1 SV=4	400.588	44.81	31	168	335.846	54.86	32	148	607	69.2484	6.17627
	Sequence	# PSMs	# Proteins	# Protein Groups	Protein Group Accessions	Modifications	MH+ [Da]	q-Value	PEP	A2	XCorr A2	B2	XCorr B2	# Missed Cleavages
	CCAADDKEACFAVEGPK	5	1	1	P02769	C1(Carbamidomethyl); C2(Carbamidomethyl); C10(Carbamidomethyl)	1927.8	0	2.144e-13	High	6.02952	High	4.73131	1
	LKECCDKPLLEK	18	1	1	P02769	C4(Carbamidomethyl); C5(Carbamidomethyl)	1532.78	0	4.864e-10	High	5.17283	High	4.05672	1
	TCVADESHAGCEK	33	1	1	P02769	C2(Carbamidomethyl); C11(Carbamidomethyl)	1463.59	0	8.293e-06	High	4.71894	High	4.54974	0
	FKDLGEEHFK	14	1	1	P02769		1249.62	0	0.0001374	High	4.07639	High	3.53741	1
	ECCHGDLLECADDR	14	2	1	P02769	C2(Carbamidomethyl); C3(Carbamidomethyl); C10(Carbamidomethyl)	1749.66	0	5.209e-05	High	3.98736	High	3.93786	0
	HLVDEPQNLIK	25	1	1	P02769		1305.72	0	0.0001255	High	3.98728	High	4.04409	0
	DDPHACYSTVFDK	5	1	1	P02769	C6(Carbamidomethyl)	1554.65	0	0.0003646	High	3.83325	High	3.54722	0
	YNGVFQECCQAEDK	8	1	1	P02769	N2(Deamidated); C8(Carbamidomethyl); C9(Carbamidomethyl)	1748.69	0	1.548e-05	High	3.454	High	3.62729	0
	KVPQVSTPTLVEVSR	14	2	2	P02768;P02769		1639.94	0	7.594e-06	High	3.38494	High	4.57487	1
	KQTALVELLK	9	1	1	P02769		1142.71	0	9.337e-05	High	3.35677	High	3.28572	1
	YICDNQDTISSK	15	1	1	P02769	C3(Carbamidomethyl)	1443.64	0	0.001846	High	3.29077	High	3.08734	0
	YNGVFQECCQAEDK	5	1	1	P02769	C8(Carbamidomethyl); C9(Carbamidomethyl)	1747.71	0	7.204e-06	High	3.24319	High	2.1616	0
	SHCIAEVEK	8	1	1	P02769	C3(Carbamidomethyl)	1072.51	0	0.001846	High	3.20937	High	2.54432	0
	CCTESLVNR	9	2	2	P02768;P02769	C1(Carbamidomethyl); C2(Carbamidomethyl)	1138.5	0	0.001846	High	3.15954	High	2.70462	0
	EYEATLEECCAK	8	1	1	P02769	C9(Carbamidomethyl); C10(Carbamidomethyl)	1502.61	0	6.691e-05	High	3.148	High	3.07959	0
	YICDNQDTISSK	9	1	1	P02769	C3(Carbamidomethyl); Q6(Deamidated)	1444.63	0	0.001846	High	3.05384	High	2.78523	0
	YICDNQDTISSK	1	1	1	P02769	C3(Carbamidomethyl); N5(Deamidated); Q6(Deamidated)	1445.61	0	0.0002253	High	3.03531			0
	LKPDPNTLCDEFK	7	1	1	P02769	C9(Carbamidomethyl)	1576.77	0	4.463e-06	High	2.8483	High	3.68197	0
	CCTESLVNR	2	2	2	P02768;P02769	C1(Carbamidomethyl); C2(Carbamidomethyl); N8(Deamidated)	1139.48	0	0.0007054	High	2.73596	High	2.28135	0
	ETYGDMADCCEKQEPER	1	1	1	P02769	M6(Oxidation); C9(Carbamidomethyl); C10(Carbamidomethyl)	2133.81	0	0.001477	High	2.13066			1
	LGEYGFQNALIVR	3	2	1	P02769		1479.8	0	3.372e-06	High	1.73858	High	2.9842	0
	RPCFSALTPDETYVPK	4	1	1	P02769	C3(Carbamidomethyl)	1880.92	0	0.0003927			High	3.1609	0
	VPQVSTPTLVEVSR	2	2	2	P02768;P02769		1511.84	0	2.519e-05			High	3.00987	0
	NECFLSHKDDSPDLPK	7	1	1	P02769	C3(Carbamidomethyl)	1901.87	0	0.001202			High	2.6651	1
	ETYGDMADCCEK	1	1	1	P02769	C9(Carbamidomethyl); C10(Carbamidomethyl)	1478.52	0	0.001098			High	2.60879	0
	LGEYGFQNALIVR	1	2	1	P02769	N8(Deamidated)	1480.78	0	0.0003348			High	2.38368	0
	HLVDEPQNLIK	4	1	1	P02769	Q7(Deamidated)	1306.7	0	3.183e-05			High	2.31031	0
	TVMENFVAFVDK	3	1	1	P02769	M3(Oxidation)	1415.69	0	0.001014			High	2.1208	0
	RHPEYAVSVLLR	1	1	1	P02769		1439.81	0	0.00036			High	2.03669	1
	TVMENFVAFVDK	1	1	1	P02769	M3(Oxidation); N5(Deamidated)	1416.67	0	0.0004975			High	1.6742	0
	LVNELTEFAK	9	1	1	P02769		1163.63	0.001	0.03328	High	2.9855	High	2.98735	0
	QTALVELLK	7	1	1	P02769		1014.62	0.001	0.01398	High	2.95267	High	2.9132	0
	ECCDKPLLEK	6	1	1	P02769	C2(Carbamidomethyl); C3(Carbamidomethyl)	1291.6	0.001	0.02004	High	2.93355	High	2.22189	0
	EACFAVEGPK	4	1	1	P02769	C3(Carbamidomethyl)	1107.51	0.001	0.006677	High	2.3099	High	2.45277	0
	ETYGDMADCCEK	3	1	1	P02769	M6(Oxidation); C9(Carbamidomethyl); C10(Carbamidomethyl)	1494.52	0.001	0.001846	High	2.14785	High	1.52227	0
	LVNELTEFAK	3	1	1	P02769	N3(Deamidated)	1164.62	0.001	0.01124	High	1.24849	High	2.29508	0
	LKPDPNTLCDEFKADEK	2	1	1	P02769	C9(Carbamidomethyl)	2019.97	0.001	0.004669			High	2.41173	1
	ECCHGDLLECADDRADLAK	2	1	1	P02769	C2(Carbamidomethyl); C3(Carbamidomethyl); C10(Carbamidomethyl)	2247.94	0.001	0.01174			High	2.14708	1
	YNGVFQECCQAEDK	2	1	1	P02769	Q6(Deamidated); C8(Carbamidomethyl); C9(Carbamidomethyl); Q10(Deamidated)	1749.67	0.001	0.03386			High	1.50658	0
	LKPDPNTLCDEFKADEK	1	1	1	P02769	N6(Deamidated); C9(Carbamidomethyl)	2020.97	0.001	0.03542			High	1.43615	1
	DAIPENLPPLTADFAEDKDVCK	1	1	1	P02769	C21(Carbamidomethyl)	2458.18	0.001	0.03301			High	1.33093	1
	LKPDPNTLCDEFK	2	1	1	P02769	N6(Deamidated); C9(Carbamidomethyl)	1577.75	0.001	0.03979			High	1.31412	0
	DDSPDLPK	2	1	1	P02769		886.416	0.002	0.002272	High	2.52402			0
	DLGEEHFK	3	1	1	P02769		974.458	0.002	0.002077	High	2.3566			0
	NECFLSHK	2	1	1	P02769	C3(Carbamidomethyl)	1034.47	0.002	0.001942	High	2.29064			0
	QEPERNECFLSHK	5	1	1	P02769	C8(Carbamidomethyl)	1673.77	0.002	0.00185	High	2.26405			1
	AEFVEVTK	6	1	1	P02769		922.488	0.002	0.01455	High	2.01729	High	1.46028	0
	YLYEIAR	11	2	2	P02768;P02769		927.493	0.002	0.05692	High	1.66688	High	1.94154	0
	VTKCCTESLVNR	1	2	2	P02768;P02769	C4(Carbamidomethyl); C5(Carbamidomethyl)	1466.71	0.002	0.001983	High	1.29703			1
	SLHTLFGDELCK	1	1	1	P02769	C11(Carbamidomethyl)	1419.69	0.004	0.0711			High	1.83748	0
	LSQKFPK	2	1	1	P02769		847.503	0.005	0.04788	High	1.98124			1
	QTALVELLK	1	1	1	P02769	Q1(Deamidated)	1015.6	0.005	0.05492	High	1.59895			0
	LCVLHEK	3	1	1	P02769	C2(Carbamidomethyl)	898.481	0.008	0.08189	High	1.97274			0
P04264	cRAP K2C1_HUMAN Keratin, type II cytoskeletal 1 OS=Homo sapiens GN=KRT1 PE=1 SV=6	530.298	34.84	29	230	368.086	52.57	32	166	643	65.8469	8.11865
	Sequence	# PSMs	# Proteins	# Protein Groups	Protein Group Accessions	Modifications	MH+ [Da]	q-Value	PEP	A2	XCorr A2	B2	XCorr B2	# Missed Cleavages
	TNAENEFVTIKK	17	2	1	P04264		1393.73	0	1.572e-05	High	4.71307	High	4.54542	1
	NKYEDEINKR	27	5	3	P04264;Q6IFZ6;Q922U2		1308.65	0	7.529e-07	High	4.38063	High	4.07861	2
	SKAEAESLYQSK	22	1	1	P04264		1340.67	0	1.575e-05	High	4.32816	High	3.89157	1
	TNAENEFVTIKK	10	2	1	P04264	N5(Deamidated)	1394.72	0	9.593e-05	High	4.28143			1
	NKYEDEINKR	9	5	3	P04264;Q6IFZ6;Q922U2	N1(Deamidated)	1309.64	0	1.336e-05	High	4.24723	High	2.52552	2
	LRSEIDNVKK	19	2	2	P04264;Q922U2		1201.69	0	0.000205	High	4.19828	High	3.79084	2
	TNAENEFVTIK	10	2	1	P04264	N2(Deamidated)	1266.62	0	0.0002661	High	4.00748	High	2.89113	0
	FLEQQNQVLQTK	17	7	3	P04264;Q6IFZ6;P35908	Q7(Deamidated)	1476.77	0	0.0002089	High	3.88117	High	4.12554	0
	FLEQQNQVLQTK	10	7	3	P04264;Q6IFZ6;P35908		1475.78	0	0.0001202	High	3.72322	High	3.70851	0
	TNAENEFVTIK	13	2	1	P04264		1265.64	0	0.001846	High	3.3434	High	3.42406	0
	GENALKDAK	11	1	1	P04264		945.5	0	0.001168	High	3.29474	High	2.15809	1
	LNDLEDALQQAK	7	1	1	P04264		1357.69	0	3.595e-05	High	3.20823	High	3.65867	0
	YEELQITAGR	15	1	1	P04264		1179.6	0	0.0002765	High	3.19854	High	3.19909	0
	QISNLQQSISDAEQR	7	1	1	P04264		1716.85	0	2.663e-06	High	3.15842	High	4.13887	0
	AEAESLYQSK	7	1	1	P04264		1125.54	0	0.001846	High	3.15311	High	2.73755	0
	NMQDMVEDYR	10	1	1	P04264	M2(Oxidation); M5(Oxidation)	1332.52	0	0.001846	High	3.01471	High	2.90458	0
	LNDLEDALQQAK	10	1	1	P04264	N2(Deamidated)	1358.68	0	2.124e-05	High	2.98773	High	3.20696	0
	NSKIEISELNR	2	1	1	P04264	N1(Deamidated)	1303.69	0	0.0006848	High	2.97288			1
	TLLEGEESR	11	1	1	P04264		1033.52	0	0.001846	High	2.94451	High	2.71098	0
	TNAENEFVTIK	3	2	1	P04264	N2(Deamidated); N5(Deamidated)	1267.61	0	0.001846	High	2.90542	High	1.14635	0
	SLNNQFASFIDK	6	1	1	P04264		1383.69	0	0.0007047	High	2.86627	High	3.29393	0
	NMQDMVEDYR	7	1	1	P04264	N1(Deamidated); M2(Oxidation); M5(Oxidation)	1333.5	0	0.001846	High	2.67357	High	1.89128	0
	YEDEINKR	9	11	6	P04264;P50446;Q6IFZ6;Q922U2;Q8BGZ7;P35908		1066.52	0	0.001846	High	2.66594	High	2.54918	1
	LRSEIDNVK	6	2	2	P04264;Q922U2		1073.59	0	0.001846	High	2.59329			1
	NMQDMVEDYR	7	1	1	P04264	M5(Oxidation)	1316.53	0	0.0005442	High	2.31217	High	2.43453	0
	SKAEAESLYQSK	1	1	1	P04264	Q10(Deamidated)	1341.66	0	3.254e-06	High	2.0266			1
	WELLQQVDTSTR	3	1	1	P04264		1475.75	0	3.459e-06	High	1.94882	High	3.1814	0
	GSGGGSSGGSIGGRGSSSGGVK	10	1	1	P04264		1751.83	0	2.307e-05	High	1.47083	High	4.1391	1
	QISNLQQSISDAEQR	3	1	1	P04264	Q7(Deamidated)	1717.84	0	1.806e-05	High	1.27054	High	3.00458	0
	SLNNQFASFIDK	9	1	1	P04264	N3(Deamidated)	1384.67	0	0.0008591	High	1.03533	High	3.1608	0
	GSYGSGGSSYGSGGGSYGSGGGGGGHGSYGSGSSSGGYR	1	1	1	P04264		3312.31	0	1.674e-06			High	4.2311	0
	GGGGGGYGSGGSSYGSGGGSYGSGGGGGGGR	3	1	1	P04264		2383.95	0	7.538e-06			High	3.14756	0
	YEELQITAGR	1	1	1	P04264	Q5(Deamidated)	1180.58	0	0.0001333			High	3.14058	0
	SGGGFSSGSAGIINYQR	2	1	1	P04264		1657.79	0	1.777e-05			High	2.99376	0
	LDSELKNMQDMVEDYR	2	1	1	P04264	M8(Oxidation); M11(Oxidation)	2017.88	0	0.0001899			High	2.84556	1
	NMQDMVEDYR	1	1	1	P04264		1300.53	0	0.0001603			High	2.79579	0
	SLDLDSIIAEVK	1	5	4	P04264;P50446;Q922U2;Q8BGZ7		1302.71	0	0.0005746			High	2.66469	0
	SLNNQFASFIDK	3	1	1	P04264	N3(Deamidated); N4(Deamidated)	1385.66	0	0.0002017			High	2.47637	0
	NKYEDEINK	3	5	3	P04264;Q6IFZ6;Q922U2		1152.55	0.001	0.001846	High	3.25265	High	1.8524	1
	FLEQQNQVLQTK	6	7	3	P04264;Q6IFZ6;P35908	Q5(Deamidated); Q7(Deamidated)	1477.75	0.001	0.001846	High	2.96977	High	2.69784	0
	IEISELNR	20	2	2	P04264;P35908		973.532	0.001	0.02614	High	2.49972	High	2.56746	0
	AEAESLYQSK	1	1	1	P04264	Q8(Deamidated)	1126.52	0.001	0.001846	High	2.39375			0
	SEIDNVKK	9	2	2	P04264;Q922U2		932.505	0.001	0.001846	High	2.31654	High	1.67886	1
	FVSTTYSGVTR	2	1	1	P04264		1217.62	0.001	0.001846	High	2.10931	High	1.28277	0
	KDVDGAYMTK	7	1	1	P04264	M8(Oxidation)	1143.54	0.001	0.003983	High	1.94736	High	2.52426	1
	DYQELMNTK	2	2	1	P04264	N7(Deamidated)	1142.5	0.001	0.03862	High	1.65518	High	1.88316	0
	SGGGFSSGSAGIINYQR	1	1	1	P04264	N14(Deamidated)	1658.79	0.001	0.01597			High	3.23077	0
	IEISELNR	1	2	2	P04264;P35908	N7(Deamidated)	974.515	0.001	0.01109			High	2.21948	0
	FSSCGGGGGSFGAGGGFGSR	1	1	1	P04264	C4(Carbamidomethyl)	1765.73	0.001	0.00323			High	1.97871	0
	LDSELKNMQDMVEDYR	4	1	1	P04264	M8(Oxidation); Q9(Deamidated); M11(Oxidation)	2018.87	0.001	0.01616			High	1.54867	1
	KQISNLQQSISDAEQR	1	1	1	P04264		1844.95	0.001	0.0238			High	1.51931	1
	SLVNLGGSK	10	1	1	P04264		874.499	0.002	0.002677	High	2.34728	High	2.15038	0
	SLVNLGGSK	3	1	1	P04264	N4(Deamidated)	875.483	0.002	0.003899	High	1.96578			0
	DYQELMNTK	5	2	1	P04264	M6(Oxidation)	1157.51	0.002	0.04114	High	1.94363	High	2.10657	0
	DVDGAYMTK	2	1	1	P04264		999.445	0.002	0.04994	High	1.80923	High	2.36299	0
	GSGGGSSGGSIGGR	1	1	1	P04264		1092.5	0.002	0.001846	High	1.68875			0
	DYQELMNTK	1	2	1	P04264		1141.52	0.002	0.012	High	1.56831			0
	SISISVAR	1	1	1	P04264		832.492	0.005	0.04668	High	1.8809			0
	DVDGAYMTK	1	1	1	P04264	M7(Oxidation)	1015.44	0.008	0.06325	High	1.52575			0
	NKYEDEINK	1	5	3	P04264;Q6IFZ6;Q922U2	N1(Deamidated)	1153.54	0.008	0.08054	High	1.13795			1
	TNAENEFVTIKK	1	2	1	P04264	N2(Deamidated); N5(Deamidated)	1395.71	0.009	0.157			High	1.77802	1
TXCD3Z	mouseCD3z- OS=mus musculus GN=CD3z PE=1 SV=4	8.1235	19.51	3	3	29.1071	46.34	7	21	164	18.6256	9.27588
	Sequence	# PSMs	# Proteins	# Protein Groups	Protein Group Accessions	Modifications	MH+ [Da]	q-Value	PEP	A2	XCorr A2	B2	XCorr B2	# Missed Cleavages
	NPQEGVYNALQK	4	2	1	TXCD3Z		1360.69	0	4.585e-05	High	3.04679	High	3.62507	0
	MAEAYSEIGTK	3	2	1	TXCD3Z	M1(Oxidation)	1215.56	0	0.0003869	High	2.84848	High	2.01809	0
	GHDGLYQGLSTATK	2	1	1	TXCD3Z		1447.72	0	0.0006933			High	3.45801	0
	DTYDALHMQTLAPR	1	1	1	TXCD3Z	M8(Oxidation)	1647.78	0	0.0001306			High	3.16974	0
	SAETAANLQDPNQLYNELNLGR	7	2	1	TXCD3Z	Q9(Deamidated)	2432.19	0	0.00069			High	2.89359	0
	RNPQEGVYNALQK	2	2	1	TXCD3Z		1516.78	0	0.001146			High	2.34803	1
	MAEAYSEIGTK	1	2	1	TXCD3Z		1199.56	0.001	0.002105			High	2.71526	0
	NPQEGVYNALQK	2	2	1	TXCD3Z	N8(Deamidated)	1361.67	0.001	0.02484			High	2.3464	0
	DKMAEAYSEIGTK	1	2	1	TXCD3Z	M3(Oxidation)	1458.68	0.001	0.01544			High	1.91819	1
	REEYDVLEK	1	2	1	TXCD3Z		1180.58	0.002	0.008539	High	2.22822			1
P0CG47	cRAP UBB_HUMAN Polyubiquitin-B OS=Homo sapiens GN=UBB PE=1 SV=1					3.90365	50	3	6	76	8.55962	7.25439
	Sequence	# PSMs	# Proteins	# Protein Groups	Protein Group Accessions	Modifications	MH+ [Da]	q-Value	PEP	A2	XCorr A2	B2	XCorr B2	# Missed Cleavages
	TITLEVEPSDTIENVK	3	5	1	P0CG47		1787.93	0.001	0.01841			High	2.04537	0
	IQDKEGIPPDQQR	2	5	1	P0CG47		1523.78	0.001	0.008775			High	1.99666	1
	TLSDYNIQK	1	5	1	P0CG47		1081.55	0.001	0.02903			High	1.85829	0
TXCD3G	mouseCD3g+VSV-g- OS=mus musculus GN=CD3g PE=1 SV=4	19.4473	25.29	4	11	28.7043	47.7	7	15	174	19.4479	8.63135
	Sequence	# PSMs	# Proteins	# Protein Groups	Protein Group Accessions	Modifications	MH+ [Da]	q-Value	PEP	A2	XCorr A2	B2	XCorr B2	# Missed Cleavages
	ETSNPLQVYYR	4	2	1	TXCD3G		1369.67	0	0.0003545	High	2.57812	High	3.23596	0
	NLVQVDGSR	4	2	1	TXCD3G	N1(Deamidated)	988.506	0	0.001846	High	2.50109	High	2.21407	0
	GDGSVLLTCGLTDK	3	2	1	TXCD3G	C9(Carbamidomethyl)	1435.71	0	0.000684	High	1.7765	High	3.36151	0
	EYDQYSHLQGNQLR	2	2	1	TXCD3G		1750.81	0	3.101e-05			High	3.68834	0
	SGSYTDIEMNR	1	1	1	TXCD3G		1272.55	0	0.0003552			High	2.12166	0
	NLVQVDGSR	4	2	1	TXCD3G		987.521	0.001	0.01781	High	2.56598	High	2.27061	0
	QTLLQNEQLYQPLK	1	2	1	TXCD3G	Q5(Deamidated)	1716.93	0.001	0.03839			High	1.52136	0
	NTWNLGNNAK	4	2	1	TXCD3G	N8(Deamidated)	1132.54	0.002	0.004461	High	1.99531	High	0.966202	0
	NTWNLGNNAK	2	2	1	TXCD3G		1131.55	0.002	0.02107	High	1.91692			0
	QTLLQNEQLYQPLK	1	2	1	TXCD3G		1715.93	0.005	0.08499			High	1.29513	0
P35908	cRAP K22E_HUMAN Keratin, type II cytoskeletal 2 epidermal OS=Homo sapiens GN=KRT2 PE=1 SV=2	183.061	35.74	26	94	177.003	41.42	24	81	705	71.3999	8.76318
	Sequence	# PSMs	# Proteins	# Protein Groups	Protein Group Accessions	Modifications	MH+ [Da]	q-Value	PEP	A2	XCorr A2	B2	XCorr B2	# Missed Cleavages
	HGGGGGGFGGGGFGSR	9	1	1	P35908		1320.58	0	3.058e-06	High	4.6685	High	4.51719	0
	SKEEAEALYHSK	8	1	1	P35908		1391.68	0	0.000199	High	4.55222	High	4.65812	1
	GFSSGSAVVSGGSR	7	2	1	P35908		1254.61	0	2.26e-05	High	3.90084	High	3.73819	0
	FLEQQNQVLQTK	17	7	3	P04264;Q6IFZ6;P35908	Q7(Deamidated)	1476.77	0	0.0002089	High	3.88117	High	4.12554	0
	FLEQQNQVLQTK	10	7	3	P04264;Q6IFZ6;P35908		1475.78	0	0.0001202	High	3.72322	High	3.70851	0
	TAAENDFVTLK	5	1	1	P35908		1208.62	0	0.001519	High	3.28393	High	2.88371	0
	RSTSSFSCLSR	2	1	1	P35908	C8(Carbamidomethyl)	1287.61	0	0.001846	High	3.13871			1
	TAAENDFVTLK	4	1	1	P35908	N5(Deamidated)	1209.6	0	0.001846	High	3.00427	High	2.52998	0
	YEDEINKR	9	11	6	P04264;P50446;Q6IFZ6;Q922U2;Q8BGZ7;P35908		1066.52	0	0.001846	High	2.66594	High	2.54918	1
	NVQDAIADAEQR	6	1	1	P35908		1329.64	0	8.034e-05	High	2.58085	High	3.38621	0
	TAAENDFVTLKK	5	1	1	P35908		1336.7	0	0.001846	High	2.49555	High	2.48074	1
	YEELQVTVGR	3	1	1	P35908		1193.62	0	0.0002207	High	2.26091	High	2.55238	0
	GSSSGGGYSSGSSSYGSGGR	2	1	1	P35908		1740.71	0	0.001142	High	1.87599	High	1.92713	0
	LNDLEEALQQAK	4	1	1	P35908		1371.71	0	9.21e-05	High	1.23718	High	3.41884	0
	TSQNSELNNMQDLVEDYKK	3	1	1	P35908	M10(Oxidation)	2272.04	0	0.0006402			High	2.63712	1
	NVQDAIADAEQR	1	1	1	P35908	Q3(Deamidated)	1330.62	0	0.000134			High	2.56657	0
	TSQNSELNNMQDLVEDYKK	2	1	1	P35908	N8(Deamidated); M10(Oxidation)	2273.03	0	3.215e-05			High	2.37145	1
	FLEQQNQVLQTK	6	7	3	P04264;Q6IFZ6;P35908	Q5(Deamidated); Q7(Deamidated)	1477.75	0.001	0.001846	High	2.96977	High	2.69784	0
	IEISELNR	20	2	2	P04264;P35908		973.532	0.001	0.02614	High	2.49972	High	2.56746	0
	LLEGEECR	4	10	6	P07744;P50446;Q3UV17;P35908;Q922U2;Q8BGZ7	C7(Carbamidomethyl)	1005.47	0.001	0.001846	High	2.43141	High	2.02738	0
	AQYEEIAQR	4	1	1	P35908	Q8(Deamidated)	1108.53	0.001	0.001846	High	2.41204	High	2.17873	0
	AQYEEIAQR	4	1	1	P35908		1107.54	0.001	0.008709	High	2.34413	High	2.5148	0
	KLLEGEECR	4	10	6	P07744;P50446;Q3UV17;P35908;Q922U2;Q8BGZ7	C8(Carbamidomethyl)	1133.56	0.001	0.001846	High	2.31204			1
	STSSFSCLSR	3	1	1	P35908	C7(Carbamidomethyl)	1131.51	0.001	0.001846	High	2.26637	High	1.96239	0
	LQGEIAHVK	3	1	1	P35908		994.567	0.001	0.0255	High	2.11666	High	1.41158	0
	KYEDEINKR	2	2	1	P35908		1194.61	0.001	0.001846	High	1.73024			2
	DVDNAYMIK	1	1	1	P35908		1068.5	0.001	0.01325			High	2.43497	0
	IEISELNR	1	2	2	P04264;P35908	N7(Deamidated)	974.515	0.001	0.01109			High	2.21948	0
	GGSGGGGSISGGGYGSGGGSGGR	2	1	1	P35908		1741.75	0.001	0.007621			High	2.17186	0
	TSQNSELNNMQDLVEDYKK	2	1	1	P35908	Q3(Deamidated); M10(Oxidation); Q11(Deamidated)	2274.02	0.001	0.003936			High	2.00389	1
	NLDLDSIIAEVK	1	2	1	P35908		1329.73	0.001	0.004684			High	1.88624	0
	QSGSRGGSGGGGSISGGGYGSGGGSGGR	1	1	1	P35908	Q1(Deamidated)	2257.98	0.001	0.03195			High	1.47771	1
	DVDNAYMIK	2	1	1	P35908	M7(Oxidation)	1084.5	0.002	0.01396	High	2.50917	High	2.12091	0
	YLDGLTAER	1	1	1	P35908		1037.53	0.002	0.001846	High	2.29822			0
	DYQELMNVK	4	1	1	P35908	M6(Oxidation)	1155.54	0.002	0.04631	High	2.03316	High	1.95319	0
	VDPEIQNVK	1	2	1	P35908		1041.56	0.002	0.007814	High	1.9496			0
	VDPEIQNVK	2	2	1	P35908	N7(Deamidated)	1042.54	0.002	0.002227	High	1.74281			0
	DVDNAYMIK	1	1	1	P35908	N4(Deamidated); M7(Oxidation)	1085.48	0.002	0.01455	High	1.56524			0
	DYQELMNVK	2	1	1	P35908		1139.54	0.002	0.002249	High	1.18228	High	1.44621	0
	SLVGLGGTK	1	1	1	P35908		831.494	0.004	0.03009	High	2.21424			0
	FASFIDK	4	19	7	P07744;P50446;Q6IFZ6;P35908;Q3UV17;Q922U2;Q8BGZ7		827.432	0.004	0.03325	High	2.16781	High	1.9595	0
	KDVDNAYMIK	1	1	1	P35908	M8(Oxidation)	1212.59	0.004	0.03131	High	1.74465			1
	VDLLNQEIEFLK	1	1	1	P35908		1460.8	0.006	0.1013			High	1.11154	0
P13645	cRAP K1C10_HUMAN Keratin, type I cytoskeletal 10 OS=Homo sapiens GN=KRT10 PE=1 SV=6	180.654	27.15	19	86	162.88	41.15	24	89	593	59.4829	5.21143
	Sequence	# PSMs	# Proteins	# Protein Groups	Protein Group Accessions	Modifications	MH+ [Da]	q-Value	PEP	A2	XCorr A2	B2	XCorr B2	# Missed Cleavages
	SQYEQLAEQNRK	10	1	1	P13645		1493.73	0	6.919e-05	High	3.95759	High	4.25355	1
	SQYEQLAEQNRK	7	1	1	P13645	Q5(Deamidated)	1494.72	0	0.001846	High	3.86073	High	2.46949	1
	QSLEASLAETEGR	7	4	2	P13645;P02535-3		1390.68	0	6.629e-06	High	3.66499	High	3.45367	0
	SQYEQLAEQNR	6	1	1	P13645		1365.64	0	0.001846	High	3.42481	High	2.78628	0
	LKYENEVALR	10	1	1	P13645		1234.68	0	0.0003049	High	3.4035	High	3.12625	1
	SGGGGGGGGCGGGGGVSSLR	2	1	1	P13645	C10(Carbamidomethyl)	1549.68	0	0.0003166	High	3.32227	High	2.84433	0
	LENEIQTYR	4	4	2	P13645;P02535-3		1165.58	0	0.001846	High	3.28194	High	2.90203	0
	LENEIQTYR	5	4	2	P13645;P02535-3	N3(Deamidated)	1166.57	0	0.001846	High	3.18291	High	2.51572	0
	ALEESNYELEGK	9	4	2	P13645;P02535-3		1381.65	0	0.000253	High	3.14842	High	2.96304	0
	SQYEQLAEQNR	4	1	1	P13645	Q2(Deamidated)	1366.62	0	0.001036	High	3.012	High	2.66486	0
	SLLEGEGSSGGGGR	9	1	1	P13645		1262.6	0	0.0002445	High	2.95604	High	2.97797	0
	QSVEADINGLR	7	7	4	P13645;O77727;P08730;P02535-3	N8(Deamidated)	1202.6	0	0.001073	High	2.81213	High	2.83854	0
	NHEEEMKDLR	13	1	1	P13645	M6(Oxidation)	1316.59	0	0.0008004	High	2.62568	High	2.7596	1
	VTMQNLNDR	3	7	3	P13645;Q9Z2K1;P02535-3	M3(Oxidation)	1106.53	0	0.001846	High	2.37288	High	1.67496	0
	ALEESNYELEGK	1	4	2	P13645;P02535-3	N6(Deamidated)	1382.63	0	0.001111	High	2.24392			0
	SQYEQLAEQNRK	1	1	1	P13645	Q5(Deamidated); Q9(Deamidated)	1495.72	0	0.001846	High	2.10067			1
	QSVEADINGLR	3	7	4	P13645;O77727;P08730;P02535-3		1201.62	0	0.0006861			High	3.13597	0
	GSLGGGFSSGGFSGGSFSR	2	1	1	P13645		1707.77	0	0.0003389			High	3.09908	0
	AETECQNTEYQQLLDIK	2	1	1	P13645	C5(Carbamidomethyl)	2082.96	0	0.0003399			High	1.97117	0
	QSVEADINGLRR	5	7	4	P13645;O77727;P08730;P02535-3	N8(Deamidated)	1358.7	0.001	0.004767	High	2.74903	High	3.229	1
	YENEVALR	3	1	1	P13645		993.501	0.001	0.01332	High	2.71751	High	2.7295	0
	SEITELR	4	4	2	P13645;P02535-3		847.453	0.001	0.03168	High	2.61889	High	2.27347	0
	VLDELTLTK	6	2	2	P13645;O77727		1031.6	0.001	0.03029	High	2.48276	High	2.59968	0
	SEITELRR	3	4	2	P13645;P02535-3		1003.55	0.001	0.001846	High	2.33345			1
	DAEAWFNEK	4	1	1	P13645		1109.49	0.001	0.01	High	2.24461	High	2.63694	0
	YENEVALR	2	1	1	P13645	N3(Deamidated)	994.482	0.001	0.001846	High	1.95729	High	2.31581	0
	LKYENEVALR	4	1	1	P13645	N5(Deamidated)	1235.66	0.001	0.0355	High	1.78379	High	1.83791	1
	VTMQNLNDR	3	7	3	P13645;Q9Z2K1;P02535-3		1090.53	0.001	0.01913	High	1.74626	High	2.26479	0
	DAEAWFNEK	4	1	1	P13645	N7(Deamidated)	1110.47	0.001	0.0256	High	1.61022	High	2.14274	0
	VTMQNLNDR	1	7	3	P13645;Q9Z2K1;P02535-3	N7(Deamidated)	1091.51	0.001	0.003256			High	2.71541	0
	NHEEEMKDLR	2	1	1	P13645		1300.6	0.001	0.005148			High	2.23615	1
	QSVEADINGLRR	1	7	4	P13645;O77727;P08730;P02535-3		1357.72	0.001	0.02819			High	2.1896	1
	IRLENEIQTYR	1	1	1	P13645		1434.77	0.001	0.02914			High	1.66195	1
	NVSTGDVNVEMNAAPGVDLTQLLNNMR	1	1	1	P13645	M11(Oxidation); M26(Oxidation)	2904.38	0.001	0.01068			High	1.59751	0
	ELTTEIDNNIEQISSYK	2	1	1	P13645		1996.97	0.001	0.01149			High	1.52381	0
	LAADDFR	9	19	7	P13645;O77727;P08730;Q9Z2K1;Q9QWL7;Q6IFX2;P02535-3		807.4	0.002	0.0126	High	2.26096	High	1.90717	0
	IKEWYEK	3	4	2	P13645;P02535-3		995.52	0.002	0.02147	High	1.74541			1
	ELTTEIDNNIEQISSYK	4	1	1	P13645	Q12(Deamidated)	1997.96	0.002	0.04326			High	1.26685	0
	AETECQNTEYQQLLDIK	3	1	1	P13645	C5(Carbamidomethyl); N7(Deamidated)	2083.95	0.002	0.04697			High	1.05843	0
	NVSTGDVNVEMNAAPGVDLTQLLNNMR	2	1	1	P13645	N8(Deamidated); M11(Oxidation); M26(Oxidation)	2905.38	0.007	0.1426			High	0.836081	0
	LASYLDK	1	8	4	P13645;P35527;P08730;Q9QWL7		809.439	0.008	0.1549			High	1.58424	0
	SKELTTEIDNNIEQISSYK	2	1	1	P13645	N11(Deamidated)	2213.09	0.009	0.1572			High	1.02268	1
P38647	Stress-70 protein, mitochondrial OS=Mus musculus OX=10090 GN=Hspa9 PE=1 SV=3 - [GRP75_MOUSE]	4.7772	3.83	2	2	222.968	41.97	26	106	679	73.4156	6.07471
	Sequence	# PSMs	# Proteins	# Protein Groups	Protein Group Accessions	Modifications	MH+ [Da]	q-Value	PEP	A2	XCorr A2	B2	XCorr B2	# Missed Cleavages
	QAASSLQQASLK	5	1	1	P38647		1231.66	0	0.001027	High	2.96959	High	4.04773	0
	EQQIVIQSSGGLSK	5	1	1	P38647		1473.79	0	0.0001519	High	1.80761	High	3.01427	0
	VINEPTAAALAYGLDK	4	1	1	P38647		1645.88	0	2.645e-05			High	4.19896	0
	ASNGDAWVEAHGK	3	1	1	P38647	N3(Deamidated)	1342.6	0	1.791e-05			High	3.85077	0
	QAVTNPNNTFYATK	2	1	1	P38647		1568.77	0	3.067e-05			High	3.82264	0
	DAGQISGLNVLR	4	1	1	P38647		1242.68	0	0.0007988			High	3.80823	0
	SDIGEVILVGGMTR	5	1	1	P38647	M12(Oxidation)	1462.76	0	9.264e-05			High	3.78075	0
	NAVITVPAYFNDSQR	4	1	1	P38647		1694.85	0	4.071e-05			High	3.53434	0
	TTPSVVAFTADGER	7	1	1	P38647		1450.72	0	0.0001246			High	3.52077	0
	VQQTVQDLFGR	3	1	1	P38647	Q3(Deamidated)	1291.66	0	0.0001026			High	3.46954	0
	VQQTVQDLFGR	6	1	1	P38647		1290.68	0	0.001109			High	3.42141	0
	MEEFKDQLPADECNK	2	1	1	P38647	M1(Oxidation); C13(Carbamidomethyl)	1869.8	0	0.000266			High	3.38185	1
	MEEFKDQLPADECNK	2	1	1	P38647	C13(Carbamidomethyl)	1853.8	0	9.373e-05			High	3.35714	1
	SQVFSTAADGQTQVEIK	2	1	1	P38647		1808.9	0	3.077e-06			High	3.12383	0
	VEAVNMAEGIIHDTETK	2	1	1	P38647	M6(Oxidation)	1872.9	0	7.767e-06			High	3.06645	0
	MKETAENYLGHTAK	2	1	1	P38647	M1(Oxidation)	1608.77	0	0.0007731			High	3.00284	1
	DAGQISGLNVLR	2	1	1	P38647	N9(Deamidated)	1243.66	0	0.000498			High	3.00228	0
	QAASSLQQASLK	2	1	1	P38647	Q1(Deamidated)	1232.65	0	0.000805			High	2.8987	0
	STNGDTFLGGEDFDQALLR	4	1	1	P38647	N3(Deamidated)	2056.94	0	0.0007407			High	2.5427	0
	EQQIVIQSSGGLSK	1	1	1	P38647	Q7(Deamidated)	1474.77	0	0.001609			High	2.39559	0
	SDIGEVILVGGMTR	2	1	1	P38647		1446.76	0	0.001002			High	2.12552	0
	NAVITVPAYFNDSQR	1	1	1	P38647	N1(Deamidated); N11(Deamidated)	1696.82	0	0.0008016			High	1.8031	0
	RYDDPEVQK	4	1	1	P38647		1149.55	0.001	0.007186			High	3.05595	1
	QAVTNPNNTFYATK	7	1	1	P38647	N8(Deamidated)	1569.75	0.001	0.003344			High	2.89036	0
	VLENAEGAR	3	1	1	P38647		958.495	0.001	0.02169			High	2.56391	0
	VINEPTAAALAYGLDKSEDK	1	1	1	P38647		2105.08	0.001	0.007838			High	2.2197	1
	NAVITVPAYFNDSQR	4	1	1	P38647	N11(Deamidated)	1695.83	0.001	0.002682			High	2.08092	0
	STNGDTFLGGEDFDQALLR	2	1	1	P38647		2055.96	0.001	0.009157			High	1.79461	0
	ETAENYLGHTAK	1	1	1	P38647		1333.64	0.001	0.03446			High	1.7215	0
	VLENAEGAR	1	1	1	P38647	N4(Deamidated)	959.48	0.001	0.01848			High	1.61776	0
	YDDPEVQK	1	1	1	P38647		993.452	0.001	0.02898			High	1.59659	0
	DNMALQR	1	1	1	P38647		847.408	0.002	0.05316			High	1.99351	0
	LKEEISK	4	1	1	P38647		846.493	0.005	0.08684			High	2.0081	1
	QAASSLQQASLK	1	1	1	P38647	Q1(Deamidated); Q7(Deamidated)	1233.63	0.005	0.09631			High	1.47507	0
	DNMALQR	1	1	1	P38647	M3(Oxidation)	863.404	0.006	0.1159			High	2.24325	0
	DDIENMVK	1	1	1	P38647		963.445	0.006	0.1198			High	1.94021	0
	RYDDPEVQK	1	1	1	P38647	Q8(Deamidated)	1150.54	0.006	0.1293			High	1.91873	1
	DDIENMVK	2	1	1	P38647	M6(Oxidation)	979.44	0.006	0.1041			High	1.79325	0
	ETGVDLTK	1	1	1	P38647		862.45	0.006	0.1263			High	1.77815	0
	NTTIPTKK	1	1	1	P38647		902.53	0.008	0.1524			High	1.91764	1
	RTIAPCQK	1	1	1	P38647	C6(Carbamidomethyl)	973.524	0.009	0.1633			High	2.45266	1
P20029	Endoplasmic reticulum chaperone BiP OS=Mus musculus OX=10090 GN=Hspa5 PE=1 SV=3 - [BIP_MOUSE]	3.99419	2.6	2	2	336.783	41.83	29	158	655	72.3775	5.16064
	Sequence	# PSMs	# Proteins	# Protein Groups	Protein Group Accessions	Modifications	MH+ [Da]	q-Value	PEP	A2	XCorr A2	B2	XCorr B2	# Missed Cleavages
	IINEPTAAAIAYGLDK	5	4	4	P20029;P16627;P63017;P17156		1659.89	0	2.291e-07			High	4.83497	0
	VTHAVVTVPAYFNDAQR	6	1	1	P20029		1887.97	0	1.001e-07			High	4.59809	0
	NQLTSNPENTVFDAK	6	1	1	P20029		1677.81	0	0.0001964			High	4.34071	0
	ITPSYVAFTPEGER	7	1	1	P20029		1566.78	0	0.00054			High	4.0025	0
	NGRVEIIANDQGNR	1	1	1	P20029	N1(Deamidated)	1556.78	0	4.554e-05			High	3.8168	1
	KSDIDEIVLVGGSTR	9	1	1	P20029		1588.85	0	7.527e-05			High	3.8026	1
	SQIFSTASDNQPTVTIK	6	1	1	P20029		1836.93	0	4.147e-06			High	3.76981	0
	VTHAVVTVPAYFNDAQR	2	1	1	P20029	N13(Deamidated)	1888.96	0	7.652e-05			High	3.67912	0
	IINEPTAAAIAYGLDKR	4	1	1	P20029		1815.99	0	1.135e-05			High	3.57371	1
	TWNDPSVQQDIK	2	1	1	P20029		1430.69	0	0.0003343			High	3.35437	0
	SDIDEIVLVGGSTR	4	1	1	P20029		1460.76	0	0.0009183			High	3.35005	0
	ELEEIVQPIISK	6	1	1	P20029		1397.79	0	0.001623			High	3.34443	0
	NQLTSNPENTVFDAK	5	1	1	P20029	N9(Deamidated)	1678.79	0	0.0001481			High	3.31485	0
	DAGTIAGLNVMR	2	1	1	P20029		1217.63	0	0.0004404			High	3.19542	0
	MKETAEAYLGK	3	1	1	P20029		1240.62	0	0.001041			High	3.18636	1
	KSQIFSTASDNQPTVTIK	2	1	1	P20029		1965.03	0	0.0001787			High	3.08633	1
	VEIIANDQGNR	8	6	5	P20029;Q61696;P16627;P63017;P17156	N6(Deamidated)	1229.61	0	0.0003391			High	3.07086	0
	EFFNGKEPSR	9	1	1	P20029	N4(Deamidated)	1211.57	0	0.001498			High	2.96194	1
	DAGTIAGLNVMR	7	1	1	P20029	M11(Oxidation)	1233.63	0	0.0001473			High	2.90615	0
	VEIIANDQGNR	7	6	5	P20029;Q61696;P16627;P63017;P17156		1228.63	0	0.0002976			High	2.89445	0
	SQIFSTASDNQPTVTIK	3	1	1	P20029	Q2(Deamidated)	1837.92	0	7.145e-05			High	2.6981	0
	NELESYAYSLK	5	1	1	P20029		1316.64	0	0.001474			High	2.64375	0
	TFAPEEISAMVLTK	4	1	1	P20029	M10(Oxidation)	1552.79	0	0.0004544			High	2.62715	0
	LSSEDKETMEK	1	1	1	P20029	M9(Oxidation)	1312.59	0	0.001285			High	2.50539	1
	VEIIANDQGNR	2	6	5	P20029;Q61696;P16627;P63017;P17156	N6(Deamidated); N10(Deamidated)	1230.59	0	0.0007227			High	2.47944	0
	TFAPEEISAMVLTK	3	1	1	P20029		1536.8	0	0.0001799			High	2.47113	0
	ELEEIVQPIISK	1	1	1	P20029	Q7(Deamidated)	1398.77	0	0.0005496			High	2.45836	0
	TWNDPSVQQDIK	2	1	1	P20029	Q8(Deamidated)	1431.67	0	0.0006066			High	2.22131	0
	ITITNDQNR	4	1	1	P20029		1074.55	0.001	0.01391	High	2.26833	High	2.26787	0
	LTPEEIER	5	1	1	P20029		986.516	0.001	0.03661	High	1.72586	High	1.97787	0
	ITITNDQNR	7	1	1	P20029	N8(Deamidated)	1075.54	0.001	0.007782			High	2.70432	0
	MKETAEAYLGK	3	1	1	P20029	M1(Oxidation)	1256.62	0.001	0.002375			High	2.30898	1
	VLEDSDLKK	3	1	1	P20029		1046.57	0.001	0.03143			High	2.30044	1
	DAGTIAGLNVMR	2	1	1	P20029	N9(Deamidated); M11(Oxidation)	1234.61	0.001	0.02256			High	2.28961	0
	VYEGERPLTK	4	1	1	P20029		1191.64	0.001	0.006852			High	2.27263	0
	ETAEAYLGK	1	1	1	P20029		981.49	0.001	0.01755			High	2.27015	0
	DNHLLGTFDLTGIPPAPR	2	1	1	P20029		1934.01	0.001	0.0107			High	1.91276	0
	FEELNMDLFR	1	1	1	P20029	M6(Oxidation)	1329.61	0.001	0.004113			High	1.84644	0
	NELESYAYSLK	2	1	1	P20029	N1(Deamidated)	1317.63	0.001	0.02977			High	1.80851	0
	ETAEAYLGKK	1	1	1	P20029		1109.58	0.005	0.07881			High	2.26646	1
	VLEDSDLK	1	1	1	P20029		918.477	0.006	0.126			High	2.01806	0
	VMEHFIK	1	1	1	P20029		903.474	0.006	0.1335			High	1.77242	0
	IINEPTAAAIAYGLDK	1	4	4	P20029;P16627;P63017;P17156	N3(Deamidated)	1660.89	0.006	0.1057			High	1.23488	0
P63017	Heat shock cognate 71 kDa protein OS=Mus musculus OX=10090 GN=Hspa8 PE=1 SV=1 - [HSP7C_MOUSE]	2.22435	3.87	2	2	443.195	41.64	23	202	646	70.8272	5.51611
	Sequence	# PSMs	# Proteins	# Protein Groups	Protein Group Accessions	Modifications	MH+ [Da]	q-Value	PEP	A2	XCorr A2	B2	XCorr B2	# Missed Cleavages
	DAGTIAGLNVLR	6	1	1	P63017		1199.67	0	0.0007598	High	2.22435	High	3.29997	0
	TTPSYVAFTDTER	8	5	4	Q61696;P16627;P63017;P17156		1487.7	0	0.001129	High	1.27214	High	3.53821	0
	NQTAEKEEFEHQQK	10	1	1	P63017		1745.81	0	1.46e-06			High	4.84753	1
	IINEPTAAAIAYGLDK	5	4	4	P20029;P16627;P63017;P17156		1659.89	0	2.291e-07			High	4.83497	0
	IINEPTAAAIAYGLDKK	4	2	2	P63017;P17156		1787.99	0	5.482e-07			High	4.5314	1
	TVTNAVVTVPAYFNDSQR	7	1	1	P63017		1982	0	1.248e-06			High	4.34222	0
	NQVAMNPTNTVFDAK	5	1	1	P63017	M5(Oxidation)	1665.79	0	1.606e-05			High	4.20008	0
	SQIHDIVLVGGSTR	16	1	1	P63017		1481.81	0	0.0002383			High	3.8991	0
	STAGDTHLGGEDFDNR	8	2	2	P63017;P17156		1691.73	0	0.0001628			High	3.86654	0
	NQVAMNPTNTVFDAK	2	1	1	P63017		1649.79	0	1.957e-05			High	3.82609	0
	MKEIAEAYLGK	6	1	1	P63017	M1(Oxidation)	1268.65	0	0.0008789			High	3.74607	1
	LYQSAGGMPGGMPGGFPGGGAPPSGGASSGPTIEEVD	1	1	1	P63017	M8(Oxidation); M12(Oxidation)	3378.49	0	7.704e-05			High	3.63607	0
	NQVAMNPTNTVFDAK	9	1	1	P63017	N1(Deamidated)	1650.77	0	6.289e-06			High	3.4963	0
	NQVAMNPTNTVFDAK	13	1	1	P63017	M5(Oxidation); N9(Deamidated)	1666.78	0	3.035e-05			High	3.47997	0
	RFDDAVVQSDMK	6	1	1	P63017		1410.67	0	1.464e-05			High	3.40044	1
	FEELNADLFR	4	2	2	P63017;P17156		1253.62	0	0.0002154			High	3.37353	0
	TVTNAVVTVPAYFNDSQR	6	1	1	P63017	N4(Deamidated)	1982.98	0	9.895e-05			High	3.23075	0
	NSLESYAFNMK	4	1	1	P63017	N9(Deamidated); M10(Oxidation)	1320.58	0	0.00156			High	3.15895	0
	VEIIANDQGNR	8	6	5	P20029;Q61696;P16627;P63017;P17156	N6(Deamidated)	1229.61	0	0.0003391			High	3.07086	0
	FDDAVVQSDMK	2	1	1	P63017	M10(Oxidation)	1270.56	0	0.0002146			High	3.06618	0
	FDDAVVQSDMK	1	1	1	P63017		1254.57	0	0.0004181			High	2.90046	0
	VEIIANDQGNR	7	6	5	P20029;Q61696;P16627;P63017;P17156		1228.63	0	0.0002976			High	2.89445	0
	SFYPEEVSSMVLTK	6	1	1	P63017	M10(Oxidation)	1632.78	0	0.001182			High	2.88229	0
	DAGTIAGLNVLR	3	1	1	P63017	N9(Deamidated)	1200.66	0	0.0005562			High	2.54104	0
	VEIIANDQGNR	2	6	5	P20029;Q61696;P16627;P63017;P17156	N6(Deamidated); N10(Deamidated)	1230.59	0	0.0007227			High	2.47944	0
	FEELNADLFR	2	2	2	P63017;P17156	N5(Deamidated)	1254.6	0	6.488e-05			High	2.35134	0
	NSLESYAFNMK	4	1	1	P63017	M10(Oxidation)	1319.59	0.001	0.009633			High	3.3283	0
	RFDDAVVQSDMK	7	1	1	P63017	M11(Oxidation)	1426.66	0.001	0.006405			High	3.12553	1
	LSKEDIER	2	1	1	P63017		989.526	0.001	0.01915			High	2.80466	1
	ITITNDKGR	2	5	4	Q61696;P16627;P63017;P17156	N5(Deamidated)	1018.55	0.001	0.006885			High	2.59169	1
	NSLESYAFNMK	3	1	1	P63017		1303.6	0.001	0.01198			High	2.58022	0
	LLQDFFNGK	7	2	2	P63017;P17156	N7(Deamidated)	1082.55	0.001	0.02457			High	2.38123	0
	VQVEYKGETK	2	1	1	P63017		1180.62	0.001	0.007481			High	2.37167	1
	LLQDFFNGK	3	2	2	P63017;P17156		1081.57	0.001	0.02126			High	2.29023	0
	MKEIAEAYLGK	3	1	1	P63017		1252.66	0.001	0.008347			High	2.25897	1
	NSLESYAFNMK	2	1	1	P63017	N1(Deamidated)	1304.58	0.001	0.03658			High	2.06726	0
	TVTNAVVTVPAYFNDSQR	5	1	1	P63017	N4(Deamidated); N14(Deamidated)	1983.96	0.001	0.001805			High	1.95841	0
	LLQDFFNGK	1	2	2	P63017;P17156	Q3(Deamidated); N7(Deamidated)	1083.53	0.001	0.004599			High	1.7156	0
	NQTAEKEEFEHQQK	2	1	1	P63017	N1(Deamidated)	1746.79	0.001	0.002976			High	1.70006	1
	SFYPEEVSSMVLTK	2	1	1	P63017		1616.78	0.001	0.008993			High	1.42466	0
	ITITNDKGR	3	5	4	Q61696;P16627;P63017;P17156		1017.57	0.002	0.04628			High	1.9684	1
	FDDAVVQSDMK	1	1	1	P63017	Q7(Deamidated); M10(Oxidation)	1271.55	0.002	0.04463			High	1.30784	0
	VCNPIITK	1	1	1	P63017	C2(Carbamidomethyl)	944.524	0.003	0.05869			High	2.2118	0
	EIAEAYLGK	1	1	1	P63017		993.525	0.006	0.1344			High	2.10788	0
	RFDDAVVQSDMK	1	1	1	P63017	Q8(Deamidated)	1411.65	0.006	0.1368			High	1.62095	1
	IINEPTAAAIAYGLDK	1	4	4	P20029;P16627;P63017;P17156	N3(Deamidated)	1660.89	0.006	0.1057			High	1.23488	0
P35527	cRAP K1C9_HUMAN Keratin, type I cytoskeletal 9 OS=Homo sapiens GN=KRT9 PE=1 SV=3	342.313	26.81	17	149	188.046	39.33	21	90	623	62.0919	5.30029
	Sequence	# PSMs	# Proteins	# Protein Groups	Protein Group Accessions	Modifications	MH+ [Da]	q-Value	PEP	A2	XCorr A2	B2	XCorr B2	# Missed Cleavages
	SGGGGGGGLGSGGSIR	12	1	1	P35527		1232.6	0	1.422e-08	High	5.23008	High	4.81077	0
	VQALEEANNDLENK	12	1	1	P35527		1586.77	0	0.0004341	High	4.3913	High	3.35693	0
	VQALEEANNDLENK	16	1	1	P35527	N8(Deamidated)	1587.75	0	0.0003047	High	4.05848	High	2.82556	0
	QGVDADINGLR	20	1	1	P35527	N8(Deamidated)	1158.57	0	0.0007001	High	3.68628	High	3.87291	0
	FSSSSGYGGGSSR	11	1	1	P35527		1235.53	0	2.043e-05	High	3.41849	High	3.34919	0
	IKFEMEQNLR	12	1	1	P35527	M5(Oxidation)	1323.67	0	0.0008864	High	3.39433	High	3.1814	1
	VQALEEANNDLENK	4	1	1	P35527	N8(Deamidated); N9(Deamidated)	1588.74	0	0.0002257	High	3.345	High	2.1167	0
	QGVDADINGLR	4	1	1	P35527		1157.59	0	0.0003746	High	3.22619	High	3.5265	0
	QGVDADINGLR	3	1	1	P35527	Q1(Deamidated); N8(Deamidated)	1159.56	0	0.0009019	High	2.99787	High	2.82216	0
	GGSGGSYGGGGSGGGYGGGSGSR	4	1	1	P35527		1791.73	0	3.417e-09	High	2.7385	High	4.71953	0
	TLLDIDNTR	6	1	1	P35527	N7(Deamidated)	1061.55	0	0.001846	High	2.6481	High	2.83993	0
	STMQELNSR	3	1	1	P35527		1065.5	0	0.001846	High	2.5061	High	2.47625	0
	DQIVDLTVGNNK	3	1	1	P35527		1315.68	0	0.0007033	High	2.30704	High	2.64366	0
	TLLDIDNTR	20	1	1	P35527		1060.56	0	0.001846	High	2.3002	High	2.30789	0
	DQIVDLTVGNNK	4	1	1	P35527	N10(Deamidated)	1316.67	0	0.0002924	High	2.14315	High	2.37933	0
	GGSGGSHGGGSGFGGESGGSYGGGEEASGSGGGYGGGSGK	4	1	1	P35527		3223.28	0	4.07487e-14			High	5.42874	0
	EIETYHNLLEGGQEDFESSGAGK	1	1	1	P35527		2510.13	0	3.062e-06			High	4.11384	0
	GSRGGSGGSYGGGGSGGGYGGGSGSR	1	1	1	P35527		2091.88	0	2.558e-06			High	3.50309	1
	QEYEQLIAK	8	1	1	P35527		1121.59	0.001	0.01642	High	2.97151	High	2.92708	0
	KGPAAIQK	20	1	1	P35527		812.499	0.001	0.001846	High	2.81426	High	2.21661	1
	STMQELNSR	8	1	1	P35527	M3(Oxidation)	1081.49	0.001	0.001846	High	2.65702	High	2.66454	0
	QVLDNLTMEK	2	1	1	P35527		1190.61	0.001	0.01171	High	2.42033	High	2.6856	0
	FEMEQNLR	3	1	1	P35527	M3(Oxidation)	1082.49	0.001	0.009066	High	2.30127	High	2.35421	0
	MTLDDFR	12	1	1	P35527	M1(Oxidation)	913.408	0.001	0.03225	High	2.2085	High	2.22542	0
	QFSSSYLSR	4	1	1	P35527		1074.52	0.001	0.01549	High	2.13136	High	2.15109	0
	STMQELNSR	4	1	1	P35527	N7(Deamidated)	1066.48	0.001	0.00786	High	2.07761	High	2.0036	0
	QFSSSYLSR	1	1	1	P35527	Q1(Deamidated)	1075.51	0.001	0.001846	High	1.90232			0
	STMQELNSR	4	1	1	P35527	M3(Oxidation); N7(Deamidated)	1082.48	0.001	0.0139	High	1.61466	High	2.53682	0
	EIETYHNLLEGGQEDFESSGAGK	2	1	1	P35527	N7(Deamidated)	2511.13	0.001	0.02582			High	2.28698	0
	SGGGGGGGLGSGGSIRSSYSR	1	1	1	P35527		1812.85	0.001	0.02021			High	1.81971	1
	QVLDNLTMEK	6	1	1	P35527	M8(Oxidation)	1206.6	0.002	0.001846	High	2.74572	High	1.84166	0
	IQDWYDKK	6	1	1	P35527		1095.55	0.002	0.002872	High	2.63597	High	1.39481	1
	QVLDNLTMEK	2	1	1	P35527	N5(Deamidated); M8(Oxidation)	1207.59	0.002	0.002227	High	2.60742			0
	QEYEQLIAK	3	1	1	P35527	Q1(Deamidated)	1122.57	0.002	0.01271	High	2.46066			0
	FEMEQNLR	2	1	1	P35527	M3(Oxidation); N6(Deamidated)	1083.48	0.002	0.001846	High	2.09957			0
	MTLDDFR	4	1	1	P35527		897.413	0.002	0.04475	High	2.01093	High	2.15641	0
	FEMEQNLR	2	1	1	P35527		1066.5	0.002	0.001846	High	1.97822	High	1.11758	0
	IQDWYDKK	1	1	1	P35527	Q2(Deamidated)	1096.53	0.002	0.001901	High	1.85742			1
	QVLDNLTMEK	1	1	1	P35527	Q1(Deamidated)	1191.59	0.004	0.0365	High	1.37312			0
	IQDWYDK	1	1	1	P35527		967.451	0.008	0.07137	High	2.00076			0
	IQDWYDK	1	1	1	P35527	Q2(Deamidated)	968.436	0.008	0.08371	High	1.82511			0
	LASYLDK	1	8	4	P13645;P35527;P08730;Q9QWL7		809.439	0.008	0.1549			High	1.58424	0
P60710	Actin, cytoplasmic 1 OS=Mus musculus OX=10090 GN=Actb PE=1 SV=1 - [ACTB_MOUSE]	6.25691	13.07	4	4	16.9081	35.47	9	10	375	41.7097	5.47803
	Sequence	# PSMs	# Proteins	# Protein Groups	Protein Group Accessions	Modifications	MH+ [Da]	q-Value	PEP	A2	XCorr A2	B2	XCorr B2	# Missed Cleavages
	AGFAGDDAPR	2	6	1	P60710		976.447	0	0.00072	High	2.35691	High	2.35573	0
	VAPEEHPVLLTEAPLNPK	2	2	1	P60710		1954.06	0	0.0001968	High	1.88458	High	2.86582	0
	QEYDESGPSIVHR	1	2	1	P60710		1516.71	0	3.14e-05			High	3.05356	0
	DLYANTVLSGGTTMYPGIADR	2	2	1	P60710		2215.07	0	0.0006578			High	2.26914	0
	GYSFTTTAER	2	2	1	P60710		1132.53	0.001	0.001846	High	2.18602	High	2.06239	0
	SYELPDGQVITIGNER	1	6	1	P60710	Q8(Deamidated)	1791.89	0.001	0.01751			High	2.29612	0
	LCYVALDFEQEMATAASSSSLEK	1	2	1	P60710	C2(Carbamidomethyl)	2550.18	0.002	0.0436			High	0.938323	0
	EITALAPSTMK	2	6	1	P60710	M10(Oxidation)	1177.61	0.003	0.06733	High	1.71398	High	2.00533	0
	DSYVGDEAQSK	1	6	1	P60710		1198.52	0.003	0.06949			High	0.997923	0
P22646	T-cell surface glycoprotein CD3 epsilon chain OS=Mus musculus OX=10090 GN=Cd3e PE=1 SV=2 - [CD3E_MOUSE]	31.572	14.29	3	26	54.2641	30.16	5	31	189	21.3798	7.12256
	Sequence	# PSMs	# Proteins	# Protein Groups	Protein Group Accessions	Modifications	MH+ [Da]	q-Value	PEP	A2	XCorr A2	B2	XCorr B2	# Missed Cleavages
	ERPPPVPNPDYEPIR	6	1	1	P22646		1775.91	0	3.936e-07			High	4.76801	0
	ERPPPVPNPDYEPIRK	7	1	1	P22646		1904	0	0.0007963			High	3.6497	1
	NGQELPQKHDK	28	1	1	P22646	N1(Deamidated)	1294.64	0.001	0.001846	High	2.89682	High	2.57981	1
	DLYSGLNQR	6	1	1	P22646	Q8(Deamidated)	1066.52	0.001	0.02134	High	2.52117	High	2.25672	0
	DLYSGLNQR	4	1	1	P22646		1065.53	0.001	0.01212	High	2.16534	High	2.33438	0
	NGQELPQKHDK	3	1	1	P22646		1293.66	0.001	0.001846	High	1.76683	High	1.22498	1
	VSISGTSVELTCPLDSDENLK	2	1	1	P22646	C12(Carbamidomethyl)	2264.1	0.001	0.005635			High	2.10073	0
	NTYLYLK	1	1	1	P22646	N1(Deamidated)	915.483	0.004	0.03297	High	1.46518			0
P01851	T-cell receptor beta-2 chain C region OS=Mus musculus OX=10090 PE=1 SV=1 - [TCB2_MOUSE]	41.6403	29.48	5	15	14.2156	18.5	3	6	173	19.2848	8.44092
	Sequence	# PSMs	# Proteins	# Protein Groups	Protein Group Accessions	Modifications	MH+ [Da]	q-Value	PEP	A2	XCorr A2	B2	XCorr B2	# Missed Cleavages
	EVHSGVSTDPQAYK	7	2	1	P01851		1517.72	0	0.001268	High	3.62271	High	3.8836	0
	VSATFWHNPR	6	2	1	P01851		1214.61	0	0.0001225	High	3.12664	High	2.69056	0
	ESNYSYCLSSR	1	2	1	P01851	C7(Carbamidomethyl)	1365.58	0	0.0004786	High	2.60185			0
	ATLVCLAR	4	2	1	P01851	C5(Carbamidomethyl)	903.508	0.001	0.03443	High	2.36609	High	2.44369	0
	VSLFEPSK	3	2	1	P01851		906.493	0.002	0.00655	High	2.08409			0
P00761	cRAP TRYP_PIG Trypsin OS=Sus scrofa PE=1 SV=1	101.888	16.45	3	52	150.518	29.44	5	66	231	24.3938	7.18115
	Sequence	# PSMs	# Proteins	# Protein Groups	Protein Group Accessions	Modifications	MH+ [Da]	q-Value	PEP	A2	XCorr A2	B2	XCorr B2	# Missed Cleavages
	LGEHNIDVLEGNEQFINAAK	9	1	1	P00761		2211.1	0	1.602e-07	High	2.87763	High	6.03191	0
	LSSPATLNSR	30	1	1	P00761		1045.56	0	0.001846	High	2.76882	High	2.61404	0
	LGEHNIDVLEGNEQFINAAK	5	1	1	P00761	N17(Deamidated)	2212.09	0	1.176e-05			High	4.2112	0
	LSSPATLNSR	11	1	1	P00761	N8(Deamidated)	1046.55	0.001	0.001846	High	2.83115	High	2.8118	0
	VATVSLPR	60	1	1	P00761		842.509	0.001	0.02106	High	2.25521	High	2.36341	0
	IITHPNFNGNTLDNDIMLIK	2	1	1	P00761	M17(Oxidation)	2299.17	0.001	0.006872			High	2.19787	0
	APVLSDSSCK	1	1	1	P00761	C9(Carbamidomethyl)	1063.51	0.001	0.03716			High	1.52081	0
Q91ZA3	Propionyl-CoA carboxylase alpha chain, mitochondrial OS=Mus musculus OX=10090 GN=Pcca PE=1 SV=2 - [PCCA_MOUSE]	4.67929	3.31	2	2	299.208	28.87	19	124	724	79.8711	7.25439
	Sequence	# PSMs	# Proteins	# Protein Groups	Protein Group Accessions	Modifications	MH+ [Da]	q-Value	PEP	A2	XCorr A2	B2	XCorr B2	# Missed Cleavages
	MADEAVCVGPAPTSK	8	1	1	Q91ZA3	M1(Oxidation); C7(Carbamidomethyl)	1548.7	0	2.264e-06	High	2.67214	High	4.37769	0
	TVAIHSDVDASSVHVK	22	1	1	Q91ZA3		1664.86	0	4.237e-09			High	5.16554	0
	AQAVHPGYGFLSENK	11	1	1	Q91ZA3		1617.8	0	2.379e-05			High	5.03123	0
	LSQYQEPIHLPGVR	8	1	1	Q91ZA3		1636.88	0	3.61e-07			High	4.77858	0
	MADEAVCVGPAPTSK	2	1	1	Q91ZA3	C7(Carbamidomethyl)	1532.71	0	9.43e-08			High	3.93833	0
	SYLNMDAIMEAIKK	4	1	1	Q91ZA3	M5(Oxidation); M9(Oxidation)	1658.81	0	7.535e-05			High	3.76456	1
	HIEIQVLGDK	10	1	1	Q91ZA3		1151.64	0	0.000838			High	3.38463	0
	SYLNMDAIMEAIK	3	1	1	Q91ZA3	M5(Oxidation); M9(Oxidation)	1530.72	0	0.0003861			High	3.29178	0
	EAGGNMSIQFLGTVYK	3	1	1	Q91ZA3	M6(Oxidation)	1730.84	0	0.0002462			High	3.20486	0
	HGNALWLNER	6	1	1	Q91ZA3		1209.61	0	3.718e-05			High	3.10291	0
	HGNALWLNER	3	1	1	Q91ZA3	N3(Deamidated)	1210.59	0	0.0001371			High	3.05137	0
	FLSDVYPDGFK	8	1	1	Q91ZA3		1287.62	0	0.0002675			High	3.02784	0
	EAGGNMSIQFLGTVYK	2	1	1	Q91ZA3	N5(Deamidated); M6(Oxidation)	1731.82	0	0.001204			High	2.41322	0
	IAWDDEETR	5	1	1	Q91ZA3		1134.51	0.001	0.009655	High	2.00714	High	2.47099	0
	IAWDDEETRDGFR	3	1	1	Q91ZA3		1609.72	0.001	0.004874			High	2.58662	1
	SFGLPSIGR	5	1	1	Q91ZA3		933.515	0.001	0.03251			High	2.42799	0
	NFYFLEMNTR	2	1	1	Q91ZA3	M7(Oxidation)	1350.61	0.001	0.003235			High	2.33895	0
	VDSGIQPGSDISIYYDPMISK	3	1	1	Q91ZA3	M18(Oxidation)	2301.09	0.001	0.02875			High	2.18951	0
	VDSGIQPGSDISIYYDPMISK	2	1	1	Q91ZA3	Q6(Deamidated); M18(Oxidation)	2302.07	0.001	0.02822			High	1.73908	0
	MEDALDNYVIR	1	1	1	Q91ZA3		1338.64	0.001	0.003478			High	1.44457	0
	VDSGIQPGSDISIYYDPMISK	2	1	1	Q91ZA3		2285.1	0.001	0.0146			High	1.20672	0
	VYAEDPYK	4	1	1	Q91ZA3		984.467	0.002	0.04351			High	2.13295	0
	TVQCLSR	2	1	1	Q91ZA3	Q3(Deamidated); C4(Carbamidomethyl)	864.425	0.002	0.05456			High	1.94913	0
	NFYFLEMNTR	1	1	1	Q91ZA3		1334.62	0.002	0.05033			High	1.27732	0
	SYLNMDAIMEAIK	1	1	1	Q91ZA3	N4(Deamidated); M5(Oxidation); M9(Oxidation)	1531.7	0.003	0.06871			High	1.67416	0
	NFYFLEMNTR	1	1	1	Q91ZA3	N1(Deamidated)	1335.6	0.003	0.05968			High	1.27721	0
	NFYFLEMNTR	1	1	1	Q91ZA3	N1(Deamidated); M7(Oxidation)	1351.6	0.004	0.07521			High	1.12587	0
	EIGYPVMIK	2	1	1	Q91ZA3	M7(Oxidation)	1065.56	0.006	0.1304			High	1.5589	0
	TVQCLSR	1	1	1	Q91ZA3	C4(Carbamidomethyl)	863.441	0.008	0.1498			High	1.6365	0
Q501J6	Probable ATP-dependent RNA helicase DDX17 OS=Mus musculus OX=10090 GN=Ddx17 PE=1 SV=1 - [DDX17_MOUSE]					33.7134	26.77	15	24	650	72.354	8.5874
	Sequence	# PSMs	# Proteins	# Protein Groups	Protein Group Accessions	Modifications	MH+ [Da]	q-Value	PEP	A2	XCorr A2	B2	XCorr B2	# Missed Cleavages
	APILIATDVASR	2	3	2	Q61656;Q501J6		1226.71	0	2.42e-05			High	3.74983	0
	ELAQQVQQVADDYGK	1	2	1	Q501J6		1691.82	0	2.842e-05			High	2.6301	0
	SSQSSSQQFSGIGR	1	1	1	Q501J6		1455.68	0	0.0002673			High	2.06526	0
	NFYVEHPEVAR	1	2	1	Q501J6		1360.66	0.001	0.002711			High	2.77516	0
	GVEICIATPGR	1	3	2	Q61656;Q501J6	C5(Carbamidomethyl)	1172.6	0.001	0.006331			High	2.58124	0
	QLAEDFLR	1	2	1	Q501J6		991.52	0.001	0.0378			High	2.50915	0
	GDGPICLVLAPTR	2	3	2	Q61656;Q501J6	C6(Carbamidomethyl)	1368.73	0.001	0.005187			High	2.45034	0
	CTYLVLDEADR	1	2	1	Q501J6	C1(Carbamidomethyl)	1354.63	0.001	0.003398			High	2.34327	0
	MLDMGFEPQIR	1	6	4	Q62167;Q61656;Q501J6;P16381	M1(Oxidation)	1352.63	0.001	0.009303			High	2.31493	0
	LIDFLESGK	2	2	1	Q501J6		1021.56	0.001	0.004365			High	2.0741	0
	LTPYEVDELRR	1	2	1	Q501J6		1390.73	0.001	0.01138			High	1.84743	1
	MLDMGFEPQIR	2	6	4	Q62167;Q61656;Q501J6;P16381	M1(Oxidation); M4(Oxidation)	1368.63	0.001	0.01044			High	1.75107	0
	VLEEANQAINPK	4	1	1	Q501J6	Q7(Deamidated)	1326.69	0.001	0.02495			High	1.53552	0
	TTSSANNPNLMYQDECDR	1	1	1	Q501J6	M11(Oxidation); C16(Carbamidomethyl)	2131.87	0.001	0.01035			High	1.02469	0
	SSQSSSQQFSGIGR	1	1	1	Q501J6	Q7(Deamidated)	1456.67	0.003	0.06246			High	1.46488	0
	STCIYGGAPK	1	3	2	Q61656;Q501J6	C3(Carbamidomethyl)	1053.5	0.006	0.1016			High	1.6892	0
	DWVLNEFR	1	2	1	Q501J6		1078.53	0.007	0.1457			High	1.43977	0
Q61696	Heat shock 70 kDa protein 1A OS=Mus musculus OX=10090 GN=Hspa1a PE=1 SV=2 - [HS71A_MOUSE]	4.88557	5.93	3	3	226.227	26.37	15	103	641	70.036	5.71924
	Sequence	# PSMs	# Proteins	# Protein Groups	Protein Group Accessions	Modifications	MH+ [Da]	q-Value	PEP	A2	XCorr A2	B2	XCorr B2	# Missed Cleavages
	ATAGDTHLGGEDFDNR	8	3	2	Q61696;P16627		1675.73	0	5.604e-05	High	2.63617	High	3.76646	0
	TTPSYVAFTDTER	8	5	4	Q61696;P16627;P63017;P17156		1487.7	0	0.001129	High	1.27214	High	3.53821	0
	IINEPTAAAIAYGLDR	5	2	1	Q61696		1687.9	0	3.015e-07			High	5.22866	0
	NQVALNPQNTVFDAK	4	2	1	Q61696		1658.85	0	0.0002744			High	4.36136	0
	AQIHDLVLVGGSTR	9	2	1	Q61696		1465.81	0	6.25e-05			High	3.87453	0
	NQVALNPQNTVFDAK	13	2	1	Q61696	Q8(Deamidated)	1659.83	0	1.127e-05			High	3.73658	0
	DAGVIAGLNVLR	5	3	2	Q61696;P16627		1197.69	0	5.892e-05			High	3.53721	0
	VEIIANDQGNR	8	6	5	P20029;Q61696;P16627;P63017;P17156	N6(Deamidated)	1229.61	0	0.0003391			High	3.07086	0
	YKAEDEVQR	3	2	1	Q61696		1137.55	0	0.001644			High	2.96188	1
	VEIIANDQGNR	7	6	5	P20029;Q61696;P16627;P63017;P17156		1228.63	0	0.0002976			High	2.89445	0
	NALESYAFNMK	1	3	2	Q61696;P16627	N9(Deamidated); M10(Oxidation)	1304.58	0	0.0009947			High	2.79862	0
	FEELCSDLFR	2	2	1	Q61696	C5(Carbamidomethyl)	1315.6	0	0.0008432			High	2.76947	0
	NALESYAFNMK	1	3	2	Q61696;P16627		1287.6	0	0.0006196			High	2.55582	0
	VEIIANDQGNR	2	6	5	P20029;Q61696;P16627;P63017;P17156	N6(Deamidated); N10(Deamidated)	1230.59	0	0.0007227			High	2.47944	0
	LLQDFFNGR	4	2	1	Q61696	N7(Deamidated)	1110.56	0	0.001097			High	2.461	0
	NALESYAFNMK	2	3	2	Q61696;P16627	N1(Deamidated)	1288.59	0	0.001318			High	2.22844	0
	LLQDFFNGR	2	2	1	Q61696		1109.57	0	0.0006899			High	2.14301	0
	SAVEDEGLK	4	2	1	Q61696		947.468	0.001	0.01839	High	2.24939	High	2.50426	0
	NALESYAFNMK	2	3	2	Q61696;P16627	M10(Oxidation)	1303.6	0.001	0.008057			High	3.25204	0
	ITITNDKGR	2	5	4	Q61696;P16627;P63017;P17156	N5(Deamidated)	1018.55	0.001	0.006885			High	2.59169	1
	LSKEEIER	3	3	2	Q61696;P16627		1003.54	0.001	0.01591			High	2.22785	1
	DAGVIAGLNVLR	1	3	2	Q61696;P16627	N9(Deamidated)	1198.68	0.001	0.02438			High	2.0315	0
	NQVALNPQNTVFDAK	3	2	1	Q61696	Q2(Deamidated); Q8(Deamidated)	1660.82	0.001	0.006413			High	1.85551	0
	LLQDFFNGR	1	2	1	Q61696	Q3(Deamidated); N7(Deamidated)	1111.55	0.001	0.003542			High	1.75104	0
	ITITNDKGR	3	5	4	Q61696;P16627;P63017;P17156		1017.57	0.002	0.04628			High	1.9684	1
	DNNLLGR	3	3	2	Q61696;P16627	N2(Deamidated)	802.406	0.005	0.08813			High	2.1828	0
P16627	Heat shock 70 kDa protein 1-like OS=Mus musculus OX=10090 GN=Hspa1l PE=1 SV=4 - [HS71L_MOUSE]	2.63617	4.52	2	2	148.022	26.05	13	70	641	70.5932	6.23975
	Sequence	# PSMs	# Proteins	# Protein Groups	Protein Group Accessions	Modifications	MH+ [Da]	q-Value	PEP	A2	XCorr A2	B2	XCorr B2	# Missed Cleavages
	ATAGDTHLGGEDFDNR	8	3	2	Q61696;P16627		1675.73	0	5.604e-05	High	2.63617	High	3.76646	0
	TTPSYVAFTDTER	8	5	4	Q61696;P16627;P63017;P17156		1487.7	0	0.001129	High	1.27214	High	3.53821	0
	IINEPTAAAIAYGLDK	5	4	4	P20029;P16627;P63017;P17156		1659.89	0	2.291e-07			High	4.83497	0
	DAGVIAGLNVLR	5	3	2	Q61696;P16627		1197.69	0	5.892e-05			High	3.53721	0
	VEIIANDQGNR	8	6	5	P20029;Q61696;P16627;P63017;P17156	N6(Deamidated)	1229.61	0	0.0003391			High	3.07086	0
	VEIIANDQGNR	7	6	5	P20029;Q61696;P16627;P63017;P17156		1228.63	0	0.0002976			High	2.89445	0
	NALESYAFNMK	1	3	2	Q61696;P16627	N9(Deamidated); M10(Oxidation)	1304.58	0	0.0009947			High	2.79862	0
	NALESYAFNMK	1	3	2	Q61696;P16627		1287.6	0	0.0006196			High	2.55582	0
	VEIIANDQGNR	2	6	5	P20029;Q61696;P16627;P63017;P17156	N6(Deamidated); N10(Deamidated)	1230.59	0	0.0007227			High	2.47944	0
	NALESYAFNMK	2	3	2	Q61696;P16627	N1(Deamidated)	1288.59	0	0.001318			High	2.22844	0
	NALESYAFNMK	2	3	2	Q61696;P16627	M10(Oxidation)	1303.6	0.001	0.008057			High	3.25204	0
	ITITNDKGR	2	5	4	Q61696;P16627;P63017;P17156	N5(Deamidated)	1018.55	0.001	0.006885			High	2.59169	1
	LSKEEIER	3	3	2	Q61696;P16627		1003.54	0.001	0.01591			High	2.22785	1
	DAGVIAGLNVLR	1	3	2	Q61696;P16627	N9(Deamidated)	1198.68	0.001	0.02438			High	2.0315	0
	AFYPEEISSMVLTK	1	1	1	P16627		1614.81	0.001	0.006259			High	1.74439	0
	AFYPEEISSMVLTK	3	1	1	P16627	M10(Oxidation)	1630.8	0.001	0.01809			High	1.61777	0
	NQVAMNPQNTVFDAK	1	1	1	P16627	M5(Oxidation)	1692.8	0.001	0.03949			High	1.39436	0
	ITITNDKGR	3	5	4	Q61696;P16627;P63017;P17156		1017.57	0.002	0.04628			High	1.9684	1
	QTQIFTTYSDNQPGVLIQVYEGER	4	1	1	P16627	N11(Deamidated)	2787.36	0.002	0.0571			High	0.833344	0
	DNNLLGR	3	3	2	Q61696;P16627	N2(Deamidated)	802.406	0.005	0.08813			High	2.1828	0
	FNDPVVQSDMK	1	1	1	P16627	M10(Oxidation)	1295.59	0.006	0.1302			High	1.95533	0
	IINEPTAAAIAYGLDK	1	4	4	P20029;P16627;P63017;P17156	N3(Deamidated)	1660.89	0.006	0.1057			High	1.23488	0
TXTCRMYC	mouseTCRalpha+cMyc- OS=mus musculus GN=TCR PE=1 SV=4	10.3704	11.32	3	5	11.9356	22.26	4	7	265	29.1103	5.18604
	Sequence	# PSMs	# Proteins	# Protein Groups	Protein Group Accessions	Modifications	MH+ [Da]	q-Value	PEP	A2	XCorr A2	B2	XCorr B2	# Missed Cleavages
	AVQWFQQNSR	2	1	1	TXTCRMYC	N8(Deamidated)	1264.61	0	0.0006525	High	2.07713	High	2.09805	0
	AVQWFQQNSR	1	1	1	TXTCRMYC		1263.62	0	0.001311			High	2.45694	0
	TMESGTFITDK	4	1	1	TXTCRMYC	M2(Oxidation)	1245.57	0.001	0.01061	High	2.27253	High	2.30086	0
	GDQVEQSPSALSLHEGTGSALR	1	1	1	TXTCRMYC		2239.09	0.001	0.002523			High	3.20494	0
	DAQLEDSGTYFCAALR	2	1	1	TXTCRMYC	C12(Carbamidomethyl)	1816.82	0.001	0.005419			High	1.87479	0
	ESYSTLHIR	2	1	1	TXTCRMYC		1105.56	0.002	0.001846	High	2.30128			0
P29341	Polyadenylate-binding protein 1 OS=Mus musculus OX=10090 GN=Pabpc1 PE=1 SV=2 - [PABP1_MOUSE]					48.8524	23.74	14	26	636	70.6259	9.49561
	Sequence	# PSMs	# Proteins	# Protein Groups	Protein Group Accessions	Modifications	MH+ [Da]	q-Value	PEP	A2	XCorr A2	B2	XCorr B2	# Missed Cleavages
	GFGFVCFSSPEEATK	2	1	1	P29341	C6(Carbamidomethyl)	1662.75	0	0.0001151			High	2.79579	0
	SLGYAYVNFQQPADAER	2	1	1	P29341	N8(Deamidated)	1929.92	0	0.001218			High	2.55504	0
	ALDTMNFDVIK	2	1	1	P29341	M5(Oxidation)	1282.64	0	0.0003719			High	2.34265	0
	FSPAGPILSIR	2	1	1	P29341		1157.67	0	0.001593			High	2.31207	0
	SLGYAYVNFQQPADAER	1	1	1	P29341		1928.91	0	0.0004256			High	1.75265	0
	YQGVNLYVK	1	1	1	P29341		1083.58	0.001	0.006064			High	2.66868	0
	KEFSPFGTITSAK	2	1	1	P29341		1412.74	0.001	0.02364			High	2.5461	1
	NLDDGIDDER	3	1	1	P29341		1161.5	0.001	0.001764			High	2.43017	0
	VDEAVAVLQAHQAK	1	1	1	P29341		1478.8	0.001	0.002117			High	2.34622	0
	EFSPFGTITSAK	1	1	1	P29341		1284.65	0.001	0.007048			High	2.28046	0
	QAHLTNQYMQR	2	1	1	P29341	M9(Oxidation)	1405.66	0.001	0.03276			High	2.00278	0
	MNGMLLNDR	1	1	1	P29341	M1(Oxidation); N2(Deamidated); M4(Oxidation)	1096.48	0.001	0.003438			High	1.94291	0
	GFGFVSFER	1	1	1	P29341		1045.51	0.001	0.00824			High	1.83608	0
	AVDEMNGKELNGK	2	1	1	P29341	M5(Oxidation); N6(Deamidated); N11(Deamidated)	1422.64	0.001	0.02742			High	1.76729	1
	SGVGNIFIK	2	1	1	P29341		934.536	0.002	0.04344			High	2.27277	0
	ALDTMNFDVIK	1	1	1	P29341	M5(Oxidation); N6(Deamidated)	1283.62	0.003	0.06211			High	1.24951	0
P50446	Keratin, type II cytoskeletal 6A OS=Mus musculus OX=10090 GN=Krt6a PE=1 SV=3 - [K2C6A_MOUSE]	44.207	16.46	11	25	38.0871	18.63	13	19	553	59.2986	7.94287
	Sequence	# PSMs	# Proteins	# Protein Groups	Protein Group Accessions	Modifications	MH+ [Da]	q-Value	PEP	A2	XCorr A2	B2	XCorr B2	# Missed Cleavages
	TAAENEFVTLK	4	1	1	P50446		1222.63	0	0.001846	High	3.32819	High	2.521	0
	YEELQVTAGR	3	3	2	P50446;Q8BGZ7		1165.59	0	0.0003043	High	2.68943	High	2.8281	0
	YEDEINKR	9	11	6	P04264;P50446;Q6IFZ6;Q922U2;Q8BGZ7;P35908		1066.52	0	0.001846	High	2.66594	High	2.54918	1
	TAAENEFVTLKK	1	1	1	P50446		1350.73	0	0.0003917			High	3.17987	1
	SLDLDSIIAEVK	1	5	4	P04264;P50446;Q922U2;Q8BGZ7		1302.71	0	0.0005746			High	2.66469	0
	LLEGEECR	4	10	6	P07744;P50446;Q3UV17;P35908;Q922U2;Q8BGZ7	C7(Carbamidomethyl)	1005.47	0.001	0.001846	High	2.43141	High	2.02738	0
	AEAESWYQTK	2	4	2	P50446;Q8BGZ7		1212.55	0.001	0.01606	High	2.35674	High	2.0584	0
	GRLDSELR	3	3	2	P50446;Q922U2		945.511	0.001	0.001846	High	2.35654	High	2.12405	1
	KLLEGEECR	4	10	6	P07744;P50446;Q3UV17;P35908;Q922U2;Q8BGZ7	C8(Carbamidomethyl)	1133.56	0.001	0.001846	High	2.31204			1
	DVDAAYMNK	2	3	2	Q922U2;P50446		1026.46	0.001	0.02421	High	2.17297	High	2.52448	0
	TAAENEFVTLK	2	1	1	P50446	N5(Deamidated)	1223.61	0.001	0.009112	High	1.73383	High	2.10725	0
	QEIAEINR	1	2	1	P50446		972.51	0.003	0.07058			High	2.61477	0
	SRAEAESWYQTK	1	4	2	P50446;Q8BGZ7		1455.69	0.003	0.0662			High	1.9515	1
	FASFIDK	4	19	7	P07744;P50446;Q6IFZ6;P35908;Q3UV17;Q922U2;Q8BGZ7		827.432	0.004	0.03325	High	2.16781	High	1.9595	0
	AQYEDIAQR	1	2	1	P50446		1093.53	0.005	0.09541			High	1.40046	0
	LEGLEDALQK	1	2	1	P50446		1115.59	0.008	0.07829	High	1.37073			0
	EYQELMNVK	1	6	3	P50446;Q3UV17;Q8BGZ7	M6(Oxidation)	1169.56	0.009	0.1075	High	1.72434			0
Q06830	cRAP PRDX1_HUMAN Peroxiredoxin-1 OS=Homo sapiens GN=PRDX1 PE=1 SV=1					6.49978	22.11	5	6	199	22.0963	8.1333
	Sequence	# PSMs	# Proteins	# Protein Groups	Protein Group Accessions	Modifications	MH+ [Da]	q-Value	PEP	A2	XCorr A2	B2	XCorr B2	# Missed Cleavages
	QITVNDLPVGR	1	1	1	Q06830		1211.67	0.001	0.009182			High	2.53709	0
	ADEGISFR	1	2	1	Q06830		894.432	0.005	0.0957			High	2.07417	0
	GLFIIDDK	1	3	1	Q06830		920.509	0.005	0.07856			High	1.88852	0
	LVQAFQFTDK	1	2	1	Q06830		1196.63	0.007	0.1464			High	1.53886	0
	SVDETLR	1	2	1	Q06830		819.421	0.007	0.1421			High	1.34865	0
	QITVNDLPVGR	1	1	1	Q06830	N5(Deamidated)	1212.66	0.009	0.1572			High	1.48873	0
Q6IFX2	Keratin, type I cytoskeletal 42 OS=Mus musculus OX=10090 GN=Krt42 PE=1 SV=1 - [K1C42_MOUSE]	17.2126	8.41	4	11	25.0566	21.68	9	12	452	50.1019	5.16064
	Sequence	# PSMs	# Proteins	# Protein Groups	Protein Group Accessions	Modifications	MH+ [Da]	q-Value	PEP	A2	XCorr A2	B2	XCorr B2	# Missed Cleavages
	LEQEIATYR	2	7	4	P08730;Q9Z2K1;Q9QWL7;Q6IFX2		1122.58	0	0.001846	High	2.51735	High	2.75217	0
	VLDELTLAR	3	5	2	Q9QWL7;Q6IFX2		1029.59	0	0.001087	High	1.79997	High	2.61818	0
	GQVGGDVNVEMDAAPGVDLSR	2	2	1	Q6IFX2	M11(Oxidation)	2101.98	0	0.0008369			High	2.228	0
	EVATNTEALQSSR	2	1	1	Q6IFX2		1405.69	0.001	0.005912	High	1.85988	High	1.94663	0
	ALEEANADLEVK	1	2	2	O77727;Q6IFX2	N6(Deamidated)	1302.64	0.001	0.003011			High	3.07581	0
	MSVEADINGLR	1	3	2	Q9QWL7;Q6IFX2	M1(Oxidation); N8(Deamidated)	1221.57	0.001	0.01555			High	2.26818	0
	DAEEWFFTK	1	1	1	Q6IFX2		1172.53	0.001	0.01116			High	2.03163	0
	GQVGGDVNVEMDAAPGVDLSR	1	2	1	Q6IFX2	Q2(Deamidated); N8(Deamidated); M11(Oxidation)	2103.96	0.001	0.0114			High	1.67002	0
	LAADDFR	9	19	7	P13645;O77727;P08730;Q9Z2K1;Q9QWL7;Q6IFX2;P02535-3		807.4	0.002	0.0126	High	2.26096	High	1.90717	0
	TEITELR	1	2	2	P08730;Q6IFX2		861.468	0.006	0.1203			High	2.2022	0
Q922U2	Keratin, type II cytoskeletal 5 OS=Mus musculus OX=10090 GN=Krt5 PE=1 SV=1 - [K2C5_MOUSE]	214.066	17.24	16	90	63.8826	21.21	16	29	580	61.7286	7.75244
	Sequence	# PSMs	# Proteins	# Protein Groups	Protein Group Accessions	Modifications	MH+ [Da]	q-Value	PEP	A2	XCorr A2	B2	XCorr B2	# Missed Cleavages
	NKYEDEINKR	27	5	3	P04264;Q6IFZ6;Q922U2		1308.65	0	7.529e-07	High	4.38063	High	4.07861	2
	NKYEDEINKR	9	5	3	P04264;Q6IFZ6;Q922U2	N1(Deamidated)	1309.64	0	1.336e-05	High	4.24723	High	2.52552	2
	LRSEIDNVKK	19	2	2	P04264;Q922U2		1201.69	0	0.000205	High	4.19828	High	3.79084	2
	YEELQQTAGR	2	1	1	Q922U2		1194.58	0	0.0006016	High	3.00784	High	3.07035	0
	YEELQQTAGR	1	1	1	Q922U2	Q6(Deamidated)	1195.55	0	0.001036	High	2.77138			0
	YEDEINKR	9	11	6	P04264;P50446;Q6IFZ6;Q922U2;Q8BGZ7;P35908		1066.52	0	0.001846	High	2.66594	High	2.54918	1
	LRSEIDNVK	6	2	2	P04264;Q922U2		1073.59	0	0.001846	High	2.59329			1
	TTAENEFVMLK	4	1	1	Q922U2	M9(Oxidation)	1298.62	0	0.001846	High	2.11234	High	2.17867	0
	SLDLDSIIAEVK	1	5	4	P04264;P50446;Q922U2;Q8BGZ7		1302.71	0	0.0005746			High	2.66469	0
	NKYEDEINK	3	5	3	P04264;Q6IFZ6;Q922U2		1152.55	0.001	0.001846	High	3.25265	High	1.8524	1
	TEAESWYQTK	2	1	1	Q922U2		1242.56	0.001	0.001846	High	2.52998	High	1.53777	0
	LLEGEECR	4	10	6	P07744;P50446;Q3UV17;P35908;Q922U2;Q8BGZ7	C7(Carbamidomethyl)	1005.47	0.001	0.001846	High	2.43141	High	2.02738	0
	GRLDSELR	3	3	2	P50446;Q922U2		945.511	0.001	0.001846	High	2.35654	High	2.12405	1
	SEIDNVKK	9	2	2	P04264;Q922U2		932.505	0.001	0.001846	High	2.31654	High	1.67886	1
	KLLEGEECR	4	10	6	P07744;P50446;Q3UV17;P35908;Q922U2;Q8BGZ7	C8(Carbamidomethyl)	1133.56	0.001	0.001846	High	2.31204			1
	QSSVSFR	3	1	1	Q922U2		810.41	0.001	0.03175	High	2.19656	High	2.00654	0
	DVDAAYMNK	2	3	2	Q922U2;P50446		1026.46	0.001	0.02421	High	2.17297	High	2.52448	0
	TTAENEFVMLK	1	1	1	Q922U2		1282.64	0.001	0.03912			High	1.92907	0
	FASFIDK	4	19	7	P07744;P50446;Q6IFZ6;P35908;Q3UV17;Q922U2;Q8BGZ7		827.432	0.004	0.03325	High	2.16781	High	1.9595	0
	EYQELMNTK	2	1	1	Q922U2	M6(Oxidation)	1171.53	0.004	0.02217	High	1.86026			0
	VDALMDEINFMK	1	1	1	Q922U2	M5(Oxidation); M11(Oxidation)	1457.67	0.004	0.07325			High	1.40691	0
	QSSVSFR	1	1	1	Q922U2	Q1(Deamidated)	811.394	0.005	0.05941	High	1.65028			0
	EYQELMNTK	1	1	1	Q922U2		1155.53	0.006	0.1142			High	1.66643	0
	NKYEDEINK	1	5	3	P04264;Q6IFZ6;Q922U2	N1(Deamidated)	1153.54	0.008	0.08054	High	1.13795			1
P14733	Lamin-B1 OS=Mus musculus OX=10090 GN=Lmnb1 PE=1 SV=3 - [LMNB1_MOUSE]					33.3035	20.92	12	18	588	66.7448	5.16064
	Sequence	# PSMs	# Proteins	# Protein Groups	Protein Group Accessions	Modifications	MH+ [Da]	q-Value	PEP	A2	XCorr A2	B2	XCorr B2	# Missed Cleavages
	SLETENSALQLQVTER	2	1	1	P14733		1817.93	0	9.961e-07			High	3.20591	0
	IESLSSQLSNLQK	1	1	1	P14733		1446.78	0	1.421e-05			High	2.9501	0
	CQSLTEDLEFR	1	1	1	P14733	C1(Carbamidomethyl)	1397.63	0	0.0008436			High	2.2918	0
	DAALATALGDKK	2	1	1	P14733		1173.65	0.001	0.00249			High	3.43757	1
	NQNSWGTGEDVK	1	1	1	P14733		1334.6	0.001	0.002437			High	2.94993	0
	ALYETELADAR	1	1	1	P14733		1251.63	0.001	0.006722			High	2.32744	0
	DAALATALGDK	1	1	1	P14733		1045.55	0.001	0.01612			High	2.28115	0
	LVEVDSGR	1	1	1	P14733		874.462	0.001	0.01861			High	1.89633	0
	NQNSWGTGEDVK	1	1	1	P14733	N3(Deamidated)	1335.58	0.001	0.01422			High	1.78946	0
	EYEAALNSK	1	1	1	P14733		1024.49	0.001	0.03022			High	1.70964	0
	LSSEMNTSTVNSAR	2	1	1	P14733	M5(Oxidation)	1512.7	0.001	0.004683			High	1.668	0
	LLEGEEER	1	5	3	P14733;P21619;P48678-2		974.479	0.001	0.03521			High	1.58037	0
	LSSEMNTSTVNSAR	1	1	1	P14733	M5(Oxidation); N11(Deamidated)	1513.68	0.001	0.01684			High	1.53069	0
	QLADETLLK	1	1	1	P14733		1030.58	0.002	0.05825			High	1.90143	0
	LSSEMNTSTVNSAR	1	1	1	P14733		1496.7	0.002	0.05788			High	0.942973	0
Q9QWL7	Keratin, type I cytoskeletal 17 OS=Mus musculus OX=10090 GN=Krt17 PE=1 SV=3 - [K1C17_MOUSE]	20.422	8.78	4	12	23.875	19.63	9	12	433	48.1321	5.05908
	Sequence	# PSMs	# Proteins	# Protein Groups	Protein Group Accessions	Modifications	MH+ [Da]	q-Value	PEP	A2	XCorr A2	B2	XCorr B2	# Missed Cleavages
	EVATNSELVQSGK	3	2	1	Q9QWL7		1361.69	0	0.0002352	High	2.78506	High	3.42822	0
	LEQEIATYR	2	7	4	P08730;Q9Z2K1;Q9QWL7;Q6IFX2		1122.58	0	0.001846	High	2.51735	High	2.75217	0
	VLDELTLAR	3	5	2	Q9QWL7;Q6IFX2		1029.59	0	0.001087	High	1.79997	High	2.61818	0
	EVATNSELVQSGK	2	2	1	Q9QWL7	N5(Deamidated)	1362.67	0.001	0.005007	High	2.28416	High	2.36489	0
	MSVEADINGLR	1	3	2	Q9QWL7;Q6IFX2	M1(Oxidation); N8(Deamidated)	1221.57	0.001	0.01555			High	2.26818	0
	DAEDWFFSK	1	1	1	Q9QWL7		1144.49	0.001	0.01608			High	2.2382	0
	ALEEANTELEVK	1	2	1	Q9QWL7		1345.69	0.001	0.005194			High	2.1512	0
	FETEQALR	1	1	1	Q9QWL7		993.502	0.001	0.03171			High	1.79025	0
	LAADDFR	9	19	7	P13645;O77727;P08730;Q9Z2K1;Q9QWL7;Q6IFX2;P02535-3		807.4	0.002	0.0126	High	2.26096	High	1.90717	0
	LASYLDK	1	8	4	P13645;P35527;P08730;Q9QWL7		809.439	0.008	0.1549			High	1.58424	0
Q62167	ATP-dependent RNA helicase DDX3X OS=Mus musculus OX=10090 GN=Ddx3x PE=1 SV=3 - [DDX3X_MOUSE]					35.9694	19.34	12	20	662	73.056	7.18115
	Sequence	# PSMs	# Proteins	# Protein Groups	Protein Group Accessions	Modifications	MH+ [Da]	q-Value	PEP	A2	XCorr A2	B2	XCorr B2	# Missed Cleavages
	SPILVATAVAAR	3	2	2	P16381;Q62167		1168.7	0	0.0009779			High	3.43534	0
	VGSTSENITQK	1	3	2	Q62167;P16381		1163.59	0	0.0003368			High	2.9198	0
	DLMACAQTGSGK	1	3	2	Q62167;P16381	C5(Carbamidomethyl)	1238.55	0	0.0004696			High	2.91033	0
	QYPISLVLAPTR	1	3	2	Q62167;P16381		1357.78	0	0.0004744			High	2.56316	0
	IVEQDTMPPK	1	3	2	Q62167;P16381	M7(Oxidation)	1173.58	0	0.001139			High	2.12689	0
	DREEALHQFR	2	3	2	Q62167;P16381		1300.64	0.001	0.01215			High	2.49101	1
	MLDMGFEPQIR	1	6	4	Q62167;Q61656;Q501J6;P16381	M1(Oxidation)	1352.63	0.001	0.009303			High	2.31493	0
	DKDAYSSFGSR	2	3	2	Q62167;P16381		1232.55	0.001	0.03804			High	2.04162	1
	DSLTLVFVETK	1	2	1	Q62167		1251.68	0.001	0.01705			High	1.83602	0
	DLMACAQTGSGK	2	3	2	Q62167;P16381	M3(Oxidation); C5(Carbamidomethyl)	1254.55	0.001	0.003078			High	1.82725	0
	MLDMGFEPQIR	2	6	4	Q62167;Q61656;Q501J6;P16381	M1(Oxidation); M4(Oxidation)	1368.63	0.001	0.01044			High	1.75107	0
	ELAVQIYEEAR	1	3	2	Q62167;P16381		1320.67	0.001	0.008295			High	1.38236	0
	LEQELFSGGNTGINFEK	1	3	2	Q62167;P16381		1882.9	0.001	0.03463			High	1.28373	0
	DAYSSFGSR	1	3	2	Q62167;P16381		989.433	0.002	0.05272			High	2.36815	0
P16381	Putative ATP-dependent RNA helicase Pl10 OS=Mus musculus OX=10090 GN=D1Pas1 PE=1 SV=1 - [DDX3L_MOUSE]					36.0362	18.79	12	20	660	73.0952	7.18115
	Sequence	# PSMs	# Proteins	# Protein Groups	Protein Group Accessions	Modifications	MH+ [Da]	q-Value	PEP	A2	XCorr A2	B2	XCorr B2	# Missed Cleavages
	SPILVATAVAAR	3	2	2	P16381;Q62167		1168.7	0	0.0009779			High	3.43534	0
	VGSTSENITQK	1	3	2	Q62167;P16381		1163.59	0	0.0003368			High	2.9198	0
	DLMACAQTGSGK	1	3	2	Q62167;P16381	C5(Carbamidomethyl)	1238.55	0	0.0004696			High	2.91033	0
	QYPISLVLAPTR	1	3	2	Q62167;P16381		1357.78	0	0.0004744			High	2.56316	0
	IVEQDTMPPK	1	3	2	Q62167;P16381	M7(Oxidation)	1173.58	0	0.001139			High	2.12689	0
	DREEALHQFR	2	3	2	Q62167;P16381		1300.64	0.001	0.01215			High	2.49101	1
	MLDMGFEPQIR	1	6	4	Q62167;Q61656;Q501J6;P16381	M1(Oxidation)	1352.63	0.001	0.009303			High	2.31493	0
	DKDAYSSFGSR	2	3	2	Q62167;P16381		1232.55	0.001	0.03804			High	2.04162	1
	DLMACAQTGSGK	2	3	2	Q62167;P16381	M3(Oxidation); C5(Carbamidomethyl)	1254.55	0.001	0.003078			High	1.82725	0
	MLDMGFEPQIR	2	6	4	Q62167;Q61656;Q501J6;P16381	M1(Oxidation); M4(Oxidation)	1368.63	0.001	0.01044			High	1.75107	0
	ELAVQIYEEAR	1	3	2	Q62167;P16381		1320.67	0.001	0.008295			High	1.38236	0
	LEQELFSGGNTGINFEK	1	3	2	Q62167;P16381		1882.9	0.001	0.03463			High	1.28373	0
	DAYSSFGSR	1	3	2	Q62167;P16381		989.433	0.002	0.05272			High	2.36815	0
	SSFFSDR	1	1	1	P16381		845.379	0.006	0.1134			High	1.90284	0
P02535-3	Isoform 3 of Keratin, type I cytoskeletal 10 OS=Mus musculus OX=10090 GN=Krt10 - [K1C10_MOUSE]	79.2748	16.67	10	38	74.9484	16.88	9	32	462	49.4709	5.021
	Sequence	# PSMs	# Proteins	# Protein Groups	Protein Group Accessions	Modifications	MH+ [Da]	q-Value	PEP	A2	XCorr A2	B2	XCorr B2	# Missed Cleavages
	QSLEASLAETEGR	7	4	2	P13645;P02535-3		1390.68	0	6.629e-06	High	3.66499	High	3.45367	0
	LENEIQTYR	4	4	2	P13645;P02535-3		1165.58	0	0.001846	High	3.28194	High	2.90203	0
	LENEIQTYR	5	4	2	P13645;P02535-3	N3(Deamidated)	1166.57	0	0.001846	High	3.18291	High	2.51572	0
	ALEESNYELEGK	9	4	2	P13645;P02535-3		1381.65	0	0.000253	High	3.14842	High	2.96304	0
	QSVEADINGLR	7	7	4	P13645;O77727;P08730;P02535-3	N8(Deamidated)	1202.6	0	0.001073	High	2.81213	High	2.83854	0
	VTMQNLNDR	3	7	3	P13645;Q9Z2K1;P02535-3	M3(Oxidation)	1106.53	0	0.001846	High	2.37288	High	1.67496	0
	ALEESNYELEGK	1	4	2	P13645;P02535-3	N6(Deamidated)	1382.63	0	0.001111	High	2.24392			0
	QSVEADINGLR	3	7	4	P13645;O77727;P08730;P02535-3		1201.62	0	0.0006861			High	3.13597	0
	QSVEADINGLRR	5	7	4	P13645;O77727;P08730;P02535-3	N8(Deamidated)	1358.7	0.001	0.004767	High	2.74903	High	3.229	1
	SEITELR	4	4	2	P13645;P02535-3		847.453	0.001	0.03168	High	2.61889	High	2.27347	0
	SEITELRR	3	4	2	P13645;P02535-3		1003.55	0.001	0.001846	High	2.33345			1
	VTMQNLNDR	3	7	3	P13645;Q9Z2K1;P02535-3		1090.53	0.001	0.01913	High	1.74626	High	2.26479	0
	VTMQNLNDR	1	7	3	P13645;Q9Z2K1;P02535-3	N7(Deamidated)	1091.51	0.001	0.003256			High	2.71541	0
	QSVEADINGLRR	1	7	4	P13645;O77727;P08730;P02535-3		1357.72	0.001	0.02819			High	2.1896	1
	VLDELTLSK	2	3	1	P02535-3		1017.58	0.001	0.01177			High	1.98805	0
	LAADDFR	9	19	7	P13645;O77727;P08730;Q9Z2K1;Q9QWL7;Q6IFX2;P02535-3		807.4	0.002	0.0126	High	2.26096	High	1.90717	0
	IKEWYEK	3	4	2	P13645;P02535-3		995.52	0.002	0.02147	High	1.74541			1
Q8C2Q3	RNA-binding protein 14 OS=Mus musculus OX=10090 GN=Rbm14 PE=1 SV=1 - [RBM14_MOUSE]					22.7329	18.24	11	15	669	69.406	9.67139
	Sequence	# PSMs	# Proteins	# Protein Groups	Protein Group Accessions	Modifications	MH+ [Da]	q-Value	PEP	A2	XCorr A2	B2	XCorr B2	# Missed Cleavages
	YSGSYNDYLR	1	1	1	Q8C2Q3		1237.54	0	0.0006967			High	2.53715	0
	AQPSVSLGAPYR	1	2	1	Q8C2Q3		1245.66	0.001	0.005305			High	2.61643	0
	LSESQLSFR	2	1	1	Q8C2Q3		1066.56	0.001	0.01606			High	2.44308	0
	AQPSASLGVGYR	2	2	1	Q8C2Q3		1205.63	0.001	0.003074			High	2.11525	0
	AQPSVSLGAAYR	1	2	1	Q8C2Q3		1219.64	0.001	0.02586			High	2.10796	0
	ASYVAPLTAQPATYR	2	2	1	Q8C2Q3		1608.84	0.001	0.01299			High	2.02052	0
	ASYVAPLTAQPATYR	1	2	1	Q8C2Q3	Q10(Deamidated)	1609.83	0.001	0.0336			High	1.23066	0
	IFVGNVSAACTSQELR	1	2	1	Q8C2Q3	C10(Carbamidomethyl)	1751.87	0.001	0.02953			High	1.11873	0
	RLPDAHSDYAR	1	1	1	Q8C2Q3		1300.64	0.003	0.06582			High	1.70085	1
	QPTPPFFGR	1	2	1	Q8C2Q3		1046.54	0.006	0.1079			High	1.72955	0
	ASYDDPYK	1	2	1	Q8C2Q3		958.414	0.006	0.126			High	1.47454	0
	INVELSTK	1	2	1	Q8C2Q3		903.514	0.008	0.1502			High	1.67976	0
P17156	Heat shock-related 70 kDa protein 2 OS=Mus musculus OX=10090 GN=Hspa2 PE=1 SV=2 - [HSP72_MOUSE]					155.654	17.38	10	67	633	69.5987	5.66846
	Sequence	# PSMs	# Proteins	# Protein Groups	Protein Group Accessions	Modifications	MH+ [Da]	q-Value	PEP	A2	XCorr A2	B2	XCorr B2	# Missed Cleavages
	IINEPTAAAIAYGLDK	5	4	4	P20029;P16627;P63017;P17156		1659.89	0	2.291e-07			High	4.83497	0
	IINEPTAAAIAYGLDKK	4	2	2	P63017;P17156		1787.99	0	5.482e-07			High	4.5314	1
	STAGDTHLGGEDFDNR	8	2	2	P63017;P17156		1691.73	0	0.0001628			High	3.86654	0
	TTPSYVAFTDTER	7	5	4	Q61696;P16627;P63017;P17156		1487.7	0	0.001129			High	3.53821	0
	FEELNADLFR	4	2	2	P63017;P17156		1253.62	0	0.0002154			High	3.37353	0
	VEIIANDQGNR	8	6	5	P20029;Q61696;P16627;P63017;P17156	N6(Deamidated)	1229.61	0	0.0003391			High	3.07086	0
	VEIIANDQGNR	7	6	5	P20029;Q61696;P16627;P63017;P17156		1228.63	0	0.0002976			High	2.89445	0
	VEIIANDQGNR	2	6	5	P20029;Q61696;P16627;P63017;P17156	N6(Deamidated); N10(Deamidated)	1230.59	0	0.0007227			High	2.47944	0
	FEELNADLFR	2	2	2	P63017;P17156	N5(Deamidated)	1254.6	0	6.488e-05			High	2.35134	0
	ITITNDKGR	2	5	4	Q61696;P16627;P63017;P17156	N5(Deamidated)	1018.55	0.001	0.006885			High	2.59169	1
	LLQDFFNGK	7	2	2	P63017;P17156	N7(Deamidated)	1082.55	0.001	0.02457			High	2.38123	0
	LLQDFFNGK	3	2	2	P63017;P17156		1081.57	0.001	0.02126			High	2.29023	0
	LLQDFFNGK	1	2	2	P63017;P17156	Q3(Deamidated); N7(Deamidated)	1083.53	0.001	0.004599			High	1.7156	0
	ITITNDKGR	3	5	4	Q61696;P16627;P63017;P17156		1017.57	0.002	0.04628			High	1.9684	1
	NQVAMNPTNTIFDAK	2	1	1	P17156	M5(Oxidation); N6(Deamidated); N9(Deamidated)	1681.78	0.005	0.09294			High	1.2167	0
	EIAEAYLGGK	1	1	1	P17156		1050.54	0.006	0.1054			High	2.06726	0
	IINEPTAAAIAYGLDK	1	4	4	P20029;P16627;P63017;P17156	N3(Deamidated)	1660.89	0.006	0.1057			High	1.23488	0
P63038	60 kDa heat shock protein, mitochondrial OS=Mus musculus OX=10090 GN=Hspd1 PE=1 SV=1 - [CH60_MOUSE]	63.1458	12.57	10	29	4.49154	7.33	3	3	573	60.9174	6.17627
	Sequence	# PSMs	# Proteins	# Protein Groups	Protein Group Accessions	Modifications	MH+ [Da]	q-Value	PEP	A2	XCorr A2	B2	XCorr B2	# Missed Cleavages
	VGGTSDVEVNEK	1	2	1	P63038		1233.6	0	0.0009211	High	3.94933			0
	VGGTSDVEVNEK	2	2	1	P63038	N10(Deamidated)	1234.58	0	5.586e-05	High	3.17152			0
	VTDALNATR	4	2	1	P63038		960.51	0	0.001846	High	2.96878	High	1.5554	0
	VGGTSDVEVNEKK	1	2	1	P63038		1361.69	0	5.236e-05	High	2.82184			1
	VGGTSDVEVNEKK	1	2	1	P63038	N10(Deamidated)	1362.68	0	0.001422	High	2.50961			1
	LVQDVANNTNEEAGDGTTTATVLAR	1	1	1	P63038		2560.25	0	0.0003827			High	2.38426	0
	VGLQVVAVK	3	1	1	P63038		912.588	0.001	0.001846	High	3.18968			0
	APGFGDNR	2	1	1	P63038		833.39	0.001	0.001846	High	2.79469			0
	VTDALNATR	3	2	1	P63038	N6(Deamidated)	961.495	0.001	0.001846	High	2.73866			0
	VGEVIVTK	3	2	1	P63038		844.513	0.001	0.01525	High	2.71074	High	2.10728	0
	DDAMLLK	1	2	1	P63038	M4(Oxidation)	821.408	0.002	0.02043	High	2.42262			0
	LSDGVAVLK	3	2	1	P63038		901.535	0.002	0.007522	High	2.34151			0
	APGFGDNRK	6	1	1	P63038		961.485	0.002	0.001846	High	2.14437			1
	GANPVEIR	1	1	1	P63038	N3(Deamidated)	856.451	0.004	0.03636	High	1.84925			0
Q61656	Probable ATP-dependent RNA helicase DDX5 OS=Mus musculus OX=10090 GN=Ddx5 PE=1 SV=2 - [DDX5_MOUSE]	3.72534	3.75	2	2	27.2615	14.66	9	13	614	69.2468	8.92432
	Sequence	# PSMs	# Proteins	# Protein Groups	Protein Group Accessions	Modifications	MH+ [Da]	q-Value	PEP	A2	XCorr A2	B2	XCorr B2	# Missed Cleavages
	APILIATDVASR	3	3	2	Q61656;Q501J6		1226.71	0	2.42e-05	High	1.64266	High	3.74983	0
	TTYLVLDEADR	1	1	1	Q61656		1295.65	0.001	0.001846	High	2.08268			0
	GVEICIATPGR	1	3	2	Q61656;Q501J6	C5(Carbamidomethyl)	1172.6	0.001	0.006331			High	2.58124	0
	GDGPICLVLAPTR	2	3	2	Q61656;Q501J6	C6(Carbamidomethyl)	1368.73	0.001	0.005187			High	2.45034	0
	MLDMGFEPQIR	1	6	4	Q62167;Q61656;Q501J6;P16381	M1(Oxidation)	1352.63	0.001	0.009303			High	2.31493	0
	LLQLVEDR	1	1	1	Q61656		985.568	0.001	0.008976			High	2.23699	0
	LIDFLECGK	1	1	1	Q61656	C7(Carbamidomethyl)	1094.55	0.001	0.007183			High	2.19459	0
	MLDMGFEPQIR	2	6	4	Q62167;Q61656;Q501J6;P16381	M1(Oxidation); M4(Oxidation)	1368.63	0.001	0.01044			High	1.75107	0
	WNLDELPK	1	1	1	Q61656		1014.53	0.002	0.04798			High	1.78093	0
	DWVLNEFK	1	1	1	Q61656		1050.53	0.003	0.06225			High	1.73258	0
	STCIYGGAPK	1	3	2	Q61656;Q501J6	C3(Carbamidomethyl)	1053.5	0.006	0.1016			High	1.6892	0
P26040	Ezrin OS=Mus musculus OX=10090 GN=Ezr PE=1 SV=3 - [EZRI_MOUSE]					25.5406	16.38	10	15	586	69.3636	6.1001
	Sequence	# PSMs	# Proteins	# Protein Groups	Protein Group Accessions	Modifications	MH+ [Da]	q-Value	PEP	A2	XCorr A2	B2	XCorr B2	# Missed Cleavages
	APDFVFYAPR	2	3	3	P26040;P26041;P26043		1182.6	0	0.0001851			High	3.10985	0
	RKPDTIEVQQMK	3	3	3	P26040;P26041;P26043	M11(Oxidation)	1488.78	0	7.972e-05			High	2.82108	1
	IALLEEAR	2	1	1	P26040		914.53	0.001	0.003684			High	2.48669	0
	SQEQLAAELAEYTAK	1	1	1	P26040		1651.82	0.001	0.002039			High	2.01592	0
	SGYLSSER	2	1	1	P26040		898.426	0.001	0.02137			High	1.93388	0
	AQEEAERLEADR	1	1	1	P26040		1416.68	0.001	0.02547			High	1.6243	1
	ALQLEEER	1	1	1	P26040		987.51	0.002	0.05219			High	1.92922	0
	NISFNDKK	1	3	3	P26040;P26041;P26043	N5(Deamidated)	966.49	0.003	0.06864			High	1.51128	1
	AKEELER	1	1	1	P26040		874.463	0.006	0.1155			High	2.06406	1
	QLFDQVVK	1	3	3	P26040;P26041;P26043		976.546	0.008	0.1512			High	1.55479	0
P26041	Moesin OS=Mus musculus OX=10090 GN=Msn PE=1 SV=3 - [MOES_MOUSE]					31.5006	16.12	10	17	577	67.7249	6.59521
	Sequence	# PSMs	# Proteins	# Protein Groups	Protein Group Accessions	Modifications	MH+ [Da]	q-Value	PEP	A2	XCorr A2	B2	XCorr B2	# Missed Cleavages
	APDFVFYAPR	2	3	3	P26040;P26041;P26043		1182.6	0	0.0001851			High	3.10985	0
	RKPDTIEVQQMK	3	3	3	P26040;P26041;P26043	M11(Oxidation)	1488.78	0	7.972e-05			High	2.82108	1
	AQMVQEDLEK	1	1	1	P26041		1190.57	0.001	0.03846			High	2.50785	0
	ESEAVEWQQK	1	1	1	P26041		1233.57	0.001	0.0141			High	2.24018	0
	ISQLEMAR	2	1	1	P26041	M6(Oxidation)	963.493	0.001	0.007205			High	2.13269	0
	AQQELEEQTR	1	1	1	P26041		1231.59	0.001	0.008662			High	2.01622	0
	AQMVQEDLEK	3	1	1	P26041	M3(Oxidation)	1206.57	0.001	0.008892			High	1.97839	0
	EALLQASR	1	1	1	P26041		887.495	0.002	0.04544			High	2.0636	0
	EDAVLEYLK	1	1	1	P26041		1079.56	0.002	0.042			High	1.88761	0
	NISFNDKK	1	3	3	P26040;P26041;P26043	N5(Deamidated)	966.49	0.003	0.06864			High	1.51128	1
	QLFDQVVK	1	3	3	P26040;P26041;P26043		976.546	0.008	0.1512			High	1.55479	0
Q91WQ3	Tyrosine--tRNA ligase, cytoplasmic OS=Mus musculus OX=10090 GN=Yars PE=1 SV=3 - [SYYC_MOUSE]	21.9302	16.1	9	15					528	59.0681	7.00537
	Sequence	# PSMs	# Proteins	# Protein Groups	Protein Group Accessions	Modifications	MH+ [Da]	q-Value	PEP	A2	XCorr A2	B2	XCorr B2	# Missed Cleavages
	LASAAYPDPSK	1	1	1	Q91WQ3		1119.57	0	0.001846	High	3.02759			0
	NSEPEEVIPSR	2	1	1	Q91WQ3		1256.61	0	0.0008219	High	2.78072			0
	IDVGEAEPR	1	1	1	Q91WQ3		985.494	0.001	0.001846	High	2.73731			0
	EYTLDVYR	1	1	1	Q91WQ3		1058.52	0.002	0.001846	High	1.97613			0
	NSEPEEVIPSR	2	1	1	Q91WQ3	N1(Deamidated)	1257.59	0.002	0.002726	High	1.69999			0
	SEFVILR	2	1	1	Q91WQ3		863.5	0.002	0.00464	High	1.64723			0
	NSVEVALNK	1	1	1	Q91WQ3	N1(Deamidated)	974.514	0.002	0.002097	High	1.44871			0
	YLPALGYSK	1	1	1	Q91WQ3		1011.55	0.002	0.0147	High	1.18964			0
	NLQEVLGEEK	2	1	1	Q91WQ3		1158.6	0.004	0.03784	High	2.18836			0
	HPDADSLYVEK	2	1	1	Q91WQ3		1273.6	0.005	0.04396	High	1.85776			0
P11499	Heat shock protein HSP 90-beta OS=Mus musculus OX=10090 GN=Hsp90ab1 PE=1 SV=3 - [HS90B_MOUSE]	3.86877	4.28	3	3	24.6751	14.23	9	14	724	83.2291	5.03369
	Sequence	# PSMs	# Proteins	# Protein Groups	Protein Group Accessions	Modifications	MH+ [Da]	q-Value	PEP	A2	XCorr A2	B2	XCorr B2	# Missed Cleavages
	EQVANSAFVER	1	1	1	P11499		1249.62	0	0.0006695			High	2.82162	0
	GVVDSEDLPLNISR	3	3	3	P07901;P11499;Q9CQN1		1513.78	0	0.001391			High	2.62868	0
	EQVANSAFVER	1	1	1	P11499	N5(Deamidated)	1250.6	0	0.0009382			High	2.24822	0
	EDQTEYLEER	2	2	2	P07901;P11499		1311.57	0.001	0.00233	High	2.2664	High	2.43679	0
	ADLINNLGTIAK	2	2	2	P07901;P11499	N6(Deamidated)	1243.69	0.001	0.005541			High	2.22149	0
	IDIIPNPQER	1	1	1	P11499		1194.65	0.001	0.01972			High	1.72956	0
	NPDDITQEEYGEFYK	1	1	1	P11499		1847.8	0.001	0.02498			High	1.35045	0
	YIDQEELNK	2	2	2	P07901;P11499		1151.56	0.002	0.002	High	1.60237	High	2.00594	0
	ELISNASDALDK	1	1	1	P11499		1275.64	0.002	0.007046	High	1.34304			0
	EGLELPEDEEEK	1	2	2	P07901;P11499		1416.64	0.002	0.044			High	1.97002	0
	SIYYITGESK	1	1	1	P11499		1160.59	0.003	0.07036			High	2.16488	0
	ADLINNLGTIAK	1	2	2	P07901;P11499		1242.7	0.006	0.1319			High	1.22545	0
P80318	T-complex protein 1 subunit gamma OS=Mus musculus OX=10090 GN=Cct3 PE=1 SV=1 - [TCPG_MOUSE]	30.0822	15.78	9	16					545	60.5914	6.69775
	Sequence	# PSMs	# Proteins	# Protein Groups	Protein Group Accessions	Modifications	MH+ [Da]	q-Value	PEP	A2	XCorr A2	B2	XCorr B2	# Missed Cleavages
	TLIQNCGASTIR	2	1	1	P80318	C6(Carbamidomethyl)	1333.69	0	0.0006717	High	2.74589			0
	NLQDAMQVCR	1	1	1	P80318	M6(Oxidation); C9(Carbamidomethyl)	1250.56	0	0.001846	High	2.3805			0
	AVAQALEVIPR	1	1	1	P80318		1166.69	0	4.322e-05	High	1.86013			0
	KGESQTDIEITR	2	1	1	P80318		1376.7	0.001	0.001846	High	2.442			1
	AMTGVEQWPYR	2	1	1	P80318	M2(Oxidation)	1353.62	0.001	0.001846	High	2.40755			0
	ACTILLR	2	1	1	P80318	C2(Carbamidomethyl)	846.487	0.002	0.002598	High	2.38042			0
	IDDIVSGHK	1	1	1	P80318		983.515	0.002	0.004196	High	1.89236			0
	TIADIIR	2	1	1	P80318		801.484	0.002	0.004183	High	1.81299			0
	TLIQNCGASTIR	1	1	1	P80318	N5(Deamidated); C6(Carbamidomethyl)	1334.67	0.004	0.03225	High	1.77797			0
	SMIEISR	2	1	1	P80318	M2(Oxidation)	851.429	0.004	0.02549	High	1.76988			0
TXCD3D	mouseCD3d+FLAG- OS=mus musculus GN=CD3d PE=1 SV=4	7.19289	11.18	2	3	7.96081	15.53	3	4	161	17.8979	5.90967
	Sequence	# PSMs	# Proteins	# Protein Groups	Protein Group Accessions	Modifications	MH+ [Da]	q-Value	PEP	A2	XCorr A2	B2	XCorr B2	# Missed Cleavages
	NEQLYQPLR	3	2	1	TXCD3D		1160.61	0.001	0.001846	High	2.8712	High	2.73179	0
	IQVTEYEDK	2	2	1	TXCD3D		1124.55	0.001	0.007547	High	1.69227	High	2.51545	0
	NEQLYQPLR	1	2	1	TXCD3D	N1(Deamidated)	1161.59	0.001	0.006466			High	2.71358	0
	LGGNWPR	1	2	1	TXCD3D		799.422	0.001	0.03458			High	1.55589	0
Q91WJ8	Far upstream element-binding protein 1 OS=Mus musculus OX=10090 GN=Fubp1 PE=1 SV=1 - [FUBP1_MOUSE]					16.2614	14.9	8	11	651	68.497	7.92822
	Sequence	# PSMs	# Proteins	# Protein Groups	Protein Group Accessions	Modifications	MH+ [Da]	q-Value	PEP	A2	XCorr A2	B2	XCorr B2	# Missed Cleavages
	IGGDAGTSLNSNDYGYGGQK	1	2	1	Q91WJ8		1973.88	0	0.0001762			High	2.83365	0
	SCMLTGTPESVQSAK	1	2	1	Q91WJ8	C2(Carbamidomethyl); M3(Oxidation)	1611.73	0	0.001479			High	2.22433	0
	IAQITGPPDR	1	2	1	Q91WJ8		1067.58	0.001	0.006257			High	2.87527	0
	GTPQQIDYAR	1	2	1	Q91WJ8		1148.57	0.001	0.02191			High	2.33924	0
	IQIAPDSGGLPER	1	2	1	Q91WJ8		1352.71	0.001	0.003212			High	2.09794	0
	IGGNEGIDVPIPR	1	2	1	Q91WJ8	N4(Deamidated)	1337.71	0.001	0.01079			High	1.83084	0
	SCMLTGTPESVQSAK	1	2	1	Q91WJ8	C2(Carbamidomethyl)	1595.74	0.001	0.003042			High	1.3696	0
	EMVLELIR	1	2	1	Q91WJ8	M2(Oxidation)	1018.56	0.002	0.04346			High	1.53672	0
	LLDQIVEK	2	2	1	Q91WJ8		957.562	0.003	0.06009			High	2.06017	0
	EMVLELIR	1	2	1	Q91WJ8		1002.56	0.005	0.09421			High	0.863204	0
Q9CQN1	Heat shock protein 75 kDa, mitochondrial OS=Mus musculus OX=10090 GN=Trap1 PE=1 SV=1 - [TRAP1_MOUSE]					52.7093	14.87	10	24	706	80.1585	6.68311
	Sequence	# PSMs	# Proteins	# Protein Groups	Protein Group Accessions	Modifications	MH+ [Da]	q-Value	PEP	A2	XCorr A2	B2	XCorr B2	# Missed Cleavages
	AQLLQPTLEINPR	4	1	1	Q9CQN1		1492.85	0	3.365e-05			High	3.08738	0
	ELISNASDALEK	2	1	1	Q9CQN1		1289.66	0	0.001217			High	2.89515	0
	GVVDSEDIPLNLSR	3	3	3	P07901;P11499;Q9CQN1		1513.78	0	0.001391			High	2.62868	0
	ELLQESALIR	2	1	1	Q9CQN1		1171.67	0.001	0.01651			High	2.90781	0
	ELGSSVALYSR	1	1	1	Q9CQN1		1181.62	0.001	0.002022			High	2.82412	0
	HEFQAETK	2	1	1	Q9CQN1		989.469	0.001	0.00272			High	2.67603	0
	NIYYLCAPNR	2	1	1	Q9CQN1	C6(Carbamidomethyl)	1283.62	0.001	0.005504			High	2.64834	0
	ELISNASDALEK	1	1	1	Q9CQN1	N5(Deamidated)	1290.64	0.001	0.006125			High	2.36634	0
	ELLQESALIR	1	1	1	Q9CQN1	Q4(Deamidated)	1172.65	0.001	0.002283			High	2.23902	0
	LLDIVAR	2	1	1	Q9CQN1		799.504	0.001	0.03758			High	1.97334	0
	TDAPLNIR	2	1	1	Q9CQN1		899.494	0.001	0.03159			High	1.92339	0
	EGIVTTAEQDIK	2	1	1	Q9CQN1		1303.67	0.002	0.05442			High	2.79447	0
P35564	Calnexin OS=Mus musculus OX=10090 GN=Canx PE=1 SV=1 - [CALX_MOUSE]					67.049	14.72	9	27	591	67.2357	4.64014
	Sequence	# PSMs	# Proteins	# Protein Groups	Protein Group Accessions	Modifications	MH+ [Da]	q-Value	PEP	A2	XCorr A2	B2	XCorr B2	# Missed Cleavages
	AKKDDTDDEIAK	5	1	1	P35564		1348.66	0	1.997e-06			High	4.75401	2
	KPEDWDERPK	5	1	1	P35564		1299.63	0	1.834e-06			High	4.56886	0
	AEEDEILNR	5	1	1	P35564		1088.52	0	0.001403			High	2.68464	0
	TPYTIMFGPDK	1	1	1	P35564		1269.62	0.001	0.003284			High	2.76077	0
	DDTDDEIAKYDGK	1	1	1	P35564		1484.64	0.001	0.009224			High	2.3171	1
	KTDAPQPDVK	1	1	1	P35564		1098.58	0.001	0.04011			High	2.09511	1
	APVPTGEVYFADSFDR	3	1	1	P35564		1770.83	0.001	0.001896			High	1.88005	0
	TPYTIMFGPDK	1	1	1	P35564	M6(Oxidation)	1285.61	0.001	0.02973			High	1.61446	0
	EIEDPEDR	2	1	1	P35564		1002.44	0.002	0.05756			High	1.62874	0
	RPDADLK	3	1	1	P35564		814.442	0.003	0.06792			High	2.11917	0
Q02257	Junction plakoglobin OS=Mus musculus OX=10090 GN=Jup PE=1 SV=3 - [PLAK_MOUSE]	10.8203	7.25	5	7	17.4744	13.02	9	12	745	81.7488	6.13818
	Sequence	# PSMs	# Proteins	# Protein Groups	Protein Group Accessions	Modifications	MH+ [Da]	q-Value	PEP	A2	XCorr A2	B2	XCorr B2	# Missed Cleavages
	ISEDKNPDYR	3	1	1	Q02257		1236.59	0	0.000597	High	2.70805	High	2.51402	1
	NEGTATYAAAVLFR	1	1	1	Q02257		1483.76	0	0.0004918			High	1.72503	0
	HVAAGTQQPYTDGVR	2	1	1	Q02257		1599.79	0.001	0.001846	High	2.71692	High	2.19389	0
	LLNDEDPVVVTK	2	1	1	Q02257		1341.73	0.001	0.003606	High	1.53203	High	2.50924	0
	TMQNTSDLDTAR	1	1	1	Q02257		1352.61	0.001	0.002112			High	2.64635	0
	TMQNTSDLDTAR	1	1	1	Q02257	M2(Oxidation)	1368.61	0.001	0.003021			High	2.14	0
	VSVELTNSLFK	1	1	1	Q02257		1236.68	0.001	0.0294			High	1.57428	0
	AAMIVNQLSK	1	1	1	Q02257	M3(Oxidation)	1090.6	0.002	0.007203	High	1.8563			0
	LVQLLVK	5	1	1	Q02257		812.561	0.002	0.01169	High	1.82255	High	1.93028	0
	SGGIPALVR	1	1	1	Q02257		869.52	0.002	0.05356			High	1.5978	0
	LLWTTSR	1	2	2	Q02248;Q02257		876.494	0.004	0.07537			High	1.5522	0
O77727	cRAP K1C15_SHEEP Keratin, type I cytoskeletal 15 OS=Ovis aries GN=KRT15 PE=2 SV=1	31.0798	6.18	4	17	44.8035	14.35	8	19	453	48.7401	4.79248
	Sequence	# PSMs	# Proteins	# Protein Groups	Protein Group Accessions	Modifications	MH+ [Da]	q-Value	PEP	A2	XCorr A2	B2	XCorr B2	# Missed Cleavages
	QSVEADINGLR	7	7	4	P13645;O77727;P08730;P02535-3	N8(Deamidated)	1202.6	0	0.001073	High	2.81213	High	2.83854	0
	QSVEADINGLR	3	7	4	P13645;O77727;P08730;P02535-3		1201.62	0	0.0006861			High	3.13597	0
	QSVEADINGLRR	5	7	4	P13645;O77727;P08730;P02535-3	N8(Deamidated)	1358.7	0.001	0.004767	High	2.74903	High	3.229	1
	VLDELTLTK	6	2	2	P13645;O77727		1031.6	0.001	0.03029	High	2.48276	High	2.59968	0
	ALEEANADLEVK	1	2	2	O77727;Q6IFX2	N6(Deamidated)	1302.64	0.001	0.003011			High	3.07581	0
	ITMQNLNDR	1	4	2	O77727;P08730		1104.55	0.001	0.01468			High	2.84512	0
	QSVEADINGLRR	1	7	4	P13645;O77727;P08730;P02535-3		1357.72	0.001	0.02819			High	2.1896	1
	VILEIDNAR	1	1	1	O77727		1042.59	0.001	0.0266			High	1.88688	0
	ITMQNLNDR	1	4	2	O77727;P08730	M3(Oxidation); N7(Deamidated)	1121.53	0.001	0.03287			High	1.50053	0
	LAADDFR	9	19	7	P13645;O77727;P08730;Q9Z2K1;Q9QWL7;Q6IFX2;P02535-3		807.4	0.002	0.0126	High	2.26096	High	1.90717	0
	LASYLEK	1	5	1	O77727		823.456	0.007	0.1465			High	2.22261	0
P02768	cRAP ALBU_HUMAN Serum albumin OS=Homo sapiens GN=ALB PE=1 SV=2	43.6763	12.81	9	29	46.0457	7.72	6	19	609	69.3215	6.27783
	Sequence	# PSMs	# Proteins	# Protein Groups	Protein Group Accessions	Modifications	MH+ [Da]	q-Value	PEP	A2	XCorr A2	B2	XCorr B2	# Missed Cleavages
	KVPQVSTPTLVEVSR	14	2	2	P02768;P02769		1639.94	0	7.594e-06	High	3.38494	High	4.57487	1
	CCTESLVNR	9	2	2	P02768;P02769	C1(Carbamidomethyl); C2(Carbamidomethyl)	1138.5	0	0.001846	High	3.15954	High	2.70462	0
	CCTESLVNR	2	2	2	P02768;P02769	C1(Carbamidomethyl); C2(Carbamidomethyl); N8(Deamidated)	1139.48	0	0.0007054	High	2.73596	High	2.28135	0
	VPQVSTPTLVEVSR	2	2	2	P02768;P02769		1511.84	0	2.519e-05			High	3.00987	0
	YICENQDSISSK	1	1	1	P02768	C3(Carbamidomethyl)	1443.64	0.001	0.001846	High	2.41849			0
	FQNALLVR	2	1	1	P02768		960.562	0.001	0.001846	High	2.19981			0
	AEFAEVSK	2	1	1	P02768		880.441	0.002	0.003736	High	2.34282	High	1.53791	0
	YLYEIAR	11	2	2	P02768;P02769		927.493	0.002	0.05692	High	1.66688	High	1.94154	0
	VTKCCTESLVNR	1	2	2	P02768;P02769	C4(Carbamidomethyl); C5(Carbamidomethyl)	1466.71	0.002	0.001983	High	1.29703			1
	LCTVATLR	1	1	1	P02768	C2(Carbamidomethyl)	933.519	0.005	0.08339			High	1.52643	0
	DDNPNLPR	1	1	1	P02768		940.449	0.008	0.0629	High	1.86496			0
	TYETTLEK	2	1	1	P02768		984.486	0.008	0.07014	High	1.76934			0
Q99LE6	ATP-binding cassette sub-family F member 2 OS=Mus musculus OX=10090 GN=Abcf2 PE=1 SV=1 - [ABCF2_MOUSE]					27.1574	14.01	10	14	628	71.7358	7.04932
	Sequence	# PSMs	# Proteins	# Protein Groups	Protein Group Accessions	Modifications	MH+ [Da]	q-Value	PEP	A2	XCorr A2	B2	XCorr B2	# Missed Cleavages
	YGLIGLNGIGK	3	1	1	Q99LE6	N7(Deamidated)	1105.62	0	0.0009106			High	2.46501	0
	LAHEDAECEK	1	1	1	Q99LE6	C8(Carbamidomethyl)	1201.52	0.001	0.002293			High	3.40736	0
	VALVGPNGAGK	2	1	1	Q99LE6	N7(Deamidated)	983.551	0.001	0.01353			High	3.08876	0
	LVDEEPQLTK	1	1	1	Q99LE6		1171.62	0.001	0.003903			High	2.25745	0
	LMELYER	1	1	1	Q99LE6	M2(Oxidation)	969.47	0.001	0.01958			High	1.66152	0
	LEELDADKAEMR	1	1	1	Q99LE6		1419.67	0.001	0.0198			High	1.61165	1
	YYTGNYDQYVK	1	1	1	Q99LE6		1413.63	0.001	0.008895			High	1.36484	0
	SMLLSAIGK	2	1	1	Q99LE6	M2(Oxidation)	935.523	0.005	0.08661			High	2.05589	0
	LEELDADK	1	1	1	Q99LE6		932.456	0.005	0.09484			High	2.03754	0
	QQVSPIR	1	1	1	Q99LE6		827.474	0.006	0.1181			High	1.63452	0
P11983-2	Isoform 2 of T-complex protein 1 subunit alpha OS=Mus musculus OX=10090 GN=Tcp1 - [TCPA_MOUSE]	12.8112	14	7	7					507	55.4242	6.41748
	Sequence	# PSMs	# Proteins	# Protein Groups	Protein Group Accessions	Modifications	MH+ [Da]	q-Value	PEP	A2	XCorr A2	B2	XCorr B2	# Missed Cleavages
	AFHNEAQVNPER	1	2	1	P11983-2		1411.67	0	0.001846	High	3.3351			0
	GANDFMCDEMER	1	2	1	P11983-2	M6(Oxidation); C7(Carbamidomethyl); M10(Oxidation)	1506.53	0	0.001846	High	2.00123			0
	TSASIILR	1	2	1	P11983-2		860.522	0.001	0.001846	High	2.79995			0
	QAGVFEPTIVK	1	2	1	P11983-2		1188.66	0.001	0.001846	High	2.50669			0
	YPVNSVNILK	1	2	1	P11983-2		1146.65	0.002	0.001846	High	1.39031			0
	DCLINAAK	1	2	1	P11983-2	C2(Carbamidomethyl)	904.455	0.004	0.0234	High	2.16823			0
	EQLAIAEFAR	1	2	1	P11983-2		1147.61	0.005	0.05664	High	1.49069			0
Q8BGZ7	Keratin, type II cytoskeletal 75 OS=Mus musculus OX=10090 GN=Krt75 PE=1 SV=1 - [K2C75_MOUSE]	31.2066	11.43	8	19	20.9509	10.34	7	11	551	59.7039	8.30908
	Sequence	# PSMs	# Proteins	# Protein Groups	Protein Group Accessions	Modifications	MH+ [Da]	q-Value	PEP	A2	XCorr A2	B2	XCorr B2	# Missed Cleavages
	YEELQVTAGR	3	3	2	P50446;Q8BGZ7		1165.59	0	0.0003043	High	2.68943	High	2.8281	0
	YEDEINKR	9	11	6	P04264;P50446;Q6IFZ6;Q922U2;Q8BGZ7;P35908		1066.52	0	0.001846	High	2.66594	High	2.54918	1
	SLDLDSIIAEVK	1	5	4	P04264;P50446;Q922U2;Q8BGZ7		1302.71	0	0.0005746			High	2.66469	0
	LLEGEECR	4	10	6	P07744;P50446;Q3UV17;P35908;Q922U2;Q8BGZ7	C7(Carbamidomethyl)	1005.47	0.001	0.001846	High	2.43141	High	2.02738	0
	AEAESWYQTK	2	4	2	P50446;Q8BGZ7		1212.55	0.001	0.01606	High	2.35674	High	2.0584	0
	KLLEGEECR	4	10	6	P07744;P50446;Q3UV17;P35908;Q922U2;Q8BGZ7	C8(Carbamidomethyl)	1133.56	0.001	0.001846	High	2.31204			1
	NMQEVVEDFK	1	1	1	Q8BGZ7	M2(Oxidation)	1254.57	0.002	0.01143	High	1.13376			0
	SRAEAESWYQTK	1	4	2	P50446;Q8BGZ7		1455.69	0.003	0.0662			High	1.9515	1
	FASFIDK	4	19	7	P07744;P50446;Q6IFZ6;P35908;Q3UV17;Q922U2;Q8BGZ7		827.432	0.004	0.03325	High	2.16781	High	1.9595	0
	EYQELMNVK	1	6	3	P50446;Q3UV17;Q8BGZ7	M6(Oxidation)	1169.56	0.009	0.1075	High	1.72434			0
P51881	ADP/ATP translocase 2 OS=Mus musculus OX=10090 GN=Slc25a5 PE=1 SV=3 - [ADT2_MOUSE]					8.26892	13.76	4	4	298	32.9102	9.72998
	Sequence	# PSMs	# Proteins	# Protein Groups	Protein Group Accessions	Modifications	MH+ [Da]	q-Value	PEP	A2	XCorr A2	B2	XCorr B2	# Missed Cleavages
	TAVAPIER	1	2	2	P48962;P51881		856.489	0.001	0.01348			High	2.35544	0
	AAYFGIYDTAK	1	1	1	P51881		1219.6	0.001	0.0113			High	1.91331	0
	DFLAGGVAAAISK	1	1	1	P51881		1219.67	0.001	0.03118			High	1.82498	0
	QIFLGGVDK	1	1	1	P51881		976.547	0.005	0.0923			High	2.17518	0
P08730	Keratin, type I cytoskeletal 13 OS=Mus musculus OX=10090 GN=Krt13 PE=1 SV=2 - [K1C13_MOUSE]	26.4347	6.41	4	14	39.253	13.73	8	18	437	47.7243	4.85596
	Sequence	# PSMs	# Proteins	# Protein Groups	Protein Group Accessions	Modifications	MH+ [Da]	q-Value	PEP	A2	XCorr A2	B2	XCorr B2	# Missed Cleavages
	QSVEADINGLR	7	7	4	P13645;O77727;P08730;P02535-3	N8(Deamidated)	1202.6	0	0.001073	High	2.81213	High	2.83854	0
	LEQEIATYR	2	7	4	P08730;Q9Z2K1;Q9QWL7;Q6IFX2		1122.58	0	0.001846	High	2.51735	High	2.75217	0
	QSVEADINGLR	3	7	4	P13645;O77727;P08730;P02535-3		1201.62	0	0.0006861			High	3.13597	0
	QSVEADINGLRR	5	7	4	P13645;O77727;P08730;P02535-3	N8(Deamidated)	1358.7	0.001	0.004767	High	2.74903	High	3.229	1
	ITMQNLNDR	1	4	2	O77727;P08730		1104.55	0.001	0.01468			High	2.84512	0
	QSVEADINGLRR	1	7	4	P13645;O77727;P08730;P02535-3		1357.72	0.001	0.02819			High	2.1896	1
	ITMQNLNDR	1	4	2	O77727;P08730	M3(Oxidation); N7(Deamidated)	1121.53	0.001	0.03287			High	1.50053	0
	LAADDFR	9	19	7	P13645;O77727;P08730;Q9Z2K1;Q9QWL7;Q6IFX2;P02535-3		807.4	0.002	0.0126	High	2.26096	High	1.90717	0
	TEITELR	1	2	2	P08730;Q6IFX2		861.468	0.006	0.1203			High	2.2022	0
	LASYLDK	1	8	4	P13645;P35527;P08730;Q9QWL7		809.439	0.008	0.1549			High	1.58424	0
	SLLEGQDAK	1	1	1	P08730		960.498	0.009	0.1591			High	1.61071	0
P08003	Protein disulfide-isomerase A4 OS=Mus musculus OX=10090 GN=Pdia4 PE=1 SV=3 - [PDIA4_MOUSE]					11.2017	13.64	5	8	638	71.9375	5.31299
	Sequence	# PSMs	# Proteins	# Protein Groups	Protein Group Accessions	Modifications	MH+ [Da]	q-Value	PEP	A2	XCorr A2	B2	XCorr B2	# Missed Cleavages
	FAMEPEEFDSDTLR	1	1	1	P08003	M3(Oxidation)	1702.73	0	0.000554			High	2.41146	0
	DLGLSESGEDVNAAILDESGKK	1	1	1	P08003		2247.1	0	0.00101			High	2.27702	1
	YGIVDYMIEQSGPPSK	1	1	1	P08003	M7(Oxidation)	1799.85	0	6.405e-06			High	2.13067	0
	FDVSGYPTLK	2	1	1	P08003		1126.58	0.001	0.001814			High	2.61991	0
	VEGFPTIYFAPSGDK	1	1	1	P08003		1627.8	0.001	0.02967			High	1.56143	0
	FAMEPEEFDSDTLR	2	1	1	P08003		1686.73	0.002	0.04915			High	1.76263	0
Q8BRF7-3	Isoform 3 of Sec1 family domain-containing protein 1 OS=Mus musculus OX=10090 GN=Scfd1 - [SCFD1_MOUSE]					4.37235	13.57	6	8	597	67.3644	5.74463
	Sequence	# PSMs	# Proteins	# Protein Groups	Protein Group Accessions	Modifications	MH+ [Da]	q-Value	PEP	A2	XCorr A2	B2	XCorr B2	# Missed Cleavages
	GTAAEMVAVK	1	3	1	Q8BRF7-3	M6(Oxidation)	992.508	0.001	0.008842			High	2.2627	0
	QQNLPVTR	1	2	1	Q8BRF7-3		955.531	0.001	0.02096			High	2.10965	0
	QQNLPVTR	2	2	1	Q8BRF7-3	Q2(Deamidated)	956.517	0.001	0.0301			High	1.51694	0
	FGQDIISPLLSVK	1	3	1	Q8BRF7-3		1416.81	0.003	0.0601			High	1.19566	0
	VMNTGSQFVMEGVK	1	2	1	Q8BRF7-3	M2(Oxidation); M10(Oxidation)	1558.72	0.005	0.08143			High	1.59264	0
	SIMGLEGEDEGAISMLSDNTAK	1	3	1	Q8BRF7-3	M3(Oxidation); M15(Oxidation)	2300.03	0.006	0.125			High	1.09601	0
	LTSAVSSLPELLEK	1	2	1	Q8BRF7-3		1486.83	0.006	0.1137			High	0.92837	0
Q91VD9	NADH-ubiquinone oxidoreductase 75 kDa subunit, mitochondrial OS=Mus musculus OX=10090 GN=Ndufs1 PE=1 SV=2 - [NDUS1_MOUSE]					23.0116	13.48	9	12	727	79.7256	5.71924
	Sequence	# PSMs	# Proteins	# Protein Groups	Protein Group Accessions	Modifications	MH+ [Da]	q-Value	PEP	A2	XCorr A2	B2	XCorr B2	# Missed Cleavages
	FASEIAGVDDLGTTGR	2	1	1	Q91VD9		1608.78	0	0.0004823			High	2.38942	0
	VAVTPPGLAR	2	1	1	Q91VD9		980.589	0.001	0.01877			High	2.38404	0
	LEEVSPNLVR	1	1	1	Q91VD9		1155.64	0.001	0.02776			High	2.27973	0
	FEAPLFNAR	2	1	1	Q91VD9		1064.55	0.001	0.008532			High	2.14506	0
	SATYVNTEGR	1	1	1	Q91VD9		1097.52	0.001	0.003041			High	2.06785	0
	DFYMTDSISR	1	1	1	Q91VD9		1234.54	0.001	0.01974			High	2.01253	0
	GWNILTNSEK	1	1	1	Q91VD9		1161.59	0.001	0.0398			High	1.99726	0
	AVTEGAQAVEEPSIC	1	1	1	Q91VD9	C15(Carbamidomethyl)	1560.72	0.004	0.07653			High	1.51842	0
	LSVAGNCR	1	1	1	Q91VD9	C7(Carbamidomethyl)	876.436	0.006	0.1383			High	1.62462	0
Q05920	Pyruvate carboxylase, mitochondrial OS=Mus musculus OX=10090 GN=Pc PE=1 SV=1 - [PYC_MOUSE]	4.5564	1.87	2	2	28.5269	12.05	13	19	1178	129.602	6.7124
	Sequence	# PSMs	# Proteins	# Protein Groups	Protein Group Accessions	Modifications	MH+ [Da]	q-Value	PEP	A2	XCorr A2	B2	XCorr B2	# Missed Cleavages
	ADEAYLIGR	3	1	1	Q05920		1007.51	0	0.0007696	High	2.07976	High	3.18354	0
	AEAEAQAEELSFPR	1	1	1	Q05920		1547.73	0	0.000143			High	4.06983	0
	VFDYSEYWEGAR	1	1	1	Q05920		1521.66	0	0.0001205			High	2.37632	0
	GANAVGYTNYPDNVVFK	2	1	1	Q05920	N3(Deamidated)	1829.87	0	0.0008236			High	2.33694	0
	ADFAQACQDAGVR	1	1	1	Q05920	C7(Carbamidomethyl)	1408.63	0.001	0.001846	High	2.47664			0
	ALAVSDLNR	1	1	1	Q05920		958.531	0.001	0.01448			High	2.23707	0
	ENGMDVFR	1	1	1	Q05920	N2(Deamidated)	968.416	0.001	0.02866			High	2.1436	0
	GQIGAPMPGK	1	1	1	Q05920	M7(Oxidation)	971.497	0.001	0.0227			High	2.06402	0
	FIGPSPEVVR	1	1	1	Q05920		1100.61	0.001	0.002559			High	2.04686	0
	GANAVGYTNYPDNVVFK	2	1	1	Q05920		1828.89	0.001	0.002312			High	1.99819	0
	INGCAIQCR	1	1	1	Q05920	N2(Deamidated); C4(Carbamidomethyl); C8(Carbamidomethyl)	1092.49	0.001	0.009578			High	1.64415	0
	DAHQSLLATR	2	1	1	Q05920		1111.59	0.001	0.03988			High	1.30571	0
	DFTATFGPLDSLNTR	1	1	1	Q05920		1654.81	0.001	0.02144			High	1.06292	0
	ENGMDVFR	1	1	1	Q05920	N2(Deamidated); M4(Oxidation)	984.409	0.004	0.07532			High	1.62574	0
	QVFFELNGQLR	1	1	1	Q05920	N7(Deamidated)	1351.7	0.004	0.0726			High	1.18128	0
	SLPDLGLR	1	1	1	Q05920		870.505	0.006	0.1166			High	1.34459	0
Q9DBG7	Signal recognition particle receptor subunit alpha OS=Mus musculus OX=10090 GN=Srpra PE=1 SV=1 - [SRPRA_MOUSE]					12.3357	13.05	8	9	636	69.5791	8.95361
	Sequence	# PSMs	# Proteins	# Protein Groups	Protein Group Accessions	Modifications	MH+ [Da]	q-Value	PEP	A2	XCorr A2	B2	XCorr B2	# Missed Cleavages
	VMGTFSTVTSTVK	1	1	1	Q9DBG7	M2(Oxidation)	1373.7	0	0.0002706			High	2.76387	0
	NQGFDVVLVDTAGR	1	1	1	Q9DBG7		1490.76	0	0.0004634			High	1.74712	0
	EDMESVLDK	1	1	1	Q9DBG7	M3(Oxidation)	1081.47	0.001	0.0324			High	2.17866	0
	GGNNSFTHEALTLK	1	1	1	Q9DBG7		1488.74	0.001	0.01223			High	1.39855	0
	AGAVEQLR	1	1	1	Q9DBG7		843.468	0.002	0.04156			High	2.07142	0
	EDMESVLDK	1	1	1	Q9DBG7		1065.47	0.005	0.08911			High	1.85975	0
	AVVAALMK	1	1	1	Q9DBG7	M7(Oxidation)	818.481	0.006	0.1161			High	1.55514	0
	TMVQLFEK	1	1	1	Q9DBG7	M2(Oxidation)	1011.52	0.009	0.1586			High	1.71483	0
	ILTLTYVDK	1	1	1	Q9DBG7		1065.62	0.009	0.1616			High	1.53505	0
P07901	Heat shock protein HSP 90-alpha OS=Mus musculus OX=10090 GN=Hsp90aa1 PE=1 SV=4 - [HS90A_MOUSE]	6.41647	4.09	3	3	22.0943	12.96	8	12	733	84.7348	5.0083
	Sequence	# PSMs	# Proteins	# Protein Groups	Protein Group Accessions	Modifications	MH+ [Da]	q-Value	PEP	A2	XCorr A2	B2	XCorr B2	# Missed Cleavages
	DQVANSAFVER	2	1	1	P07901		1235.59	0	0.001846	High	2.5477	High	1.76607	0
	NPDDITNEEYGEFYK	1	1	1	P07901		1833.78	0	3.22e-05			High	2.75271	0
	GVVDSEDLPLNISR	3	3	3	P07901;P11499;Q9CQN1		1513.78	0	0.001391			High	2.62868	0
	EDQTEYLEER	2	2	2	P07901;P11499		1311.57	0.001	0.00233	High	2.2664	High	2.43679	0
	ADLINNLGTIAK	2	2	2	P07901;P11499	N6(Deamidated)	1243.69	0.001	0.005541			High	2.22149	0
	ELISNSSDALDK	1	1	1	P07901		1291.64	0.001	0.009207			High	1.86461	0
	YIDQEELNK	2	2	2	P07901;P11499		1151.56	0.002	0.002	High	1.60237	High	2.00594	0
	EGLELPEDEEEK	1	2	2	P07901;P11499		1416.64	0.002	0.044			High	1.97002	0
	ADLINNLGTIAK	1	2	2	P07901;P11499		1242.7	0.006	0.1319			High	1.22545	0
Q8BH59	Calcium-binding mitochondrial carrier protein Aralar1 OS=Mus musculus OX=10090 GN=Slc25a12 PE=1 SV=1 - [CMC1_MOUSE]					25.4994	12.85	8	12	677	74.5227	8.25049
	Sequence	# PSMs	# Proteins	# Protein Groups	Protein Group Accessions	Modifications	MH+ [Da]	q-Value	PEP	A2	XCorr A2	B2	XCorr B2	# Missed Cleavages
	SGNGEVTFENVK	1	1	1	Q8BH59	N3(Deamidated)	1281.59	0	0.0003676			High	3.03488	0
	LATATFAGIENK	1	1	1	Q8BH59		1235.66	0.001	0.00186			High	3.15651	0
	LTVNDFVR	1	2	2	Q8BH59;Q9QXX4	N4(Deamidated)	964.51	0.001	0.01366			High	2.23236	0
	YLGLYNDPNSNPK	1	1	1	Q8BH59		1494.72	0.001	0.002948			High	2.23179	0
	IYSTLAGTR	2	1	1	Q8BH59		981.536	0.001	0.00532			High	2.15541	0
	LQVAGEITTGPR	1	2	2	Q8BH59;Q9QXX4		1241.68	0.001	0.01604			High	1.98117	0
	YLGLYNDPNSNPK	1	1	1	Q8BH59	N9(Deamidated)	1495.71	0.001	0.03697			High	1.66996	0
	LTVNDFVR	2	2	2	Q8BH59;Q9QXX4		963.526	0.002	0.05547			High	2.48186	0
	LTLADIER	1	1	1	Q8BH59		930.526	0.004	0.07282			High	2.24307	0
	GLIPQLIGVAPEK	1	2	2	Q8BH59;Q9QXX4		1334.8	0.006	0.1287			High	1.01286	0
Q99KN9-2	Isoform 2 of Clathrin interactor 1 OS=Mus musculus OX=10090 GN=Clint1 - [EPN4_MOUSE]					4.80822	12.5	5	5	464	51.393	6.56592
	Sequence	# PSMs	# Proteins	# Protein Groups	Protein Group Accessions	Modifications	MH+ [Da]	q-Value	PEP	A2	XCorr A2	B2	XCorr B2	# Missed Cleavages
	YVGVSSDSVGGFR	1	2	1	Q99KN9-2		1329.64	0	2.549e-05			High	2.5466	0
	IGSTIDDTISK	1	2	1	Q99KN9-2		1149.6	0	0.0002225			High	2.26163	0
	GEFKDEEETVTTK	1	2	1	Q99KN9-2		1512.7	0.001	0.01095			High	1.78309	1
	DQGINIR	1	2	1	Q99KN9-2		815.439	0.005	0.07756			High	1.51032	0
	TIDLGAAAHYTGDK	1	2	1	Q99KN9-2		1432.71	0.005	0.08705			High	1.33137	0
Q6PDS3	Sterile alpha and TIR motif-containing protein 1 OS=Mus musculus OX=10090 GN=Sarm1 PE=1 SV=1 - [SARM1_MOUSE]					15.9821	12.43	8	8	724	79.5562	6.26514
	Sequence	# PSMs	# Proteins	# Protein Groups	Protein Group Accessions	Modifications	MH+ [Da]	q-Value	PEP	A2	XCorr A2	B2	XCorr B2	# Missed Cleavages
	LLQAPELETR	1	3	1	Q6PDS3		1169.65	0	0.0003222			High	2.74622	0
	CLVDASDTSQGR	1	3	1	Q6PDS3	C1(Carbamidomethyl)	1308.58	0	0.0004646			High	2.38245	0
	EVAQGLCDAIR	1	3	1	Q6PDS3	C7(Carbamidomethyl)	1231.61	0.001	0.002317			High	2.49565	0
	EIVTALSCGK	1	4	1	Q6PDS3	C8(Carbamidomethyl)	1077.56	0.001	0.01448			High	2.4359	0
	QYTYGLVSCGLDR	1	3	1	Q6PDS3	C9(Carbamidomethyl)	1531.72	0.001	0.008576			High	2.04452	0
	EQQVDGDLLLR	1	2	1	Q6PDS3		1285.67	0.001	0.03612			High	1.79686	0
	VFSDIGAIQSLK	1	3	1	Q6PDS3		1277.71	0.001	0.02303			High	1.36228	0
	NSGSQLASLLK	1	4	1	Q6PDS3	N1(Deamidated)	1118.6	0.006	0.09857			High	2.08049	0
P99024	Tubulin beta-5 chain OS=Mus musculus OX=10090 GN=Tubb5 PE=1 SV=1 - [TBB5_MOUSE]					12.7461	12.39	5	7	444	49.639	4.89404
	Sequence	# PSMs	# Proteins	# Protein Groups	Protein Group Accessions	Modifications	MH+ [Da]	q-Value	PEP	A2	XCorr A2	B2	XCorr B2	# Missed Cleavages
	ISVYYNEATGGK	1	1	1	P99024		1301.63	0	0.0004502			High	2.83492	0
	EVDEQMLNVQNK	1	4	2	P68372;P99024	M6(Oxidation)	1462.68	0	0.0009747			High	2.25184	0
	IMNTFSVVPSPK	2	4	2	P68372;P99024	M2(Oxidation)	1335.69	0.001	0.02407			High	2.25989	0
	LAVNMVPFPR	1	6	2	P68372;P99024	M5(Oxidation)	1159.62	0.001	0.01921			High	1.9095	0
	TAVCDIPPR	2	5	2	P68372;P99024	C4(Carbamidomethyl)	1028.52	0.001	0.003637			High	1.85404	0
P68372	Tubulin beta-4B chain OS=Mus musculus OX=10090 GN=Tubb4b PE=1 SV=1 - [TBB4B_MOUSE]					12.5457	12.36	5	7	445	49.799	4.89404
	Sequence	# PSMs	# Proteins	# Protein Groups	Protein Group Accessions	Modifications	MH+ [Da]	q-Value	PEP	A2	XCorr A2	B2	XCorr B2	# Missed Cleavages
	INVYYNEATGGK	1	1	1	P68372		1328.65	0	0.0007005			High	2.6345	0
	EVDEQMLNVQNK	1	4	2	P68372;P99024	M6(Oxidation)	1462.68	0	0.0009747			High	2.25184	0
	IMNTFSVVPSPK	2	4	2	P68372;P99024	M2(Oxidation)	1335.69	0.001	0.02407			High	2.25989	0
	LAVNMVPFPR	1	6	2	P68372;P99024	M5(Oxidation)	1159.62	0.001	0.01921			High	1.9095	0
	TAVCDIPPR	2	5	2	P68372;P99024	C4(Carbamidomethyl)	1028.52	0.001	0.003637			High	1.85404	0
Q9QXX4	Calcium-binding mitochondrial carrier protein Aralar2 OS=Mus musculus OX=10090 GN=Slc25a13 PE=1 SV=1 - [CMC2_MOUSE]					34.7019	12.28	8	15	676	74.4198	8.60205
	Sequence	# PSMs	# Proteins	# Protein Groups	Protein Group Accessions	Modifications	MH+ [Da]	q-Value	PEP	A2	XCorr A2	B2	XCorr B2	# Missed Cleavages
	LAVATFAGIENK	2	1	1	Q9QXX4		1233.68	0	0.0004884			High	3.69316	0
	TVELLSGVVDQTK	3	1	1	Q9QXX4		1388.76	0	0.0001767			High	3.21948	0
	VSALSVVR	2	1	1	Q9QXX4		830.51	0.001	0.01358			High	2.79939	0
	MTLADIER	1	1	1	Q9QXX4		948.481	0.001	0.02676			High	2.42517	0
	GEVTFEDVK	1	1	1	Q9QXX4		1023.5	0.001	0.0372			High	2.33705	0
	LTVNDFVR	1	2	2	Q8BH59;Q9QXX4	N4(Deamidated)	964.51	0.001	0.01366			High	2.23236	0
	LQVAGEITTGPR	1	2	2	Q8BH59;Q9QXX4		1241.68	0.001	0.01604			High	1.98117	0
	MTLADIER	1	1	1	Q9QXX4	M1(Oxidation)	964.475	0.001	0.007488			High	1.88499	0
	LTVNDFVR	2	2	2	Q8BH59;Q9QXX4		963.526	0.002	0.05547			High	2.48186	0
	GLLPQLLGVAPEK	1	2	2	Q8BH59;Q9QXX4		1334.8	0.006	0.1287			High	1.01286	0
P50516-2	Isoform 2 of V-type proton ATPase catalytic subunit A OS=Mus musculus OX=10090 GN=Atp6v1a - [VATA_MOUSE]	7.68105	12.18	6	6					509	55.5591	5.90967
	Sequence	# PSMs	# Proteins	# Protein Groups	Protein Group Accessions	Modifications	MH+ [Da]	q-Value	PEP	A2	XCorr A2	B2	XCorr B2	# Missed Cleavages
	TVISQSLSK	1	2	1	P50516-2		962.552	0.001	0.001846	High	1.85477			0
	GVNVSALSR	1	2	1	P50516-2		902.507	0.002	0.002158	High	2.16376			0
	GNEMSEVLR	1	2	1	P50516-2	M4(Oxidation)	1050.49	0.002	0.001846	High	1.93714			0
	LPANHPLLTGQR	1	2	1	P50516-2		1316.74	0.002	0.001846	High	1.9256			0
	TALVANTSNMPVAAR	1	2	1	P50516-2	M10(Oxidation)	1531.79	0.002	0.001846	High	1.72538			0
	ALDEYYDK	1	2	1	P50516-2		1016.46	0.005	0.04514	High	1.58956			0
Q9Z2K1	Keratin, type I cytoskeletal 16 OS=Mus musculus OX=10090 GN=Krt16 PE=1 SV=3 - [K1C16_MOUSE]	21.828	7.68	4	13	16.1581	12.15	5	10	469	51.5743	5.19873
	Sequence	# PSMs	# Proteins	# Protein Groups	Protein Group Accessions	Modifications	MH+ [Da]	q-Value	PEP	A2	XCorr A2	B2	XCorr B2	# Missed Cleavages
	LEQEIATYR	2	7	4	P08730;Q9Z2K1;Q9QWL7;Q6IFX2		1122.58	0	0.001846	High	2.51735	High	2.75217	0
	VTMQNLNDR	3	7	3	P13645;Q9Z2K1;P02535-3	M3(Oxidation)	1106.53	0	0.001846	High	2.37288	High	1.67496	0
	ASLENSLEETK	2	1	1	Q9Z2K1		1220.6	0	0.001117	High	1.77139	High	2.77469	0
	ASLENSLEETK	2	1	1	Q9Z2K1	N5(Deamidated)	1221.59	0.001	0.001846	High	2.38467	High	1.01082	0
	VTMQNLNDR	3	7	3	P13645;Q9Z2K1;P02535-3		1090.53	0.001	0.01913	High	1.74626	High	2.26479	0
	VTMQNLNDR	1	7	3	P13645;Q9Z2K1;P02535-3	N7(Deamidated)	1091.51	0.001	0.003256			High	2.71541	0
	LAADDFR	9	19	7	P13645;O77727;P08730;Q9Z2K1;Q9QWL7;Q6IFX2;P02535-3		807.4	0.002	0.0126	High	2.26096	High	1.90717	0
	GQTGGDVNVEMDAAPGVDLSR	1	1	1	Q9Z2K1	M11(Oxidation)	2103.96	0.002	0.04571			High	1.3302	0
Q8BMA6	Signal recognition particle subunit SRP68 OS=Mus musculus OX=10090 GN=Srp68 PE=1 SV=2 - [SRP68_MOUSE]					20.9596	12	7	10	625	70.5303	8.57275
	Sequence	# PSMs	# Proteins	# Protein Groups	Protein Group Accessions	Modifications	MH+ [Da]	q-Value	PEP	A2	XCorr A2	B2	XCorr B2	# Missed Cleavages
	ALLQQQPEDDSKR	2	1	1	Q8BMA6		1527.78	0	3.302e-05			High	2.89829	1
	LASAFTEEQAVLYNQR	1	1	1	Q8BMA6		1839.93	0	0.0006061			High	2.3954	0
	LEALITQTR	2	1	1	Q8BMA6		1044.61	0.001	0.002972			High	3.1561	0
	SGGTEGLLAEK	1	1	1	Q8BMA6		1061.55	0.001	0.03213			High	2.90872	0
	VEEISPNIR	1	1	1	Q8BMA6		1056.57	0.001	0.01857			High	2.71558	0
	VTEELLTDNR	1	1	1	Q8BMA6		1189.6	0.001	0.005069			High	2.62838	0
	HAEELER	2	1	1	Q8BMA6		883.427	0.001	0.01401			High	1.71666	0
P26043	Radixin OS=Mus musculus OX=10090 GN=Rdx PE=1 SV=3 - [RADI_MOUSE]					20.3822	11.84	7	13	583	68.5003	6.20166
	Sequence	# PSMs	# Proteins	# Protein Groups	Protein Group Accessions	Modifications	MH+ [Da]	q-Value	PEP	A2	XCorr A2	B2	XCorr B2	# Missed Cleavages
	APDFVFYAPR	2	3	3	P26040;P26041;P26043		1182.6	0	0.0001851			High	3.10985	0
	RKPDTIEVQQMK	3	3	3	P26040;P26041;P26043	M11(Oxidation)	1488.78	0	7.972e-05			High	2.82108	1
	KENPLQFK	3	1	1	P26043		1003.56	0.001	0.007581			High	3.02346	1
	AFAAQEDLEK	1	1	1	P26043		1121.55	0.001	0.02157			High	2.36017	0
	QLQALSSELAQAR	2	1	1	P26043		1414.77	0.001	0.01039			High	1.68086	0
	NISFNDKK	1	3	3	P26040;P26041;P26043	N5(Deamidated)	966.49	0.003	0.06864			High	1.51128	1
	QLFDQVVK	1	3	3	P26040;P26041;P26043		976.546	0.008	0.1512			High	1.55479	0
P68373	Tubulin alpha-1C chain OS=Mus musculus OX=10090 GN=Tuba1c PE=1 SV=1 - [TBA1C_MOUSE]	2.14167	5.57	2	3	7.19677	11.58	4	4	449	49.8775	5.09717
	Sequence	# PSMs	# Proteins	# Protein Groups	Protein Group Accessions	Modifications	MH+ [Da]	q-Value	PEP	A2	XCorr A2	B2	XCorr B2	# Missed Cleavages
	AVFVDLEPTVIDEVR	2	3	1	P68373		1701.91	0	0.0003591	High	1.61624	High	2.42538	0
	EIIDLVLDR	1	3	1	P68373		1085.62	0.001	0.01957			High	2.13808	0
	DVNAAIATIK	2	4	1	P68373		1015.58	0.002	0.002416	High	2.14167	High	2.63331	0
	VGINYQPPTVVPGGDLAK	1	4	1	P68373		1824.99	0.002	0.04118			High	1.49398	0
	DVNAAIATIK	1	4	1	P68373	N3(Deamidated)	1016.56	0.008	0.07148	High	1.45632			0
Q9CZW4	Long-chain-fatty-acid--CoA ligase 3 OS=Mus musculus OX=10090 GN=Acsl3 PE=1 SV=2 - [ACSL3_MOUSE]					15.4958	11.39	7	10	720	80.4405	8.54346
	Sequence	# PSMs	# Proteins	# Protein Groups	Protein Group Accessions	Modifications	MH+ [Da]	q-Value	PEP	A2	XCorr A2	B2	XCorr B2	# Missed Cleavages
	VLSEAAISASLEK	1	1	1	Q9CZW4		1317.72	0	0.001238			High	2.35618	0
	IGYSSPQTLADQSSK	2	1	1	Q9CZW4		1581.78	0	0.001268			High	1.8829	0
	LQAGEYVSLGK	1	3	2	Q9QUJ7-2;Q9CZW4		1164.63	0.001	0.003127			High	2.22453	0
	LLLCGGAPLSATTQR	2	1	1	Q9CZW4	C4(Carbamidomethyl)	1557.84	0.001	0.001791			High	2.15004	0
	VGAPLVCCEIK	2	1	1	Q9CZW4	C7(Carbamidomethyl); C8(Carbamidomethyl)	1245.63	0.001	0.03554			High	1.76998	0
	DIVSLVPR	1	1	1	Q9CZW4		898.536	0.002	0.04619			High	1.69488	0
	THYQADIER	1	1	1	Q9CZW4		1132.54	0.002	0.04278			High	1.59472	0
Q5SWU9	Acetyl-CoA carboxylase 1 OS=Mus musculus OX=10090 GN=Acaca PE=1 SV=1 - [ACACA_MOUSE]	14.8965	3.84	9	10	41.5054	9.47	20	30	2345	265.088	6.39209
	Sequence	# PSMs	# Proteins	# Protein Groups	Protein Group Accessions	Modifications	MH+ [Da]	q-Value	PEP	A2	XCorr A2	B2	XCorr B2	# Missed Cleavages
	VLIANNGIAAVK	1	2	1	Q5SWU9	N6(Deamidated)	1183.7	0	0.001846	High	2.37832			0
	VEVGTEVTDYR	2	2	1	Q5SWU9		1267.62	0	0.0001144	High	1.72484	High	2.72059	0
	DIIVIGNDITYR	1	2	1	Q5SWU9		1391.75	0	2.137e-05			High	2.99298	0
	LGGIPVGVVAVETR	3	2	1	Q5SWU9		1366.8	0	0.000269			High	2.68917	0
	VSALNSVHCEHVEDEGESR	1	2	1	Q5SWU9	C9(Carbamidomethyl)	2153.95	0	0.001278			High	2.31312	0
	TVELSIPADPANLDSEAK	2	2	1	Q5SWU9		1869.94	0	0.001438			High	1.98156	0
	VNNADDFPNLFR	1	2	1	Q5SWU9		1421.68	0	0.0009541			High	1.71536	0
	GSVLEPEGTVEIK	2	2	1	Q5SWU9		1357.72	0.001	0.005008	High	2.6265	High	3.11636	0
	VDWQENDFSK	2	2	1	Q5SWU9		1267.56	0.001	0.004145	High	2.30625	High	2.66057	0
	IGLAEEIR	3	2	1	Q5SWU9		900.515	0.001	0.01945	High	1.62057	High	2.08712	0
	IDTGWLDR	1	2	1	Q5SWU9		975.489	0.001	0.009615			High	2.42305	0
	FVVMVTPEDLK	1	3	1	Q5SWU9	M4(Oxidation)	1293.68	0.001	0.006304			High	2.20208	0
	YLYLTPQDYK	2	2	1	Q5SWU9		1303.66	0.001	0.01199			High	2.15955	0
	SVHSSVPLLNSK	1	2	1	Q5SWU9		1267.7	0.002	0.00605	High	2.57379			0
	IIEFVPTK	5	2	1	Q5SWU9		946.562	0.002	0.0582	High	1.50022	High	1.76137	0
	HMEMYADR	1	2	1	Q5SWU9	M2(Oxidation); M4(Oxidation)	1084.42	0.002	0.002018	High	1.35986			0
	TFEDFVR	1	2	1	Q5SWU9		913.443	0.003	0.06606			High	1.90362	0
	DFTVASPAEFVTR	1	3	1	Q5SWU9		1439.72	0.003	0.0658			High	1.59324	0
	LLLEDLVK	2	2	1	Q5SWU9		942.587	0.003	0.05923			High	1.50581	0
	LPELLLK	2	2	1	Q5SWU9		825.545	0.005	0.08167			High	1.85783	0
	VETQFQNGHYDK	1	2	1	Q5SWU9	N7(Deamidated)	1466.66	0.005	0.09086			High	0.980661	0
	TTVEYLIK	2	2	1	Q5SWU9		966.55	0.006	0.1306			High	1.91497	0
	EASFEYLQNEGER	1	3	1	Q5SWU9		1571.7	0.006	0.1114			High	0.82834	0
	DMYDQVLK	1	2	1	Q5SWU9	M2(Oxidation)	1027.48	0.009	0.09879	High	1.66627			0
P47856-2	Isoform 2 of Glutamine--fructose-6-phosphate aminotransferase [isomerizing] 1 OS=Mus musculus OX=10090 GN=Gfpt1 - [GFPT1_MOUSE]					8.80546	10.87	6	6	681	76.6743	6.771
	Sequence	# PSMs	# Proteins	# Protein Groups	Protein Group Accessions	Modifications	MH+ [Da]	q-Value	PEP	A2	XCorr A2	B2	XCorr B2	# Missed Cleavages
	CQNALQQVVAR	1	2	1	P47856-2	C1(Carbamidomethyl)	1286.67	0	0.0002151			High	2.41425	0
	GYDFESETDTETIAK	1	2	1	P47856-2		1705.74	0	2.568e-05			High	2.41078	0
	GYDVDFPR	1	3	1	P47856-2		968.447	0.001	0.01625			High	2.1049	0
	ETDCGVHINAGPEIGVASTK	1	3	1	P47856-2	C4(Carbamidomethyl)	2054.98	0.002	0.04173			High	1.68868	0
	EVLSMDDEIQK	1	2	1	P47856-2	M5(Oxidation)	1322.61	0.005	0.09415			High	1.02686	0
	GSPLLIGVR	1	3	1	P47856-2		911.566	0.006	0.1175			High	1.87552	0
Q99K51	Plastin-3 OS=Mus musculus OX=10090 GN=Pls3 PE=1 SV=3 - [PLST_MOUSE]	2.17494	3.02	2	2	8.92339	9.05	5	6	630	70.6972	5.61768
	Sequence	# PSMs	# Proteins	# Protein Groups	Protein Group Accessions	Modifications	MH+ [Da]	q-Value	PEP	A2	XCorr A2	B2	XCorr B2	# Missed Cleavages
	QFVTPADVVSGNPK	1	2	1	Q99K51		1458.76	0	0.0008888			High	3.00755	0
	MINLSVPDTIDER	1	1	1	Q99K51	M1(Oxidation)	1518.75	0.001	0.02985			High	1.72898	0
	MINLSVPDTIDER	1	1	1	Q99K51		1502.74	0.001	0.01943			High	1.59266	0
	AVGDGIVLCK	2	1	1	Q99K51	C9(Carbamidomethyl)	1031.56	0.002	0.001937	High	2.17494	High	1.81484	0
	INNFSADIK	1	1	1	Q99K51		1021.53	0.005	0.05929	High	1.30469			0
	STSIQSFK	1	1	1	Q99K51		897.467	0.009	0.164			High	2.37202	0
	LENCNYAVELGK	1	2	1	Q99K51	C4(Carbamidomethyl)	1409.67	0.009	0.157			High	1.36971	0
Q76MZ3	Serine/threonine-protein phosphatase 2A 65 kDa regulatory subunit A alpha isoform OS=Mus musculus OX=10090 GN=Ppp2r1a PE=1 SV=3 - [2AAA_MOUSE]	16.8277	10.36	6	9					589	65.2809	5.10986
	Sequence	# PSMs	# Proteins	# Protein Groups	Protein Group Accessions	Modifications	MH+ [Da]	q-Value	PEP	A2	XCorr A2	B2	XCorr B2	# Missed Cleavages
	ELVSDANQHVK	1	1	1	Q76MZ3		1239.63	0	0.001846	High	2.6525			0
	MAGDPVANVR	1	1	1	Q76MZ3	M1(Oxidation)	1045.51	0	0.0004422	High	2.57975			0
	EFCENLSADCR	1	1	1	Q76MZ3	C3(Carbamidomethyl); C10(Carbamidomethyl)	1400.56	0	0.001336	High	1.9897			0
	NLCSDDTPMVR	2	1	1	Q76MZ3	C3(Carbamidomethyl); M9(Oxidation)	1323.57	0.001	0.001846	High	2.31921			0
	AVGPEITK	1	1	1	Q76MZ3		814.466	0.002	0.01698	High	1.99143			0
	LTQDQDVDVK	1	1	1	Q76MZ3		1160.58	0.002	0.002106	High	1.91333			0
	LTQDQDVDVK	1	1	1	Q76MZ3	Q5(Deamidated)	1161.56	0.002	0.00239	High	1.54047			0
	MAGDPVANVR	1	1	1	Q76MZ3		1029.52	0.008	0.0696	High	1.62521			0
Q9CPN8	Insulin-like growth factor 2 mRNA-binding protein 3 OS=Mus musculus OX=10090 GN=Igf2bp3 PE=1 SV=1 - [IF2B3_MOUSE]					12.506	10.36	5	8	579	63.5355	8.86572
	Sequence	# PSMs	# Proteins	# Protein Groups	Protein Group Accessions	Modifications	MH+ [Da]	q-Value	PEP	A2	XCorr A2	B2	XCorr B2	# Missed Cleavages
	MVIITGPPEAQFK	2	3	2	Q9CPN8;Q5SF07-2		1430.77	0.001	0.0234			High	2.27742	0
	DQTPDENDQVVVK	1	1	1	Q9CPN8		1486.71	0.001	0.007705			High	2.12759	0
	MVIITGPPEAQFK	2	3	2	Q9CPN8;Q5SF07-2	M1(Oxidation)	1446.76	0.001	0.003682			High	1.97826	0
	FTEEIPLK	1	1	1	Q9CPN8		976.535	0.004	0.07231			High	2.37864	0
	IAPAEAPDAK	1	1	1	Q9CPN8		982.519	0.005	0.08071			High	1.24548	0
	SITILSTPEGTSAACK	1	1	1	Q9CPN8	C15(Carbamidomethyl)	1635.84	0.008	0.1519			High	1.59566	0
Q60598	Src substrate cortactin OS=Mus musculus OX=10090 GN=Cttn PE=1 SV=2 - [SRC8_MOUSE]					11.5398	10.07	6	8	546	61.2124	5.40186
	Sequence	# PSMs	# Proteins	# Protein Groups	Protein Group Accessions	Modifications	MH+ [Da]	q-Value	PEP	A2	XCorr A2	B2	XCorr B2	# Missed Cleavages
	HCSQVDSVR	1	1	1	Q60598	C2(Carbamidomethyl)	1087.49	0	0.000923			High	2.07807	0
	VDQSAVGFEYQGK	1	1	1	Q60598		1427.69	0.001	0.00303			High	3.09473	0
	FGVQTDR	2	1	1	Q60598		822.41	0.001	0.03222			High	1.94252	0
	FGVQSER	2	1	1	Q60598		822.41	0.001	0.006326			High	1.94148	0
	SAVGFDYQGK	1	1	1	Q60598		1071.51	0.002	0.04126			High	2.6214	0
	DYSSGFGGK	1	1	1	Q60598		917.4	0.007	0.1431			High	1.80313	0
O88477	Insulin-like growth factor 2 mRNA-binding protein 1 OS=Mus musculus OX=10090 GN=Igf2bp1 PE=1 SV=1 - [IF2B1_MOUSE]					8.59667	10.05	4	6	577	63.4112	9.20264
	Sequence	# PSMs	# Proteins	# Protein Groups	Protein Group Accessions	Modifications	MH+ [Da]	q-Value	PEP	A2	XCorr A2	B2	XCorr B2	# Missed Cleavages
	AISVHSTPEGCSSACK	1	1	1	O88477	C11(Carbamidomethyl); C15(Carbamidomethyl)	1690.75	0	1.1e-05			High	3.46103	0
	TVNELQNLTAAEVVVPR	1	1	1	O88477		1853.02	0	0.0001239			High	2.61262	0
	DQTPDENDQVIVK	2	1	1	O88477	N7(Deamidated)	1501.7	0	0.000665			High	2.52302	0
	DQTPDENDQVIVK	1	1	1	O88477		1500.72	0.002	0.04409			High	1.43668	0
	QGSPVAAGAPAK	1	1	1	O88477		1053.57	0.006	0.1097			High	1.18442	0
Q91VN6	Probable ATP-dependent RNA helicase DDX41 OS=Mus musculus OX=10090 GN=Ddx41 PE=1 SV=2 - [DDX41_MOUSE]					13.1912	9.97	6	7	622	69.775	6.69775
	Sequence	# PSMs	# Proteins	# Protein Groups	Protein Group Accessions	Modifications	MH+ [Da]	q-Value	PEP	A2	XCorr A2	B2	XCorr B2	# Missed Cleavages
	DVLVATDVASK	1	1	1	Q91VN6		1117.61	0.001	0.0028			High	2.89152	0
	YLALDEADR	1	1	1	Q91VN6		1065.52	0.001	0.01937			High	2.60284	0
	LLQEDSSPLLR	2	1	1	Q91VN6		1270.7	0.001	0.001979			High	2.3007	0
	ILESVAEGR	1	1	1	Q91VN6		973.532	0.001	0.005451			High	2.01624	0
	ACDESVLMDLK	1	1	1	Q91VN6	C2(Carbamidomethyl)	1280.58	0.001	0.02254			High	1.64178	0
	MIDMGFEGDIR	1	1	1	Q91VN6	M1(Oxidation); M4(Oxidation)	1315.57	0.001	0.01928			High	1.4907	0
P17182	Alpha-enolase OS=Mus musculus OX=10090 GN=Eno1 PE=1 SV=3 - [ENOA_MOUSE]					2.13673	9.68	3	3	434	47.1112	6.80029
	Sequence	# PSMs	# Proteins	# Protein Groups	Protein Group Accessions	Modifications	MH+ [Da]	q-Value	PEP	A2	XCorr A2	B2	XCorr B2	# Missed Cleavages
	DATNVGDEGGFAPNILENK	1	1	1	P17182		1960.93	0	0.0006172			High	2.13673	0
	VNQIGSVTESLQACK	1	1	1	P17182	C14(Carbamidomethyl)	1633.82	0.002	0.04376			High	1.50799	0
	IEEELGSK	1	1	1	P17182		904.463	0.006	0.127			High	1.46456	0
P37040	NADPH--cytochrome P450 reductase OS=Mus musculus OX=10090 GN=Por PE=1 SV=2 - [NCPR_MOUSE]					9.74193	9.59	6	6	678	76.9953	5.52881
	Sequence	# PSMs	# Proteins	# Protein Groups	Protein Group Accessions	Modifications	MH+ [Da]	q-Value	PEP	A2	XCorr A2	B2	XCorr B2	# Missed Cleavages
	NPFLAAVTTNR	1	1	1	P37040		1203.65	0.001	0.001769			High	2.70722	0
	EVGETLLYYGCR	1	1	1	P37040	C11(Carbamidomethyl)	1459.69	0.001	0.006107			High	2.51793	0
	LEQLGAQR	1	1	1	P37040		914.504	0.001	0.03484			High	2.45686	0
	DGALTQLNVAFSR	1	1	1	P37040		1391.72	0.001	0.003001			High	2.05991	0
	SYENQKPPFDAK	1	1	1	P37040		1423.68	0.001	0.02052			High	1.63982	0
	YYSIASSSK	1	1	1	P37040		1005.49	0.003	0.06148			High	0.910461	0
P24270	Catalase OS=Mus musculus OX=10090 GN=Cat PE=1 SV=4 - [CATA_MOUSE]	144.413	9.49	4	54	131.671	9.49	4	64	527	59.7577	7.88428
	Sequence	# PSMs	# Proteins	# Protein Groups	Protein Group Accessions	Modifications	MH+ [Da]	q-Value	PEP	A2	XCorr A2	B2	XCorr B2	# Missed Cleavages
	GPLLVQDVVFTDEMAHFDR	20	2	2	P04040;P24270		2189.07	0	1.926e-12	High	6.13031	High	6.01893	0
	GAGAFGYFEVTHDITR	17	1	1	P24270		1740.83	0	6.035e-09	High	4.54466	High	4.63016	0
	GPLLVQDVVFTDEMAHFDR	25	2	2	P04040;P24270	M14(Oxidation)	2205.06	0	2.311e-07	High	4.41183	High	5.02778	0
	GPLLVQDVVFTDEMAHFDRER	23	2	2	P04040;P24270		2474.22	0	1.108e-05	High	4.35353	High	4.73506	1
	GPLLVQDVVFTDEMAHFDRER	10	2	2	P04040;P24270	M14(Oxidation)	2490.21	0	0.001846	High	3.55613	High	3.29274	1
	DAILFPSFIHSQK	13	1	1	P24270		1502.8	0	0.001063	High	2.90811	High	3.04673	0
	GPLLVQDVVFTDEMAHFDRER	6	2	2	P04040;P24270	Q6(Deamidated); M14(Oxidation)	2491.21	0.001	0.006976			High	2.67829	1
	GPLLVQDVVFTDEMAHFDR	2	2	2	P04040;P24270	Q6(Deamidated)	2190.07	0.001	0.002943			High	1.45579	0
	GPLLVQDVVFTDEMAHFDRER	2	2	2	P04040;P24270	Q6(Deamidated)	2475.22	0.001	0.0276			High	0.996449	1
P04040	cRAP CATA_HUMAN Catalase OS=Homo sapiens GN=CAT PE=1 SV=3	108.563	6.46	3	42	101.262	9.32	4	51	526	59.5877	7.38623
	Sequence	# PSMs	# Proteins	# Protein Groups	Protein Group Accessions	Modifications	MH+ [Da]	q-Value	PEP	A2	XCorr A2	B2	XCorr B2	# Missed Cleavages
	GPLLVQDVVFTDEMAHFDR	20	2	2	P04040;P24270		2189.07	0	1.926e-12	High	6.13031	High	6.01893	0
	GPLLVQDVVFTDEMAHFDR	25	2	2	P04040;P24270	M14(Oxidation)	2205.06	0	2.311e-07	High	4.41183	High	5.02778	0
	GPLLVQDVVFTDEMAHFDRER	23	2	2	P04040;P24270		2474.22	0	1.108e-05	High	4.35353	High	4.73506	1
	GPLLVQDVVFTDEMAHFDRER	10	2	2	P04040;P24270	M14(Oxidation)	2490.21	0	0.001846	High	3.55613	High	3.29274	1
	DPILFPSFIHSQK	4	1	1	P04040		1528.81	0.001	0.008342	High	1.52173	High	2.00128	0
	GPLLVQDVVFTDEMAHFDRER	6	2	2	P04040;P24270	Q6(Deamidated); M14(Oxidation)	2491.21	0.001	0.006976			High	2.67829	1
	GPLLVQDVVFTDEMAHFDR	2	2	2	P04040;P24270	Q6(Deamidated)	2190.07	0.001	0.002943			High	1.45579	0
	GPLLVQDVVFTDEMAHFDRER	2	2	2	P04040;P24270	Q6(Deamidated)	2475.22	0.001	0.0276			High	0.996449	1
	ADVLTTGAGNPVGDK	1	1	1	P04040		1414.72	0.004	0.07523			High	1.06782	0
Q9QUJ7-2	Isoform Short of Long-chain-fatty-acid--CoA ligase 4 OS=Mus musculus OX=10090 GN=Acsl4 - [ACSL4_MOUSE]					6.31596	9.1	5	6	670	74.2909	8.00146
	Sequence	# PSMs	# Proteins	# Protein Groups	Protein Group Accessions	Modifications	MH+ [Da]	q-Value	PEP	A2	XCorr A2	B2	XCorr B2	# Missed Cleavages
	LQAGEYVSLGK	1	3	2	Q9QUJ7-2;Q9CZW4		1164.63	0.001	0.003127			High	2.22453	0
	NTIAIFCETR	2	2	1	Q9QUJ7-2	C7(Carbamidomethyl)	1224.61	0.001	0.007095			High	2.12723	0
	EILSEENEMQPNGK	1	2	1	Q9QUJ7-2	M9(Oxidation); N12(Deamidated)	1634.72	0.001	0.006127			High	1.45215	0
	IGYSSPLTLSDQSSK	1	2	1	Q9QUJ7-2		1582.79	0.002	0.0564			High	1.50517	0
	VGAPLICCEIK	1	2	1	Q9QUJ7-2	C7(Carbamidomethyl); C8(Carbamidomethyl)	1259.65	0.003	0.05977			High	1.47818	0
Q8VHR5	Transcriptional repressor p66-beta OS=Mus musculus OX=10090 GN=Gatad2b PE=1 SV=1 - [P66B_MOUSE]					6.40046	9.09	4	4	594	65.37	9.70068
	Sequence	# PSMs	# Proteins	# Protein Groups	Protein Group Accessions	Modifications	MH+ [Da]	q-Value	PEP	A2	XCorr A2	B2	XCorr B2	# Missed Cleavages
	VIAPNPAQLQGQR	1	2	1	Q8VHR5		1391.77	0	9.405e-05			High	2.3674	0
	LQQQAALSPTTAPAVSSVSK	1	1	1	Q8VHR5		1984.07	0.001	0.00359			High	2.33878	0
	ALQQEQEIEQR	1	1	1	Q8VHR5		1371.69	0.001	0.002722			High	1.69428	0
	VEPFVCAQCR	1	2	1	Q8VHR5	C6(Carbamidomethyl); C9(Carbamidomethyl)	1265.57	0.003	0.06459			High	1.20461	0
Q9R190	Metastasis-associated protein MTA2 OS=Mus musculus OX=10090 GN=Mta2 PE=1 SV=1 - [MTA2_MOUSE]					8.90588	8.98	5	6	668	74.9827	9.67139
	Sequence	# PSMs	# Proteins	# Protein Groups	Protein Group Accessions	Modifications	MH+ [Da]	q-Value	PEP	A2	XCorr A2	B2	XCorr B2	# Missed Cleavages
	DISSSLNSLADSNAR	1	1	1	Q9R190		1549.75	0	1.106e-05			High	2.95942	0
	DISSSLNSLADSNAR	1	1	1	Q9R190	N7(Deamidated)	1550.73	0.001	0.03476			High	2.17934	0
	QTFLLQTTK	1	1	1	Q9R190		1079.61	0.002	0.04232			High	1.96846	0
	VWDPDNPLTDR	1	1	1	Q9R190		1327.63	0.002	0.05021			High	1.31481	0
	ALDCSSSIR	1	1	1	Q9R190	C4(Carbamidomethyl)	1008.48	0.004	0.07191			High	1.79866	0
	EFEEESKQPGVSEQQR	1	1	1	Q9R190		1906.88	0.006	0.1088			High	0.561775	1
Q9Z2I0	Mitochondrial proton/calcium exchanger protein OS=Mus musculus OX=10090 GN=Letm1 PE=1 SV=1 - [LETM1_MOUSE]					12.7425	8.94	6	9	738	82.9369	6.52197
	Sequence	# PSMs	# Proteins	# Protein Groups	Protein Group Accessions	Modifications	MH+ [Da]	q-Value	PEP	A2	XCorr A2	B2	XCorr B2	# Missed Cleavages
	ALGVTEDR	1	1	1	Q9Z2I0		860.447	0.001	0.02001			High	2.68056	0
	STLQTLPEIVAK	2	1	1	Q9Z2I0		1299.75	0.001	0.008233			High	2.41172	0
	FLQDTIEEMALK	2	1	1	Q9Z2I0	M9(Oxidation)	1453.73	0.001	0.00863			High	1.85436	0
	AMYLPDTLSPADQLK	1	1	1	Q9Z2I0	M2(Oxidation)	1678.83	0.001	0.02868			High	1.75088	0
	EEIDILSDACSK	1	1	1	Q9Z2I0	C10(Carbamidomethyl)	1379.64	0.001	0.02094			High	1.50581	0
	AMYLPDTLSPADQLK	1	1	1	Q9Z2I0		1662.84	0.002	0.04647			High	1.36349	0
	ICADLFR	1	1	1	Q9Z2I0	C2(Carbamidomethyl)	894.45	0.009	0.1585			High	1.82914	0
P70698	CTP synthase 1 OS=Mus musculus OX=10090 GN=Ctps1 PE=1 SV=2 - [PYRG1_MOUSE]					9.00277	8.8	5	5	591	66.6401	6.58057
	Sequence	# PSMs	# Proteins	# Protein Groups	Protein Group Accessions	Modifications	MH+ [Da]	q-Value	PEP	A2	XCorr A2	B2	XCorr B2	# Missed Cleavages
	GLGLSPDLVVCR	1	1	1	P70698	C11(Carbamidomethyl)	1285.69	0	0.001132			High	2.39408	0
	FSDSYASVIK	1	1	1	P70698		1116.56	0.001	0.005854			High	2.86467	0
	LLETCSIALVGK	1	1	1	P70698	C5(Carbamidomethyl)	1303.73	0.002	0.04154			High	1.5936	0
	CSNPLDTSVK	1	1	1	P70698	C1(Carbamidomethyl)	1120.54	0.005	0.08282			High	2.10781	0
	IQAIAWAR	1	1	1	P70698		928.536	0.005	0.09493			High	1.63621	0
Q6IFZ6	Keratin, type II cytoskeletal 1b OS=Mus musculus OX=10090 GN=Krt77 PE=1 SV=1 - [K2C1B_MOUSE]	135.347	8.74	7	61	66.9844	7.17	6	30	572	61.3216	8.01611
	Sequence	# PSMs	# Proteins	# Protein Groups	Protein Group Accessions	Modifications	MH+ [Da]	q-Value	PEP	A2	XCorr A2	B2	XCorr B2	# Missed Cleavages
	NKYEDEINKR	27	5	3	P04264;Q6IFZ6;Q922U2		1308.65	0	7.529e-07	High	4.38063	High	4.07861	2
	NKYEDEINKR	9	5	3	P04264;Q6IFZ6;Q922U2	N1(Deamidated)	1309.64	0	1.336e-05	High	4.24723	High	2.52552	2
	FLEQQNQVLQTK	17	7	3	P04264;Q6IFZ6;P35908	Q7(Deamidated)	1476.77	0	0.0002089	High	3.88117	High	4.12554	0
	FLEQQNQVLQTK	10	7	3	P04264;Q6IFZ6;P35908		1475.78	0	0.0001202	High	3.72322	High	3.70851	0
	YEDEINKR	9	11	6	P04264;P50446;Q6IFZ6;Q922U2;Q8BGZ7;P35908		1066.52	0	0.001846	High	2.66594	High	2.54918	1
	WELLQQVNTSTR	3	1	1	Q6IFZ6	N8(Deamidated)	1475.75	0	3.459e-06	High	1.94882	High	3.1814	0
	NKYEDEINK	3	5	3	P04264;Q6IFZ6;Q922U2		1152.55	0.001	0.001846	High	3.25265	High	1.8524	1
	FLEQQNQVLQTK	6	7	3	P04264;Q6IFZ6;P35908	Q5(Deamidated); Q7(Deamidated)	1477.75	0.001	0.001846	High	2.96977	High	2.69784	0
	QLLEGEESR	1	1	1	Q6IFZ6	Q1(Deamidated)	1061.51	0.002	0.001846	High	2.23034			0
	FASFIDK	4	19	7	P07744;P50446;Q6IFZ6;P35908;Q3UV17;Q922U2;Q8BGZ7		827.432	0.004	0.03325	High	2.16781	High	1.9595	0
	NKYEDEINK	1	5	3	P04264;Q6IFZ6;Q922U2	N1(Deamidated)	1153.54	0.008	0.08054	High	1.13795			1
	QLLEGEESR	1	1	1	Q6IFZ6		1060.52	0.009	0.093	High	1.80916			0
Q99MN9	Propionyl-CoA carboxylase beta chain, mitochondrial OS=Mus musculus OX=10090 GN=Pccb PE=1 SV=2 - [PCCB_MOUSE]	5.18895	4.81	2	2	5.49257	6.84	3	3	541	58.3719	7.66455
	Sequence	# PSMs	# Proteins	# Protein Groups	Protein Group Accessions	Modifications	MH+ [Da]	q-Value	PEP	A2	XCorr A2	B2	XCorr B2	# Missed Cleavages
	SVTNEDVTQEQLGGAK	2	1	1	Q99MN9	Q11(Deamidated)	1676.8	0	0.001846	High	2.70762	High	2.70335	0
	FPGDSVVTGR	1	1	1	Q99MN9		1034.53	0	0.001515	High	2.48134			0
	GFVDDIIQPSSTR	1	1	1	Q99MN9		1434.72	0	0.000414			High	2.78922	0
	GAVEIIFK	1	1	1	Q99MN9		876.519	0.009	0.1605			High	1.29725	0
Q6PAM1	Alpha-taxilin OS=Mus musculus OX=10090 GN=Txlna PE=1 SV=1 - [TXLNA_MOUSE]					8.98028	8.3	5	5	554	62.3305	6.7417
	Sequence	# PSMs	# Proteins	# Protein Groups	Protein Group Accessions	Modifications	MH+ [Da]	q-Value	PEP	A2	XCorr A2	B2	XCorr B2	# Missed Cleavages
	SSEVFTTFK	1	1	1	Q6PAM1		1045.52	0.001	0.01641			High	2.56788	0
	FEEFQNTLSK	1	1	1	Q6PAM1		1242.6	0.001	0.005911			High	2.31676	0
	LIEQYELR	1	2	1	Q6PAM1		1063.58	0.001	0.006645			High	2.2107	0
	DLQQQLVDAK	1	2	1	Q6PAM1		1157.62	0.006	0.1277			High	1.88495	0
	QQLALYTEK	1	1	1	Q6PAM1		1093.59	0.006	0.1015			High	1.41182	0
Q9D0I9	Arginine--tRNA ligase, cytoplasmic OS=Mus musculus OX=10090 GN=Rars PE=1 SV=2 - [SYRC_MOUSE]					11.3541	8.18	5	7	660	75.6251	7.54736
	Sequence	# PSMs	# Proteins	# Protein Groups	Protein Group Accessions	Modifications	MH+ [Da]	q-Value	PEP	A2	XCorr A2	B2	XCorr B2	# Missed Cleavages
	SDGGYTYDTSDLAAIK	1	1	1	Q9D0I9		1676.76	0	0.0008456			High	2.78684	0
	VIVDFSSPNIAK	1	1	1	Q9D0I9		1289.71	0.001	0.007371			High	2.38784	0
	YADLSHNR	3	1	1	Q9D0I9		975.465	0.001	0.01354			High	1.78435	0
	GESFYQDR	1	1	1	Q9D0I9		1001.43	0.002	0.05803			High	2.63506	0
	LNDYIFSFDK	1	1	1	Q9D0I9	N2(Deamidated)	1262.59	0.009	0.1586			High	1.16181	0
Q80UG5-2	Isoform 2 of Septin-9 OS=Mus musculus OX=10090 GN=Sept9 - [SEPT9_MOUSE]					5.09811	8.08	3	3	334	38.5748	7.84033
	Sequence	# PSMs	# Proteins	# Protein Groups	Protein Group Accessions	Modifications	MH+ [Da]	q-Value	PEP	A2	XCorr A2	B2	XCorr B2	# Missed Cleavages
	ADTLTLEER	1	3	1	Q80UG5-2		1047.53	0.001	0.004415			High	3.08448	0
	VVNIVPVIAK	1	3	1	Q80UG5-2		1051.69	0.001	0.02978			High	2.01363	0
	FINDQYEK	1	3	1	Q80UG5-2		1056.5	0.006	0.1087			High	1.34606	0
P52480	Pyruvate kinase PKM OS=Mus musculus OX=10090 GN=Pkm PE=1 SV=4 - [KPYM_MOUSE]	6.39711	4.52	2	3	7.05827	7.91	3	3	531	57.808	7.47412
	Sequence	# PSMs	# Proteins	# Protein Groups	Protein Group Accessions	Modifications	MH+ [Da]	q-Value	PEP	A2	XCorr A2	B2	XCorr B2	# Missed Cleavages
	NTGIICTIGPASR	3	2	1	P52480	C6(Carbamidomethyl)	1359.71	0	0.0004608	High	2.48878	High	2.4717	0
	GDLGIEIPAEK	2	2	1	P52480		1141.61	0	0.001091	High	1.64425	High	2.81734	0
	GADFLVTEVENGGSLGSK	1	2	1	P52480	N11(Deamidated)	1780.86	0	0.0009295			High	1.76923	0
Q3UEB3-3	Isoform 3 of Poly(U)-binding-splicing factor PUF60 OS=Mus musculus OX=10090 GN=Puf60 - [PUF60_MOUSE]	5.98328	7.82	4	6					499	53.9947	5.32568
	Sequence	# PSMs	# Proteins	# Protein Groups	Protein Group Accessions	Modifications	MH+ [Da]	q-Value	PEP	A2	XCorr A2	B2	XCorr B2	# Missed Cleavages
	QGEEEDAEIIVK	1	3	1	Q3UEB3-3		1359.66	0	0.001846	High	2.01293			0
	VVAEVYDQER	2	3	1	Q3UEB3-3		1207.6	0.001	0.001846	High	1.32566			0
	AIQALNGR	2	3	1	Q3UEB3-3	N6(Deamidated)	843.468	0.002	0.005391	High	1.99447			0
	GYGFIEYEK	1	3	1	Q3UEB3-3		1105.52	0.002	0.002679	High	1.49447			0
P10126	Elongation factor 1-alpha 1 OS=Mus musculus OX=10090 GN=Eef1a1 PE=1 SV=3 - [EF1A1_MOUSE]	9.20844	6.06	3	4	5.22503	6.06	3	3	462	50.0821	9.01221
	Sequence	# PSMs	# Proteins	# Protein Groups	Protein Group Accessions	Modifications	MH+ [Da]	q-Value	PEP	A2	XCorr A2	B2	XCorr B2	# Missed Cleavages
	IGGIGTVPVGR	3	2	1	P10126		1025.61	0.001	0.0186	High	2.52895	High	2.64399	0
	QLIVGVNK	1	2	1	P10126		870.54	0.002	0.01177	High	2.05195			0
	QTVAVGVIK	2	2	1	P10126		914.568	0.004	0.02404	High	2.35619	High	2.58104	0
	LPLQDVYK	1	2	1	P10126		975.55	0.009	0.1587			High	1.37694	0
Q99ME9	Nucleolar GTP-binding protein 1 OS=Mus musculus OX=10090 GN=Gtpbp4 PE=1 SV=3 - [NOG1_MOUSE]					9.60388	7.73	5	5	634	74.0659	9.5249
	Sequence	# PSMs	# Proteins	# Protein Groups	Protein Group Accessions	Modifications	MH+ [Da]	q-Value	PEP	A2	XCorr A2	B2	XCorr B2	# Missed Cleavages
	QSLEYLEQVR	1	1	1	Q99ME9		1264.66	0.001	0.01537			High	2.64604	0
	ADVDVQPYAFTTK	1	1	1	Q99ME9		1454.72	0.001	0.002747			High	2.48521	0
	TLLLCGYPNVGK	1	1	1	Q99ME9	C5(Carbamidomethyl)	1334.71	0.001	0.02723			High	1.37574	0
	VNEVLNR	1	1	1	Q99ME9		843.468	0.005	0.08642			High	2.42377	0
	YGDSLYR	1	1	1	Q99ME9		873.411	0.006	0.1089			High	2.04886	0
P48678-2	Isoform C of Prelamin-A/C OS=Mus musculus OX=10090 GN=Lmna - [LMNA_MOUSE]	3.49158	4.36	2	2	5.91903	7.49	4	4	574	65.4067	6.80029
	Sequence	# PSMs	# Proteins	# Protein Groups	Protein Group Accessions	Modifications	MH+ [Da]	q-Value	PEP	A2	XCorr A2	B2	XCorr B2	# Missed Cleavages
	ITESEEVVSR	1	2	1	P48678-2		1148.58	0	0.0006102			High	2.3342	0
	SGAQASSTPLSPTR	2	2	1	P48678-2		1359.68	0.001	0.02084	High	1.82496	High	1.92281	0
	VAVEEVDEEGK	2	3	1	P48678-2		1203.58	0.001	0.02055	High	1.66662	High	1.66202	0
	LLEGEEER	1	5	3	P14733;P21619;P48678-2		974.479	0.001	0.03521			High	1.58037	0
Q8QZY1	Eukaryotic translation initiation factor 3 subunit L OS=Mus musculus OX=10090 GN=Eif3l PE=1 SV=1 - [EIF3L_MOUSE]	11.4672	7.45	5	5					564	66.5703	6.44287
	Sequence	# PSMs	# Proteins	# Protein Groups	Protein Group Accessions	Modifications	MH+ [Da]	q-Value	PEP	A2	XCorr A2	B2	XCorr B2	# Missed Cleavages
	VSGGPSLEQR	1	1	1	Q8QZY1		1029.53	0	0.001846	High	2.67224			0
	VSSDVIDQK	1	1	1	Q8QZY1		990.51	0.002	0.001846	High	2.77824			0
	VYELQASR	1	1	1	Q8QZY1		965.505	0.002	0.001846	High	2.21735			0
	TVSDLIDQK	1	1	1	Q8QZY1		1018.54	0.002	0.001846	High	2.14608			0
	FEELNR	1	1	1	Q8QZY1		807.399	0.002	0.008166	High	1.65326			0
Q8BG51	Mitochondrial Rho GTPase 1 OS=Mus musculus OX=10090 GN=Rhot1 PE=1 SV=1 - [MIRO1_MOUSE]					3.92323	7.45	5	5	631	72.1956	6.49365
	Sequence	# PSMs	# Proteins	# Protein Groups	Protein Group Accessions	Modifications	MH+ [Da]	q-Value	PEP	A2	XCorr A2	B2	XCorr B2	# Missed Cleavages
	ILLVGEPR	1	4	1	Q8BG51		896.557	0.001	0.02101			High	2.1154	0
	AEEITIPADVTPER	1	4	1	Q8BG51		1540.78	0.001	0.006908			High	1.80783	0
	LPLILVGNK	1	5	2	Q8BG51;Q8JZN7		966.635	0.001	0.0181			High	1.56009	0
	SFEYCAR	1	4	1	Q8BG51	C5(Carbamidomethyl)	932.392	0.002	0.04285			High	0.957654	0
	IPCLIVAAK	1	4	1	Q8BG51	C3(Carbamidomethyl)	984.593	0.003	0.06465			High	1.58287	0
Q8VDN2	Sodium/potassium-transporting ATPase subunit alpha-1 OS=Mus musculus OX=10090 GN=Atp1a1 PE=1 SV=1 - [AT1A1_MOUSE]					12.8187	7.43	6	6	1023	112.91	5.45264
	Sequence	# PSMs	# Proteins	# Protein Groups	Protein Group Accessions	Modifications	MH+ [Da]	q-Value	PEP	A2	XCorr A2	B2	XCorr B2	# Missed Cleavages
	SPDFTNENPLETR	1	1	1	Q8VDN2		1519.7	0	8.098e-06			High	3.08087	0
	QGAIVAVTGDGVNDSPALK	1	3	2	Q8VDN2;Q6PIC6		1811.95	0	0.0006421			High	2.5722	0
	GIVVYTGDR	1	1	1	Q8VDN2		979.52	0.001	0.02574			High	2.45324	0
	AVAGDASESALLK	1	1	1	Q8VDN2		1231.65	0.001	0.002935			High	2.39514	0
	IVEIPFNSTNK	1	1	1	Q8VDN2		1261.68	0.001	0.001885			High	2.31726	0
	NMVPQQALVIR	1	3	2	Q8VDN2;Q6PIC6	M2(Oxidation)	1284.71	0.007	0.1462			High	1.34707	0
Q3UV17	Keratin, type II cytoskeletal 2 oral OS=Mus musculus OX=10090 GN=Krt76 PE=1 SV=1 - [K22O_MOUSE]	27.4108	7.41	6	15	16.9266	5.72	4	9	594	62.806	8.42627
	Sequence	# PSMs	# Proteins	# Protein Groups	Protein Group Accessions	Modifications	MH+ [Da]	q-Value	PEP	A2	XCorr A2	B2	XCorr B2	# Missed Cleavages
	AQYEDIAQK	8	1	1	Q3UV17		1065.52	0.001	0.02087	High	2.52476	High	2.57961	0
	LLEGEECR	4	10	6	P07744;P50446;Q3UV17;P35908;Q922U2;Q8BGZ7	C7(Carbamidomethyl)	1005.47	0.001	0.001846	High	2.43141	High	2.02738	0
	KLLEGEECR	4	10	6	P07744;P50446;Q3UV17;P35908;Q922U2;Q8BGZ7	C8(Carbamidomethyl)	1133.56	0.001	0.001846	High	2.31204			1
	AEAEALYQTK	2	2	1	Q3UV17		1123.56	0.001	0.004937	High	2.1719	High	2.11734	0
	AQYEDIAQK	1	1	1	Q3UV17	Q2(Deamidated)	1066.51	0.001	0.01292			High	2.21014	0
	FASFIDK	4	19	7	P07744;P50446;Q6IFZ6;P35908;Q3UV17;Q922U2;Q8BGZ7		827.432	0.004	0.03325	High	2.16781	High	1.9595	0
	EYQELMNVK	1	6	3	P50446;Q3UV17;Q8BGZ7	M6(Oxidation)	1169.56	0.009	0.1075	High	1.72434			0
Q9D0E1-2	Isoform 2 of Heterogeneous nuclear ribonucleoprotein M OS=Mus musculus OX=10090 GN=Hnrnpm - [HNRPM_MOUSE]					8.11395	7.39	4	5	690	73.6924	8.74854
	Sequence	# PSMs	# Proteins	# Protein Groups	Protein Group Accessions	Modifications	MH+ [Da]	q-Value	PEP	A2	XCorr A2	B2	XCorr B2	# Missed Cleavages
	MGPAMGPALGAGIER	1	2	1	Q9D0E1-2	M1(Oxidation); M5(Oxidation)	1459.7	0	3.83e-06			High	3.52487	0
	FESPEVAER	1	2	1	Q9D0E1-2		1063.51	0.001	0.007941			High	2.57289	0
	MGANSLER	1	2	1	Q9D0E1-2		877.42	0.001	0.03553			High	2.01619	0
	AFITNIPFDVK	2	2	1	Q9D0E1-2		1264.69	0.003	0.06651			High	1.42767	0
O35250-2	Isoform 2 of Exocyst complex component 7 OS=Mus musculus OX=10090 GN=Exoc7 - [EXOC7_MOUSE]					11.4381	7.2	4	5	653	75.1119	6.7124
	Sequence	# PSMs	# Proteins	# Protein Groups	Protein Group Accessions	Modifications	MH+ [Da]	q-Value	PEP	A2	XCorr A2	B2	XCorr B2	# Missed Cleavages
	AVEYFQDNSPDSPELNK	2	2	1	O35250-2		1952.89	0	0.0005153			High	2.54259	0
	SELIQLVAVTQK	1	2	1	O35250-2		1328.78	0.001	0.008625			High	2.40239	0
	VTDYIAEK	1	2	1	O35250-2		938.481	0.002	0.05464			High	1.96761	0
	NLPVFQPGVK	1	2	1	O35250-2		1098.63	0.007	0.1449			High	2.01895	0
Q5SF07-2	Isoform 2 of Insulin-like growth factor 2 mRNA-binding protein 2 OS=Mus musculus OX=10090 GN=Igf2bp2 - [IF2B2_MOUSE]					9.65525	7.17	3	6	530	58.6226	8.30908
	Sequence	# PSMs	# Proteins	# Protein Groups	Protein Group Accessions	Modifications	MH+ [Da]	q-Value	PEP	A2	XCorr A2	B2	XCorr B2	# Missed Cleavages
	DQTPDENEEVIVR	1	2	1	Q5SF07-2		1543.72	0	6.043e-05			High	1.65544	0
	MVIITGPPEAQFK	2	3	2	Q9CPN8;Q5SF07-2		1430.77	0.001	0.0234			High	2.27742	0
	MVIITGPPEAQFK	2	3	2	Q9CPN8;Q5SF07-2	M1(Oxidation)	1446.76	0.001	0.003682			High	1.97826	0
	IAPAEGPDVSER	1	2	1	Q5SF07-2		1240.62	0.003	0.06363			High	1.53352	0
Q99MR8	Methylcrotonoyl-CoA carboxylase subunit alpha, mitochondrial OS=Mus musculus OX=10090 GN=Mccc1 PE=1 SV=2 - [MCCA_MOUSE]					62.7773	7.11	7	27	717	79.2934	7.82568
	Sequence	# PSMs	# Proteins	# Protein Groups	Protein Group Accessions	Modifications	MH+ [Da]	q-Value	PEP	A2	XCorr A2	B2	XCorr B2	# Missed Cleavages
	QGDEVSVHYDPMIAK	2	1	1	Q99MR8	M12(Oxidation)	1704.79	0	0.0002522			High	3.09174	0
	KSFNDDAMLIEK	5	1	1	Q99MR8	M8(Oxidation)	1426.69	0.001	0.002776			High	3.45733	1
	KSFNDDAMLIEK	2	1	1	Q99MR8		1410.69	0.001	0.006431			High	2.93114	1
	SFNDDAMLIEK	1	1	1	Q99MR8		1282.6	0.001	0.002888			High	2.8222	0
	RLNISYTR	5	1	1	Q99MR8		1022.57	0.001	0.03026			High	2.73427	1
	SFNDDAMLIEK	1	1	1	Q99MR8	M7(Oxidation)	1298.59	0.001	0.00595			High	2.56978	0
	SFNDDAMLIEK	1	1	1	Q99MR8	N3(Deamidated); M7(Oxidation)	1299.59	0.001	0.03981			High	2.0204	0
	LNISYTR	1	1	1	Q99MR8		866.473	0.001	0.03511			High	2.01278	0
	QGDEVSVHYDPMIAK	1	1	1	Q99MR8		1688.8	0.002	0.04665			High	3.15763	0
	KLGEAAVR	3	1	1	Q99MR8		843.505	0.003	0.07072			High	2.40136	1
	IGYPVMIK	2	1	1	Q99MR8		920.528	0.003	0.06628			High	2.16873	0
	IGYPVMIK	3	1	1	Q99MR8	M6(Oxidation)	936.522	0.003	0.0692			High	1.8904	0
Q3ULD5	Methylcrotonoyl-CoA carboxylase beta chain, mitochondrial OS=Mus musculus OX=10090 GN=Mccc2 PE=1 SV=1 - [MCCB_MOUSE]	5.6948	3.55	2	3	5.9269	7.1	3	4	563	61.3402	8.00146
	Sequence	# PSMs	# Proteins	# Protein Groups	Protein Group Accessions	Modifications	MH+ [Da]	q-Value	PEP	A2	XCorr A2	B2	XCorr B2	# Missed Cleavages
	FEEEGNPYYSSAR	2	1	1	Q3ULD5		1548.66	0	0.0005144	High	2.1541	High	2.16985	0
	AATGEEVSAEDLGGADLHCR	2	1	1	Q3ULD5	C19(Carbamidomethyl)	2057.92	0	2.463e-08			High	3.75705	0
	TDFGIFR	3	1	1	Q3ULD5		855.436	0.002	0.00615	High	1.80375	High	1.28357	0
Q8CIG8	Protein arginine N-methyltransferase 5 OS=Mus musculus OX=10090 GN=Prmt5 PE=1 SV=3 - [ANM5_MOUSE]					12.0441	7.06	5	6	637	72.6336	6.41748
	Sequence	# PSMs	# Proteins	# Protein Groups	Protein Group Accessions	Modifications	MH+ [Da]	q-Value	PEP	A2	XCorr A2	B2	XCorr B2	# Missed Cleavages
	VPLVAPEDLR	1	1	1	Q8CIG8		1108.64	0	9.396e-05			High	3.19241	0
	YSQYQQAIYK	1	1	1	Q8CIG8		1291.63	0.001	0.005089			High	2.59814	0
	SDLLLSGR	2	1	1	Q8CIG8		860.484	0.001	0.01693			High	2.56911	0
	DWNTLIVGK	1	1	1	Q8CIG8		1045.57	0.004	0.07245			High	1.61822	0
	EFIQEPAK	1	1	1	Q8CIG8		961.498	0.006	0.122			High	1.39569	0
Q8BMK4	Cytoskeleton-associated protein 4 OS=Mus musculus OX=10090 GN=Ckap4 PE=1 SV=2 - [CKAP4_MOUSE]					11.1186	6.96	4	7	575	63.6536	5.64307
	Sequence	# PSMs	# Proteins	# Protein Groups	Protein Group Accessions	Modifications	MH+ [Da]	q-Value	PEP	A2	XCorr A2	B2	XCorr B2	# Missed Cleavages
	DFTSLENTVEER	1	1	1	Q8BMK4		1439.66	0	2.921e-05			High	2.89832	0
	LALQALTEK	2	1	1	Q8BMK4		986.588	0.001	0.03842			High	2.21565	0
	IETNENNLESAK	2	1	1	Q8BMK4	N6(Deamidated)	1362.64	0.001	0.002422			High	1.92043	0
	IETNENNLESAK	1	1	1	Q8BMK4		1361.65	0.001	0.005305			High	1.29761	0
	ISEVLQK	1	1	1	Q8BMK4		816.483	0.006	0.1125			High	2.13407	0
Q921G7	Electron transfer flavoprotein-ubiquinone oxidoreductase, mitochondrial OS=Mus musculus OX=10090 GN=Etfdh PE=1 SV=1 - [ETFD_MOUSE]	8.49156	6.82	4	4					616	68.0476	7.57666
	Sequence	# PSMs	# Proteins	# Protein Groups	Protein Group Accessions	Modifications	MH+ [Da]	q-Value	PEP	A2	XCorr A2	B2	XCorr B2	# Missed Cleavages
	NLSIYDGPEQR	1	1	1	Q921G7		1291.63	0.001	0.001846	High	2.51583			0
	GIATNDVGIQK	1	1	1	Q921G7		1115.6	0.001	0.001846	High	2.07687			0
	GAPLNTPVTEDR	1	1	1	Q921G7		1269.64	0.002	0.001846	High	1.96462			0
	DDSIPVNR	1	1	1	Q921G7		915.452	0.002	0.002719	High	1.93424			0
Q9CXF4	TBC1 domain family member 15 OS=Mus musculus OX=10090 GN=Tbc1d15 PE=1 SV=1 - [TBC15_MOUSE]					12.136	6.71	4	6	671	76.478	5.30029
	Sequence	# PSMs	# Proteins	# Protein Groups	Protein Group Accessions	Modifications	MH+ [Da]	q-Value	PEP	A2	XCorr A2	B2	XCorr B2	# Missed Cleavages
	INQQEEPGFEVITR	1	1	1	Q9CXF4		1659.84	0.001	0.002908			High	2.51578	0
	DSSSVVEWTQAPK	1	1	1	Q9CXF4		1433.69	0.001	0.003017			High	2.12364	0
	VTNYIFDSLR	2	1	1	Q9CXF4		1227.64	0.001	0.002928			High	1.96293	0
	LLIESLEK	2	1	1	Q9CXF4		944.567	0.002	0.05136			High	1.84259	0
Q61990-2	Isoform 2 of Poly(rC)-binding protein 2 OS=Mus musculus OX=10090 GN=Pcbp2 - [PCBP2_MOUSE]					1.7471	6.65	2	2	331	34.895	8.00146
	Sequence	# PSMs	# Proteins	# Protein Groups	Protein Group Accessions	Modifications	MH+ [Da]	q-Value	PEP	A2	XCorr A2	B2	XCorr B2	# Missed Cleavages
	INISEGNCPER	1	3	1	Q61990-2	C8(Carbamidomethyl)	1288.59	0.001	0.01038			High	1.7471	0
	IANPVEGSTDR	1	3	1	Q61990-2		1158.57	0.002	0.05304			High	1.58734	0
Q99M51	Cytoplasmic protein NCK1 OS=Mus musculus OX=10090 GN=Nck1 PE=1 SV=1 - [NCK1_MOUSE]					2.28	6.63	2	2	377	42.8635	6.46826
	Sequence	# PSMs	# Proteins	# Protein Groups	Protein Group Accessions	Modifications	MH+ [Da]	q-Value	PEP	A2	XCorr A2	B2	XCorr B2	# Missed Cleavages
	DSESSPNDFSVSLK	1	1	1	Q99M51		1511.69	0	0.0009295			High	2.28	0
	APIFTSEQGEK	1	1	1	Q99M51		1206.6	0.006	0.1307			High	1.55658	0
P80313	T-complex protein 1 subunit eta OS=Mus musculus OX=10090 GN=Cct7 PE=1 SV=1 - [TCPH_MOUSE]	6.16875	6.62	4	4					544	59.6141	7.84033
	Sequence	# PSMs	# Proteins	# Protein Groups	Protein Group Accessions	Modifications	MH+ [Da]	q-Value	PEP	A2	XCorr A2	B2	XCorr B2	# Missed Cleavages
	ALEIIPR	1	1	1	P80313		811.504	0.002	0.00579	High	2.19534			0
	QQLLIGAYAK	1	1	1	P80313		1104.64	0.002	0.002712	High	2.16452			0
	GGAEQFMEETER	1	1	1	P80313	M7(Oxidation)	1399.58	0.002	0.001846	High	1.80888			0
	VPEEDLK	1	1	1	P80313		829.43	0.008	0.06456	High	1.26275			0
Q9Z0E0-2	Isoform 2 of Neurochondrin OS=Mus musculus OX=10090 GN=Ncdn - [NCDN_MOUSE]					9.21402	6.6	4	6	712	77.2549	5.5415
	Sequence	# PSMs	# Proteins	# Protein Groups	Protein Group Accessions	Modifications	MH+ [Da]	q-Value	PEP	A2	XCorr A2	B2	XCorr B2	# Missed Cleavages
	LLSTSPALQGTPASR	2	2	1	Q9Z0E0-2		1498.82	0	0.0003096			High	2.34602	0
	LQAGEETASHYR	2	2	1	Q9Z0E0-2		1361.64	0.001	0.002408			High	2.72766	0
	EAEPDLLAVLR	1	2	1	Q9Z0E0-2		1225.68	0.003	0.06537			High	1.75063	0
	EGAPSLLCK	1	2	1	Q9Z0E0-2	C8(Carbamidomethyl)	974.498	0.006	0.1023			High	2.38971	0
Q64213-2	Isoform CW17E of Splicing factor 1 OS=Mus musculus OX=10090 GN=Sf1 - [SF01_MOUSE]					8.92387	6.57	3	4	548	59.6189	9.42236
	Sequence	# PSMs	# Proteins	# Protein Groups	Protein Group Accessions	Modifications	MH+ [Da]	q-Value	PEP	A2	XCorr A2	B2	XCorr B2	# Missed Cleavages
	FQRPGDPQSAQDK	2	3	1	Q64213-2		1473.71	0	0.0005862			High	2.48806	0
	SITNTTVCTK	1	3	1	Q64213-2	C8(Carbamidomethyl)	1124.56	0.001	0.0171			High	2.25874	0
	QGIETPEDQNDLR	1	3	1	Q64213-2		1514.71	0.001	0.02231			High	1.72254	0
C0HKD9	Microfibrillar-associated protein 1B OS=Mus musculus OX=10090 GN=Mfap1b PE=1 SV=1 - [MFA1B_MOUSE]	1.96473	6.38	2	2					439	51.9227	4.98291
	Sequence	# PSMs	# Proteins	# Protein Groups	Protein Group Accessions	Modifications	MH+ [Da]	q-Value	PEP	A2	XCorr A2	B2	XCorr B2	# Missed Cleavages
	ISEDVEER	1	1	1	C0HKD9		976.459	0.002	0.0144	High	1.96473			0
	AKEQEAEPEEQEEDSSSDPR	1	1	1	C0HKD9	Q11(Deamidated)	2290.96	0.008	0.07789	High	1.97576			1
P48962	ADP/ATP translocase 1 OS=Mus musculus OX=10090 GN=Slc25a4 PE=1 SV=4 - [ADT1_MOUSE]					4.32817	6.38	2	2	298	32.8831	9.71533
	Sequence	# PSMs	# Proteins	# Protein Groups	Protein Group Accessions	Modifications	MH+ [Da]	q-Value	PEP	A2	XCorr A2	B2	XCorr B2	# Missed Cleavages
	AAYFGVYDTAK	1	1	1	P48962		1205.58	0	0.0011			High	1.97273	0
	TAVAPIER	1	2	2	P48962;P51881		856.489	0.001	0.01348			High	2.35544	0
O88448	Kinesin light chain 2 OS=Mus musculus OX=10090 GN=Klc2 PE=1 SV=1 - [KLC2_MOUSE]					6.16148	6.34	4	4	599	66.6214	7.21045
	Sequence	# PSMs	# Proteins	# Protein Groups	Protein Group Accessions	Modifications	MH+ [Da]	q-Value	PEP	A2	XCorr A2	B2	XCorr B2	# Missed Cleavages
	LSQDEIVLGTK	1	1	1	O88448		1202.66	0.001	0.00247			High	2.18962	0
	YEVAVPLCK	1	2	2	O88448;Q9DBS5	C8(Carbamidomethyl)	1078.56	0.001	0.03934			High	2.1262	0
	ALEIYATR	1	1	1	O88448		936.515	0.001	0.03709			High	1.84566	0
	LGPDDPNVAK	1	1	1	O88448		1025.52	0.002	0.05512			High	1.0262	0
P61620	Protein transport protein Sec61 subunit alpha isoform 1 OS=Mus musculus OX=10090 GN=Sec61a1 PE=1 SV=2 - [S61A1_MOUSE]					4.71007	6.3	3	3	476	52.2305	8.06006
	Sequence	# PSMs	# Proteins	# Protein Groups	Protein Group Accessions	Modifications	MH+ [Da]	q-Value	PEP	A2	XCorr A2	B2	XCorr B2	# Missed Cleavages
	AFSPTTVNTGR	1	1	1	P61620		1150.59	0	0.001308			High	2.5991	0
	IIEVGDTPK	1	1	1	P61620		971.541	0.001	0.01107			High	2.11098	0
	ETSMVHELNR	1	1	1	P61620	M4(Oxidation)	1231.57	0.004	0.07625			High	0.85677	0
Q8R050-2	Isoform 2 of Eukaryotic peptide chain release factor GTP-binding subunit ERF3A OS=Mus musculus OX=10090 GN=Gspt1 - [ERF3A_MOUSE]					9.63175	6.3	4	4	635	68.4828	5.21143
	Sequence	# PSMs	# Proteins	# Protein Groups	Protein Group Accessions	Modifications	MH+ [Da]	q-Value	PEP	A2	XCorr A2	B2	XCorr B2	# Missed Cleavages
	MDDPTVNWSNER	1	2	1	Q8R050-2	M1(Oxidation)	1479.61	0	0.0001334			High	2.66028	0
	TAGTICLETFK	1	3	1	Q8R050-2	C6(Carbamidomethyl)	1240.62	0	0.00123			High	2.18505	0
	ENLSAAFSR	1	2	1	Q8R050-2		994.494	0.001	0.008369			High	2.75542	0
	QDQVCIAR	1	3	1	Q8R050-2	C5(Carbamidomethyl)	989.48	0.001	0.009292			High	2.03099	0
Q8JZN7	Mitochondrial Rho GTPase 2 OS=Mus musculus OX=10090 GN=Rhot2 PE=1 SV=1 - [MIRO2_MOUSE]					7.00413	6.13	3	5	620	69.027	5.99854
	Sequence	# PSMs	# Proteins	# Protein Groups	Protein Group Accessions	Modifications	MH+ [Da]	q-Value	PEP	A2	XCorr A2	B2	XCorr B2	# Missed Cleavages
	AVLHPTAPLYDPEAK	3	1	1	Q8JZN7		1621.86	0	0.001554			High	2.74327	0
	LPIILVGNK	1	5	2	Q8BG51;Q8JZN7		966.635	0.001	0.0181			High	1.56009	0
	AEEITIPADVTPEK	1	1	1	Q8JZN7		1512.78	0.002	0.05309			High	2.0584	0
Q91YQ5	Dolichyl-diphosphooligosaccharide--protein glycosyltransferase subunit 1 OS=Mus musculus OX=10090 GN=Rpn1 PE=1 SV=1 - [RPN1_MOUSE]					6.28342	6.09	5	5	608	68.4857	6.45557
	Sequence	# PSMs	# Proteins	# Protein Groups	Protein Group Accessions	Modifications	MH+ [Da]	q-Value	PEP	A2	XCorr A2	B2	XCorr B2	# Missed Cleavages
	LKTEGSDLCDR	1	1	1	Q91YQ5	C9(Carbamidomethyl)	1293.61	0.001	0.005315			High	2.60409	1
	DISTLNSGK	1	1	1	Q91YQ5	N6(Deamidated)	935.467	0.002	0.05076			High	1.68566	0
	HFDETVNR	1	1	1	Q91YQ5		1017.48	0.005	0.09327			High	1.99366	0
	DTYLENEK	1	1	1	Q91YQ5		1011.46	0.005	0.08721			High	1.5551	0
	DISTLNSGKK	1	1	1	Q91YQ5		1062.58	0.006	0.1166			High	1.39219	1
P09405	Nucleolin OS=Mus musculus OX=10090 GN=Ncl PE=1 SV=2 - [NUCL_MOUSE]					10.792	6.08	4	5	707	76.6768	4.75439
	Sequence	# PSMs	# Proteins	# Protein Groups	Protein Group Accessions	Modifications	MH+ [Da]	q-Value	PEP	A2	XCorr A2	B2	XCorr B2	# Missed Cleavages
	GLSEDTTEETLK	1	1	1	P09405		1322.63	0	0.001653			High	2.81745	0
	NDLAVVDVR	1	1	1	P09405		1000.54	0.001	0.003172			High	3.19655	0
	NDLAVVDVR	1	1	1	P09405	N1(Deamidated)	1001.53	0.001	0.009602			High	2.54641	0
	GIAYIEFK	1	1	1	P09405		940.514	0.004	0.07216			High	2.23156	0
	GFGFVDFNSEEDAK	1	1	1	P09405		1561.68	0.004	0.07336			High	1.0023	0
P46061	Ran GTPase-activating protein 1 OS=Mus musculus OX=10090 GN=Rangap1 PE=1 SV=2 - [RAGP1_MOUSE]	6.91142	3.9	2	3	2.47425	4.07	2	2	589	63.4914	4.67822
	Sequence	# PSMs	# Proteins	# Protein Groups	Protein Group Accessions	Modifications	MH+ [Da]	q-Value	PEP	A2	XCorr A2	B2	XCorr B2	# Missed Cleavages
	LEGNTVGVEAAR	2	1	1	P46061		1215.63	0	4.517e-05	High	2.46427	High	2.47425	0
	LEGNTVGVEAAR	1	1	1	P46061	N4(Deamidated)	1216.62	0	0.001846	High	1.98462			0
	VINLNDNTFTEK	1	1	1	P46061		1407.71	0.003	0.06604			High	1.07956	0
	TQVAGGQLSFK	1	1	1	P46061		1135.61	0.008	0.07675	High	2.46253			0
Q9JHS4	ATP-dependent Clp protease ATP-binding subunit clpX-like, mitochondrial OS=Mus musculus OX=10090 GN=Clpx PE=1 SV=2 - [CLPX_MOUSE]	4.71426	5.84	3	3					634	69.1857	7.7085
	Sequence	# PSMs	# Proteins	# Protein Groups	Protein Group Accessions	Modifications	MH+ [Da]	q-Value	PEP	A2	XCorr A2	B2	XCorr B2	# Missed Cleavages
	DVGGEGVQQGLLK	1	1	1	Q9JHS4		1299.69	0	0.001537	High	3.00155			0
	SNILLLGPTGSGK	1	1	1	Q9JHS4		1256.72	0.004	0.03339	High	1.7127			0
	LLQDANYNVEK	1	1	1	Q9JHS4		1306.66	0.009	0.09384	High	1.23985			0
P80316	T-complex protein 1 subunit epsilon OS=Mus musculus OX=10090 GN=Cct5 PE=1 SV=1 - [TCPE_MOUSE]	12.8836	5.73	3	6					541	59.5859	6.02393
	Sequence	# PSMs	# Proteins	# Protein Groups	Protein Group Accessions	Modifications	MH+ [Da]	q-Value	PEP	A2	XCorr A2	B2	XCorr B2	# Missed Cleavages
	IADGYEQAAR	1	1	1	P80316		1093.53	0	0.0007826	High	2.97989			0
	TSLGPNGLDK	3	1	1	P80316	N6(Deamidated)	1002.51	0.001	0.001846	High	2.20885			0
	QQISLATQMVR	1	1	1	P80316	M9(Oxidation)	1290.68	0.002	0.001846	High	2.1777			0
	TSLGPNGLDK	1	1	1	P80316		1001.53	0.004	0.03822	High	1.70139			0
Q8JZM7	Parafibromin OS=Mus musculus OX=10090 GN=Cdc73 PE=1 SV=1 - [CDC73_MOUSE]	5.79621	5.65	3	3					531	60.5391	9.61279
	Sequence	# PSMs	# Proteins	# Protein Groups	Protein Group Accessions	Modifications	MH+ [Da]	q-Value	PEP	A2	XCorr A2	B2	XCorr B2	# Missed Cleavages
	EGIVQTEQIR	1	1	1	Q8JZM7		1172.62	0.002	0.004019	High	2.04885			0
	AADEVLAEAK	1	1	1	Q8JZM7		1016.53	0.002	0.001846	High	1.93335			0
	SAPLEIGLQR	1	1	1	Q8JZM7		1083.62	0.002	0.001846	High	1.81401			0
P14824	Annexin A6 OS=Mus musculus OX=10090 GN=Anxa6 PE=1 SV=3 - [ANXA6_MOUSE]					8.23174	5.65	4	4	673	75.8374	5.50342
	Sequence	# PSMs	# Proteins	# Protein Groups	Protein Group Accessions	Modifications	MH+ [Da]	q-Value	PEP	A2	XCorr A2	B2	XCorr B2	# Missed Cleavages
	DAFVAIVQSVK	1	1	1	P14824		1176.66	0	0.0008752			High	2.58885	0
	SEIDLLNIR	1	1	1	P14824		1072.6	0.001	0.03151			High	1.73249	0
	GELSGDFEK	1	1	1	P14824		981.451	0.002	0.04209			High	2.19421	0
	STPEYFAER	1	1	1	P14824		1099.5	0.002	0.04384			High	1.71619	0
Q5EG47	5'-AMP-activated protein kinase catalytic subunit alpha-1 OS=Mus musculus OX=10090 GN=Prkaa1 PE=1 SV=2 - [AAPK1_MOUSE]	8.01857	5.55	3	4					559	63.8885	8.11865
	Sequence	# PSMs	# Proteins	# Protein Groups	Protein Group Accessions	Modifications	MH+ [Da]	q-Value	PEP	A2	XCorr A2	B2	XCorr B2	# Missed Cleavages
	SIDDEITEAK	1	1	1	Q5EG47		1120.54	0.001	0.001846	High	2.03443			0
	HTLDELNPQK	2	1	1	Q5EG47		1194.61	0.002	0.003137	High	2.53164			0
	MSLQLYQVDSR	1	1	1	Q5EG47	M1(Oxidation)	1355.66	0.002	0.004073	High	1.7206			0
Q8R5H6	Wiskott-Aldrich syndrome protein family member 1 OS=Mus musculus OX=10090 GN=Wasf1 PE=1 SV=2 - [WASF1_MOUSE]					7.70667	5.55	3	4	559	61.4708	6.3667
	Sequence	# PSMs	# Proteins	# Protein Groups	Protein Group Accessions	Modifications	MH+ [Da]	q-Value	PEP	A2	XCorr A2	B2	XCorr B2	# Missed Cleavages
	IENDVATILSR	1	1	1	Q8R5H6		1230.67	0	5.537e-05			High	2.89676	0
	SSTIQDQQLFDR	1	1	1	Q8R5H6		1437.69	0	0.0004247			High	2.88705	0
	IENDVATILSR	1	1	1	Q8R5H6	N3(Deamidated)	1231.65	0	0.001402			High	1.92285	0
	SVLLEAIR	1	1	1	Q8R5H6		900.551	0.003	0.0698			High	1.52544	0
Q9EP69	Phosphatidylinositide phosphatase SAC1 OS=Mus musculus OX=10090 GN=Sacm1l PE=1 SV=1 - [SAC1_MOUSE]	4.33219	4.09	3	3	1.83989	2.9	2	2	587	66.9009	7.29834
	Sequence	# PSMs	# Proteins	# Protein Groups	Protein Group Accessions	Modifications	MH+ [Da]	q-Value	PEP	A2	XCorr A2	B2	XCorr B2	# Missed Cleavages
	LEEQDEFEK	2	1	1	Q9EP69		1166.52	0.001	0.01238	High	2.23873	High	1.59185	0
	SLQAQLQR	1	1	1	Q9EP69		943.531	0.002	0.01832	High	2.09346			0
	NNFSDGFR	1	1	1	Q9EP69		956.42	0.003	0.05968			High	1.83989	0
	ASFVQTR	1	1	1	Q9EP69		808.431	0.005	0.0491	High	1.42428			0
Q9DC51	Guanine nucleotide-binding protein G(k) subunit alpha OS=Mus musculus OX=10090 GN=Gnai3 PE=1 SV=3 - [GNAI3_MOUSE]	1.82287	5.37	2	2					354	40.5122	5.69385
	Sequence	# PSMs	# Proteins	# Protein Groups	Protein Group Accessions	Modifications	MH+ [Da]	q-Value	PEP	A2	XCorr A2	B2	XCorr B2	# Missed Cleavages
	DGGVQACFSR	1	1	1	Q9DC51	C7(Carbamidomethyl)	1096.48	0	0.001846	High	1.82287			0
	LFDSICNNK	1	1	1	Q9DC51	C6(Carbamidomethyl)	1110.52	0.001	0.001846	High	1.25204			0
Q8VEM8	Phosphate carrier protein, mitochondrial OS=Mus musculus OX=10090 GN=Slc25a3 PE=1 SV=1 - [MPCP_MOUSE]	3.31698	5.32	2	2					357	39.6065	9.26123
	Sequence	# PSMs	# Proteins	# Protein Groups	Protein Group Accessions	Modifications	MH+ [Da]	q-Value	PEP	A2	XCorr A2	B2	XCorr B2	# Missed Cleavages
	IQTQPGYANTLR	1	1	1	Q8VEM8		1361.72	0.002	0.004544	High	1.61641			0
	TVEALYK	1	1	1	Q8VEM8		823.456	0.008	0.06322	High	1.70057			0
Q8K363	ATP-dependent RNA helicase DDX18 OS=Mus musculus OX=10090 GN=Ddx18 PE=1 SV=1 - [DDX18_MOUSE]					4.76794	5.3	3	3	660	74.1343	9.5249
	Sequence	# PSMs	# Proteins	# Protein Groups	Protein Group Accessions	Modifications	MH+ [Da]	q-Value	PEP	A2	XCorr A2	B2	XCorr B2	# Missed Cleavages
	NGTGVLILSPTR	1	1	1	Q8K363	N1(Deamidated)	1228.69	0	0.0003666			High	2.86976	0
	NLQCLVIDEADR	1	1	1	Q8K363	C4(Carbamidomethyl)	1445.71	0	0.001405			High	1.89818	0
	QTMLFSATQTR	1	1	1	Q8K363	M3(Oxidation)	1299.64	0.001	0.01429			High	1.51716	0
Q60864	Stress-induced-phosphoprotein 1 OS=Mus musculus OX=10090 GN=Stip1 PE=1 SV=1 - [STIP1_MOUSE]	9.45551	5.16	3	4					543	62.5424	6.80029
	Sequence	# PSMs	# Proteins	# Protein Groups	Protein Group Accessions	Modifications	MH+ [Da]	q-Value	PEP	A2	XCorr A2	B2	XCorr B2	# Missed Cleavages
	DPQALSEHLK	2	1	1	Q60864		1137.59	0.001	0.001846	High	2.60704			0
	ALDLDSSCK	1	1	1	Q60864	C8(Carbamidomethyl)	1008.47	0.002	0.004437	High	2.45369			0
	AAALEFLNR	1	1	1	Q60864		1004.55	0.002	0.001846	High	2.18531			0
Q7TMK9-2	Isoform 2 of Heterogeneous nuclear ribonucleoprotein Q OS=Mus musculus OX=10090 GN=Syncrip - [HNRPQ_MOUSE]					6.7588	5.16	3	3	562	62.6333	7.56201
	Sequence	# PSMs	# Proteins	# Protein Groups	Protein Group Accessions	Modifications	MH+ [Da]	q-Value	PEP	A2	XCorr A2	B2	XCorr B2	# Missed Cleavages
	TGYTLDVTTGQR	1	2	1	Q7TMK9-2		1311.65	0	0.0006369			High	3.43203	0
	AGPIWDLR	1	2	1	Q7TMK9-2		927.503	0.005	0.08768			High	1.71215	0
	EQILEEFSK	1	2	1	Q7TMK9-2		1122.57	0.005	0.09113			High	1.61463	0
P27612	Phospholipase A-2-activating protein OS=Mus musculus OX=10090 GN=Plaa PE=1 SV=4 - [PLAP_MOUSE]					3.85057	5.16	3	3	794	87.1656	6.13818
	Sequence	# PSMs	# Proteins	# Protein Groups	Protein Group Accessions	Modifications	MH+ [Da]	q-Value	PEP	A2	XCorr A2	B2	XCorr B2	# Missed Cleavages
	DFVTTAEDR	1	1	1	P27612		1053.48	0.001	0.02966			High	2.06892	0
	IGDVVGSSGANQQTSGK	1	1	1	P27612		1604.79	0.001	0.002174			High	1.78165	0
	TGDLGDINAEQLPGR	1	1	1	P27612		1555.77	0.001	0.004496			High	1.49581	0
P07744	Keratin, type II cytoskeletal 4 OS=Mus musculus OX=10090 GN=Krt4 PE=1 SV=2 - [K2C4_MOUSE]	14.8765	3.05	3	9	7.84516	4.95	3	4	525	56.2484	8.14795
	Sequence	# PSMs	# Proteins	# Protein Groups	Protein Group Accessions	Modifications	MH+ [Da]	q-Value	PEP	A2	XCorr A2	B2	XCorr B2	# Missed Cleavages
	LLEGEECR	4	10	6	P07744;P50446;Q3UV17;P35908;Q922U2;Q8BGZ7	C7(Carbamidomethyl)	1005.47	0.001	0.001846	High	2.43141	High	2.02738	0
	KLLEGEECR	4	10	6	P07744;P50446;Q3UV17;P35908;Q922U2;Q8BGZ7	C8(Carbamidomethyl)	1133.56	0.001	0.001846	High	2.31204			1
	TAAENDFVVLK	1	1	1	P07744		1206.64	0.001	0.02639			High	1.82716	0
	FASFIDK	4	19	7	P07744;P50446;Q6IFZ6;P35908;Q3UV17;Q922U2;Q8BGZ7		827.432	0.004	0.03325	High	2.16781	High	1.9595	0
Q9WV34	MAGUK p55 subfamily member 2 OS=Mus musculus OX=10090 GN=Mpp2 PE=1 SV=1 - [MPP2_MOUSE]	3.92167	5.07	3	3					552	61.5168	6.44287
	Sequence	# PSMs	# Proteins	# Protein Groups	Protein Group Accessions	Modifications	MH+ [Da]	q-Value	PEP	A2	XCorr A2	B2	XCorr B2	# Missed Cleavages
	EGQGYSFVSR	1	2	1	Q9WV34		1129.53	0.001	0.001846	High	1.90251			0
	QLTEADLR	1	2	1	Q9WV34		945.502	0.002	0.00365	High	2.01916			0
	VEGGELVIAR	1	2	1	Q9WV34		1042.59	0.005	0.04889	High	1.58124			0
O88967	ATP-dependent zinc metalloprotease YME1L1 OS=Mus musculus OX=10090 GN=Yme1l1 PE=1 SV=1 - [YMEL1_MOUSE]	6.01009	5.03	3	4					715	79.9778	8.96826
	Sequence	# PSMs	# Proteins	# Protein Groups	Protein Group Accessions	Modifications	MH+ [Da]	q-Value	PEP	A2	XCorr A2	B2	XCorr B2	# Missed Cleavages
	TTTGLDSAVDPVQMK	1	1	1	O88967	M14(Oxidation)	1578.77	0.001	0.001846	High	2.50274			0
	GILLVGPPGTGK	2	1	1	O88967		1108.67	0.002	0.009949	High	1.87811			0
	TGFAEGFLK	1	1	1	O88967		969.504	0.009	0.09804	High	1.10126			0
Q9Z1M8	Protein Red OS=Mus musculus OX=10090 GN=Ik PE=1 SV=2 - [RED_MOUSE]					7.49655	5.03	3	4	557	65.5758	6.63916
	Sequence	# PSMs	# Proteins	# Protein Groups	Protein Group Accessions	Modifications	MH+ [Da]	q-Value	PEP	A2	XCorr A2	B2	XCorr B2	# Missed Cleavages
	NELFLPGR	1	1	1	Q9Z1M8		945.515	0.001	0.01938			High	2.04605	0
	GLDFALLQK	1	1	1	Q9Z1M8		1004.58	0.001	0.03121			High	1.86372	0
	EYNEDEDPAAR	1	1	1	Q9Z1M8		1308.53	0.001	0.007081			High	1.83191	0
	NELFLPGR	1	1	1	Q9Z1M8	N1(Deamidated)	946.5	0.001	0.02149			High	1.75487	0
P02787	cRAP TRFE_HUMAN Serotransferrin OS=Homo sapiens GN=TF PE=1 SV=3					4.02113	5.01	3	3	698	76.9996	7.12256
	Sequence	# PSMs	# Proteins	# Protein Groups	Protein Group Accessions	Modifications	MH+ [Da]	q-Value	PEP	A2	XCorr A2	B2	XCorr B2	# Missed Cleavages
	SVIPSDGPSVACVK	1	1	1	P02787	C12(Carbamidomethyl)	1415.72	0	0.0005119			High	2.33802	0
	EGYYGYTGAFR	1	1	1	P02787		1283.57	0.001	0.0206			High	1.68311	0
	DSGFQMNQLR	1	1	1	P02787	M6(Oxidation)	1211.55	0.006	0.1006			High	1.3475	0
Q8BJ05-2	Isoform 2 of Zinc finger CCCH domain-containing protein 14 OS=Mus musculus OX=10090 GN=Zc3h14 - [ZC3HE_MOUSE]					5.37687	5.01	3	3	579	64.8965	8.14795
	Sequence	# PSMs	# Proteins	# Protein Groups	Protein Group Accessions	Modifications	MH+ [Da]	q-Value	PEP	A2	XCorr A2	B2	XCorr B2	# Missed Cleavages
	QTLPVAPR	1	3	1	Q8BJ05-2		881.517	0.001	0.004973			High	1.97839	0
	AISEAQESVTK	1	3	1	Q8BJ05-2		1162.6	0.001	0.01038			High	1.6808	0
	SVTTEPSSLK	1	3	1	Q8BJ05-2		1048.55	0.008	0.1542			High	1.71768	0
Q9ERK4	Exportin-2 OS=Mus musculus OX=10090 GN=Cse1l PE=1 SV=1 - [XPO2_MOUSE]					8.47959	4.94	4	4	971	110.384	5.77002
	Sequence	# PSMs	# Proteins	# Protein Groups	Protein Group Accessions	Modifications	MH+ [Da]	q-Value	PEP	A2	XCorr A2	B2	XCorr B2	# Missed Cleavages
	DLEGSDIDTR	1	1	1	Q9ERK4		1120.51	0	0.001654			High	2.67969	0
	AADEEAFEDNSEEYIR	1	1	1	Q9ERK4		1887.79	0	0.0001065			High	2.00805	0
	SQICDNAALYAQK	1	1	1	Q9ERK4	C4(Carbamidomethyl)	1481.71	0	9.864e-05			High	1.8579	0
	TGNIPALVR	1	1	1	Q9ERK4		940.555	0.001	0.02506			High	1.93394	0
Q9DBG6	Dolichyl-diphosphooligosaccharide--protein glycosyltransferase subunit 2 OS=Mus musculus OX=10090 GN=Rpn2 PE=1 SV=1 - [RPN2_MOUSE]	9.52378	4.91	3	4	6.97932	4.91	3	3	631	69.02	5.80811
	Sequence	# PSMs	# Proteins	# Protein Groups	Protein Group Accessions	Modifications	MH+ [Da]	q-Value	PEP	A2	XCorr A2	B2	XCorr B2	# Missed Cleavages
	TGQEVVFVAEPDNK	2	1	1	Q9DBG6		1532.76	0	3.166e-05	High	2.59231	High	3.0404	0
	YIANTVELR	3	1	1	Q9DBG6		1078.59	0.001	0.001846	High	2.5922	High	1.86857	0
	FELDTSER	2	1	1	Q9DBG6		996.463	0.002	0.002425	High	2.22906	High	2.07035	0
Q5XJY5	Coatomer subunit delta OS=Mus musculus OX=10090 GN=Arcn1 PE=1 SV=2 - [COPD_MOUSE]	3.52654	4.89	3	3					511	57.1932	6.21436
	Sequence	# PSMs	# Proteins	# Protein Groups	Protein Group Accessions	Modifications	MH+ [Da]	q-Value	PEP	A2	XCorr A2	B2	XCorr B2	# Missed Cleavages
	VTQVDGNSPVR	1	1	1	Q5XJY5		1171.61	0.002	0.001846	High	1.91316			0
	ITLTCGR	1	1	1	Q5XJY5	C5(Carbamidomethyl)	820.434	0.002	0.00529	High	1.61338			0
	VIPEYCR	1	1	1	Q5XJY5	C6(Carbamidomethyl)	936.46	0.002	0.002439	High	1.22446			0
P41216	Long-chain-fatty-acid--CoA ligase 1 OS=Mus musculus OX=10090 GN=Acsl1 PE=1 SV=2 - [ACSL1_MOUSE]					5.85102	4.86	3	3	699	77.9014	7.15186
	Sequence	# PSMs	# Proteins	# Protein Groups	Protein Group Accessions	Modifications	MH+ [Da]	q-Value	PEP	A2	XCorr A2	B2	XCorr B2	# Missed Cleavages
	GIQVSNNGPCLGSR	1	1	1	P41216	N7(Deamidated); C10(Carbamidomethyl)	1459.7	0	0.0006406			High	2.50982	0
	LAQGEYIAPEK	1	1	1	P41216		1218.63	0.001	0.01956			High	1.66288	0
	LLLEGVENK	1	1	1	P41216		1014.58	0.007	0.1477			High	1.67832	0
Q8K2T8	RNA polymerase II-associated factor 1 homolog OS=Mus musculus OX=10090 GN=Paf1 PE=1 SV=1 - [PAF1_MOUSE]					4.70905	4.86	2	2	535	60.4814	4.65283
	Sequence	# PSMs	# Proteins	# Protein Groups	Protein Group Accessions	Modifications	MH+ [Da]	q-Value	PEP	A2	XCorr A2	B2	XCorr B2	# Missed Cleavages
	IDPNVLLDPADEK	1	1	1	Q8K2T8		1438.74	0	0.001468			High	2.05937	0
	LLEEEIQAPTSSK	1	1	1	Q8K2T8		1444.75	0.001	0.001774			High	2.64967	0
Q80WJ7	Protein LYRIC OS=Mus musculus OX=10090 GN=Mtdh PE=1 SV=1 - [LYRIC_MOUSE]					5.70293	4.84	2	4	579	63.8077	9.33447
	Sequence	# PSMs	# Proteins	# Protein Groups	Protein Group Accessions	Modifications	MH+ [Da]	q-Value	PEP	A2	XCorr A2	B2	XCorr B2	# Missed Cleavages
	SWQDELAQQAEEGSAR	2	1	1	Q80WJ7		1804.81	0	1.865e-05			High	2.29339	0
	TELGLDLGLEPK	2	1	1	Q80WJ7		1284.71	0.001	0.009798			High	1.77617	0
Q9QYI3	DnaJ homolog subfamily C member 7 OS=Mus musculus OX=10090 GN=Dnajc7 PE=1 SV=2 - [DNJC7_MOUSE]	5.2559	4.66	2	2					494	56.4396	6.49365
	Sequence	# PSMs	# Proteins	# Protein Groups	Protein Group Accessions	Modifications	MH+ [Da]	q-Value	PEP	A2	XCorr A2	B2	XCorr B2	# Missed Cleavages
	EALGDAQQSVR	1	1	1	Q9QYI3		1173.58	0	0.001846	High	2.77919			0
	MDSTNADALYVR	1	1	1	Q9QYI3	M1(Oxidation)	1371.62	0	6.71e-06	High	2.47671			0
P14685	26S proteasome non-ATPase regulatory subunit 3 OS=Mus musculus OX=10090 GN=Psmd3 PE=1 SV=3 - [PSMD3_MOUSE]	5.93472	4.53	3	3					530	60.6803	8.44092
	Sequence	# PSMs	# Proteins	# Protein Groups	Protein Group Accessions	Modifications	MH+ [Da]	q-Value	PEP	A2	XCorr A2	B2	XCorr B2	# Missed Cleavages
	YLYYTGR	1	1	1	P14685		935.463	0.004	0.03472	High	1.825			0
	EMIDIYSTR	1	1	1	P14685	M2(Oxidation)	1143.54	0.008	0.07188	High	1.89871			0
	ALDLVAAK	1	1	1	P14685		800.488	0.009	0.09335	High	2.21101			0
P40142	Transketolase OS=Mus musculus OX=10090 GN=Tkt PE=1 SV=1 - [TKT_MOUSE]					4.9975	4.49	2	2	623	67.5876	7.50342
	Sequence	# PSMs	# Proteins	# Protein Groups	Protein Group Accessions	Modifications	MH+ [Da]	q-Value	PEP	A2	XCorr A2	B2	XCorr B2	# Missed Cleavages
	ILATPPQEDAPSVDIANIR	1	1	1	P40142		2020.07	0	0.0007923			High	2.97942	0
	IIALDGDTK	1	1	1	P40142		945.524	0.006	0.1176			High	2.01808	0
Q5SVQ0-4	Isoform 4 of Histone acetyltransferase KAT7 OS=Mus musculus OX=10090 GN=Kat7 - [KAT7_MOUSE]					0	4.48	2	2	581	66.8743	8.71924
	Sequence	# PSMs	# Proteins	# Protein Groups	Protein Group Accessions	Modifications	MH+ [Da]	q-Value	PEP	A2	XCorr A2	B2	XCorr B2	# Missed Cleavages
	SQQQPTPVTPK	1	4	1	Q5SVQ0-4		1210.64	0.005	0.09478			High	1.26391	0
	SSGSETEQVVDFSDR	1	4	1	Q5SVQ0-4	Q8(Deamidated)	1643.71	0.007	0.1435			High	1.13535	0
Q99N57	RAF proto-oncogene serine/threonine-protein kinase OS=Mus musculus OX=10090 GN=Raf1 PE=1 SV=2 - [RAF1_MOUSE]					4.31081	4.48	3	3	648	72.8708	9.15869
	Sequence	# PSMs	# Proteins	# Protein Groups	Protein Group Accessions	Modifications	MH+ [Da]	q-Value	PEP	A2	XCorr A2	B2	XCorr B2	# Missed Cleavages
	IGSGSFGTVYK	1	3	1	Q99N57		1115.57	0.002	0.05052			High	2.39894	0
	NEVAVLR	1	3	1	Q99N57		800.462	0.002	0.05089			High	1.91187	0
	GLQPECCAVFR	1	2	1	Q99N57	C6(Carbamidomethyl); C7(Carbamidomethyl)	1336.62	0.005	0.08918			High	0.992468	0
P36916-2	Isoform 2 of Guanine nucleotide-binding protein-like 1 OS=Mus musculus OX=10090 GN=Gnl1 - [GNL1_MOUSE]					1.90094	4.42	2	2	430	47.3727	4.84326
	Sequence	# PSMs	# Proteins	# Protein Groups	Protein Group Accessions	Modifications	MH+ [Da]	q-Value	PEP	A2	XCorr A2	B2	XCorr B2	# Missed Cleavages
	ALGPEQLLR	1	2	1	P36916-2		996.583	0.001	0.03895			High	1.20612	0
	SSLINGLVGR	1	2	1	P36916-2	N5(Deamidated)	1016.57	0.004	0.07178			High	1.90094	0
Q8R1Q8	Cytoplasmic dynein 1 light intermediate chain 1 OS=Mus musculus OX=10090 GN=Dync1li1 PE=1 SV=1 - [DC1L1_MOUSE]	0	4.4	2	2					523	56.5791	6.41748
	Sequence	# PSMs	# Proteins	# Protein Groups	Protein Group Accessions	Modifications	MH+ [Da]	q-Value	PEP	A2	XCorr A2	B2	XCorr B2	# Missed Cleavages
	IPAVVVEK	1	1	1	Q8R1Q8		854.535	0.002	0.006331	High	1.22716			0
	QPPTAAGRPVDASPR	1	1	1	Q8R1Q8		1519.79	0.004	0.03228	High	1.86126			0
Q8BGZ4-2	Isoform 2 of Cell division cycle protein 23 homolog OS=Mus musculus OX=10090 GN=Cdc23 - [CDC23_MOUSE]	2.14315	4.38	2	2					479	55.7743	7.75244
	Sequence	# PSMs	# Proteins	# Protein Groups	Protein Group Accessions	Modifications	MH+ [Da]	q-Value	PEP	A2	XCorr A2	B2	XCorr B2	# Missed Cleavages
	NTSAAIQAYR	1	2	1	Q8BGZ4-2		1094.56	0.002	0.001846	High	2.14315			0
	LWDEASTCAQK	1	2	1	Q8BGZ4-2	C8(Carbamidomethyl)	1308.59	0.002	0.003737	High	1.00196			0
Q9CZW5	Mitochondrial import receptor subunit TOM70 OS=Mus musculus OX=10090 GN=Tomm70 PE=1 SV=2 - [TOM70_MOUSE]					6.93855	4.26	3	3	611	67.5469	7.53271
	Sequence	# PSMs	# Proteins	# Protein Groups	Protein Group Accessions	Modifications	MH+ [Da]	q-Value	PEP	A2	XCorr A2	B2	XCorr B2	# Missed Cleavages
	NVDLSTFYQNR	1	1	1	Q9CZW5		1356.66	0	0.0005261			High	2.72627	0
	AAAFEQLQK	1	1	1	Q9CZW5		1005.54	0.006	0.09921			High	2.32745	0
	CFALYR	1	1	1	Q9CZW5	C1(Carbamidomethyl)	829.403	0.006	0.09656			High	1.88482	0
Q8C6G8	WD repeat-containing protein 26 OS=Mus musculus OX=10090 GN=Wdr26 PE=1 SV=3 - [WDR26_MOUSE]					4.82152	4.21	3	3	641	70.499	6.16357
	Sequence	# PSMs	# Proteins	# Protein Groups	Protein Group Accessions	Modifications	MH+ [Da]	q-Value	PEP	A2	XCorr A2	B2	XCorr B2	# Missed Cleavages
	GYNFEDLTDR	1	1	1	Q8C6G8		1229.54	0	0.0005329			High	2.4483	0
	LSQSDEDVIR	1	1	1	Q8C6G8		1161.57	0	0.001315			High	2.37323	0
	QAVELQR	1	1	1	Q8C6G8		843.468	0.006	0.1152			High	1.57879	0
Q3UHD6-2	Isoform 2 of Sorting nexin-27 OS=Mus musculus OX=10090 GN=Snx27 - [SNX27_MOUSE]					1.71451	4.18	2	2	526	59.4965	6.23975
	Sequence	# PSMs	# Proteins	# Protein Groups	Protein Group Accessions	Modifications	MH+ [Da]	q-Value	PEP	A2	XCorr A2	B2	XCorr B2	# Missed Cleavages
	VALPDGTTVTVR	1	2	1	Q3UHD6-2		1228.69	0.008	0.1514			High	1.71451	0
	GQVSEGGQLR	1	2	1	Q3UHD6-2		1030.53	0.008	0.1515			High	1.38236	0
Q9D483	DNA-directed RNA polymerase III subunit RPC3 OS=Mus musculus OX=10090 GN=Polr3c PE=1 SV=1 - [RPC3_MOUSE]	5.28322	4.13	2	2					533	60.6674	7.57666
	Sequence	# PSMs	# Proteins	# Protein Groups	Protein Group Accessions	Modifications	MH+ [Da]	q-Value	PEP	A2	XCorr A2	B2	XCorr B2	# Missed Cleavages
	DQAIVSAVANR	1	1	1	Q9D483		1143.61	0	0.001035	High	3.12072			0
	GVVEYEAQCSR	1	1	1	Q9D483	C9(Carbamidomethyl)	1297.58	0	0.001846	High	2.1625			0
Q9QXK7	Cleavage and polyadenylation specificity factor subunit 3 OS=Mus musculus OX=10090 GN=Cpsf3 PE=1 SV=2 - [CPSF3_MOUSE]					4.7877	4.09	3	3	684	77.4552	5.60498
	Sequence	# PSMs	# Proteins	# Protein Groups	Protein Group Accessions	Modifications	MH+ [Da]	q-Value	PEP	A2	XCorr A2	B2	XCorr B2	# Missed Cleavages
	TANINLETR	1	1	1	Q9QXK7		1031.55	0.001	0.008964			High	2.50288	0
	NTEAVTLNFR	1	1	1	Q9QXK7		1164.6	0.001	0.004892			High	2.28482	0
	LYEALTPVH	1	1	1	Q9QXK7		1042.56	0.001	0.01241			High	1.48161	0
Q6PIC6	Sodium/potassium-transporting ATPase subunit alpha-3 OS=Mus musculus OX=10090 GN=Atp1a3 PE=1 SV=1 - [AT1A3_MOUSE]					4.81044	4.05	3	3	1013	111.62	5.41455
	Sequence	# PSMs	# Proteins	# Protein Groups	Protein Group Accessions	Modifications	MH+ [Da]	q-Value	PEP	A2	XCorr A2	B2	XCorr B2	# Missed Cleavages
	QGAIVAVTGDGVNDSPALK	1	3	2	Q8VDN2;Q6PIC6		1811.95	0	0.0006421			High	2.5722	0
	LNIPVSQVNPR	1	2	1	Q6PIC6		1236.71	0	0.0006273			High	2.23824	0
	NMVPQQALVIR	1	3	2	Q8VDN2;Q6PIC6	M2(Oxidation)	1284.71	0.007	0.1462			High	1.34707	0
Q9Z2C4	Myotubularin-related protein 1 OS=Mus musculus OX=10090 GN=Mtmr1 PE=1 SV=1 - [MTMR1_MOUSE]					1.81157	4.04	2	2	669	75.2657	6.80029
	Sequence	# PSMs	# Proteins	# Protein Groups	Protein Group Accessions	Modifications	MH+ [Da]	q-Value	PEP	A2	XCorr A2	B2	XCorr B2	# Missed Cleavages
	VYDPVSEYK	1	1	1	Q9Z2C4		1099.53	0.001	0.02519			High	1.81157	0
	IGAQSHGDNSCGIEIVCK	1	1	1	Q9Z2C4	C11(Carbamidomethyl); C17(Carbamidomethyl)	1944.88	0.001	0.0146			High	1.37095	0
Q9WV80	Sorting nexin-1 OS=Mus musculus OX=10090 GN=Snx1 PE=1 SV=1 - [SNX1_MOUSE]	1.84212	4.02	2	2					522	58.9156	5.22412
	Sequence	# PSMs	# Proteins	# Protein Groups	Protein Group Accessions	Modifications	MH+ [Da]	q-Value	PEP	A2	XCorr A2	B2	XCorr B2	# Missed Cleavages
	LQEVECEEQR	1	1	1	Q9WV80	C6(Carbamidomethyl)	1319.59	0.002	0.01995	High	1.84212			0
	EDSSSAEFLEK	1	1	1	Q9WV80		1241.55	0.004	0.02269	High	1.14673			0
Q922H1-2	Isoform 2 of Protein arginine N-methyltransferase 3 OS=Mus musculus OX=10090 GN=Prmt3 - [ANM3_MOUSE]	4.26106	3.98	2	2					528	59.4326	5.30029
	Sequence	# PSMs	# Proteins	# Protein Groups	Protein Group Accessions	Modifications	MH+ [Da]	q-Value	PEP	A2	XCorr A2	B2	XCorr B2	# Missed Cleavages
	VVFSTGPQSTK	1	2	1	Q922H1-2		1150.61	0.002	0.003437	High	2.14849			0
	ALSAEAALAR	1	2	1	Q922H1-2		972.548	0.004	0.02825	High	2.11257			0
Q03265	ATP synthase subunit alpha, mitochondrial OS=Mus musculus OX=10090 GN=Atp5f1a PE=1 SV=1 - [ATPA_MOUSE]	4.45286	3.98	2	2					553	59.7156	9.18799
	Sequence	# PSMs	# Proteins	# Protein Groups	Protein Group Accessions	Modifications	MH+ [Da]	q-Value	PEP	A2	XCorr A2	B2	XCorr B2	# Missed Cleavages
	AVDSLVPIGR	1	1	1	Q03265		1026.59	0.002	0.001846	High	2.34696			0
	VVDALGNAIDGK	1	1	1	Q03265		1171.63	0.002	0.004876	High	2.10589			0
Q6PD26	GPI transamidase component PIG-S OS=Mus musculus OX=10090 GN=Pigs PE=1 SV=3 - [PIGS_MOUSE]	5.14837	3.96	2	2					555	61.6715	6.93213
	Sequence	# PSMs	# Proteins	# Protein Groups	Protein Group Accessions	Modifications	MH+ [Da]	q-Value	PEP	A2	XCorr A2	B2	XCorr B2	# Missed Cleavages
	DGAPVATNAFHSPR	1	1	1	Q6PD26		1439.7	0	0.0001016	High	3.0359			0
	EAFNIIGR	1	1	1	Q6PD26		919.499	0.002	0.002186	High	2.11247			0
Q8BIQ5-2	Isoform 2 of Cleavage stimulation factor subunit 2 OS=Mus musculus OX=10090 GN=Cstf2 - [CSTF2_MOUSE]	2.0461	3.92	2	2					510	54.0339	6.97607
	Sequence	# PSMs	# Proteins	# Protein Groups	Protein Group Accessions	Modifications	MH+ [Da]	q-Value	PEP	A2	XCorr A2	B2	XCorr B2	# Missed Cleavages
	IVDPEIALK	1	2	1	Q8BIQ5-2		997.593	0.002	0.001846	High	2.0461			0
	LCVQNSPQEAR	1	2	1	Q8BIQ5-2	C2(Carbamidomethyl)	1301.62	0.002	0.01779	High	1.57212			0
P80315	T-complex protein 1 subunit delta OS=Mus musculus OX=10090 GN=Cct4 PE=1 SV=3 - [TCPD_MOUSE]	1.98978	3.9	2	2					539	58.0297	8.01611
	Sequence	# PSMs	# Proteins	# Protein Groups	Protein Group Accessions	Modifications	MH+ [Da]	q-Value	PEP	A2	XCorr A2	B2	XCorr B2	# Missed Cleavages
	LVIEEAER	1	1	1	P80315		958.517	0.002	0.00992	High	1.98978			0
	VIDPATATSVDLR	1	1	1	P80315		1357.73	0.004	0.03429	High	1.04853			0
Q61584-2	Isoform A of Fragile X mental retardation syndrome-related protein 1 OS=Mus musculus OX=10090 GN=Fxr1 - [FXR1_MOUSE]					4.32328	3.9	2	2	539	60.7785	6.39209
	Sequence	# PSMs	# Proteins	# Protein Groups	Protein Group Accessions	Modifications	MH+ [Da]	q-Value	PEP	A2	XCorr A2	B2	XCorr B2	# Missed Cleavages
	EISEGDEVEVYSR	1	7	1	Q61584-2		1511.68	0	3.318e-05			High	2.30224	0
	LQIDEQLR	1	13	2	P35922-9;Q61584-2		1014.56	0.001	0.01613			High	2.02104	0
E9Q557	Desmoplakin OS=Mus musculus OX=10090 GN=Dsp PE=1 SV=1 - [DESP_MOUSE]	17.6295	2.64	9	10	14.5695	3.02	10	10	2883	332.706	6.80029
	Sequence	# PSMs	# Proteins	# Protein Groups	Protein Group Accessions	Modifications	MH+ [Da]	q-Value	PEP	A2	XCorr A2	B2	XCorr B2	# Missed Cleavages
	SQLQISNNR	2	1	1	E9Q557		1059.55	0	0.001846	High	2.74075	High	2.13701	0
	LLQLQEQMR	2	1	1	E9Q557	M8(Oxidation)	1174.62	0.001	0.001846	High	2.03197	High	1.78737	0
	SQLQISNNR	1	1	1	E9Q557	N7(Deamidated)	1060.54	0.001	0.001846	High	1.88247			0
	YQAECSQFK	2	1	1	E9Q557	C5(Carbamidomethyl)	1160.51	0.001	0.001846	High	1.81835	High	1.46048	0
	VQEQELTR	2	1	1	E9Q557		1002.52	0.001	0.001846	High	1.71278	High	1.47397	0
	FGDSNTVMR	2	1	1	E9Q557	M8(Oxidation)	1042.46	0.001	0.004912	High	1.15029	High	1.63579	0
	QLQNIIQATSR	1	1	1	E9Q557		1271.71	0.001	0.02049			High	2.20461	0
	YIELLTR	1	1	1	E9Q557		907.524	0.001	0.01249			High	1.61639	0
	QEAFSIR	1	1	1	E9Q557		850.445	0.002	0.002411	High	2.05201			0
	LQSLTENLTK	1	1	1	E9Q557		1146.64	0.002	0.01107	High	1.7083			0
	GIVDSITGQR	1	1	1	E9Q557		1045.56	0.002	0.04082			High	1.84681	0
	FLDQNLQK	1	1	1	E9Q557		1005.54	0.003	0.05884			High	1.66796	0
	LEYDDLR	2	1	1	E9Q557		923.446	0.004	0.02567	High	1.8198	High	1.6736	0
	AQIDNLTR	1	1	1	E9Q557		930.499	0.005	0.04464	High	1.86305			0
P20152	Vimentin OS=Mus musculus OX=10090 GN=Vim PE=1 SV=3 - [VIME_MOUSE]					1.62238	3.86	2	2	466	53.6551	5.12256
	Sequence	# PSMs	# Proteins	# Protein Groups	Protein Group Accessions	Modifications	MH+ [Da]	q-Value	PEP	A2	XCorr A2	B2	XCorr B2	# Missed Cleavages
	LLEGEESR	1	4	1	P20152		932.466	0.001	0.01599			High	1.62238	0
	FADLSEAANR	1	1	1	P20152		1093.53	0.001	0.0327			High	1.39492	0
Q60710-2	Isoform 2 of Deoxynucleoside triphosphate triphosphohydrolase SAMHD1 OS=Mus musculus OX=10090 GN=Samhd1 - [SAMH1_MOUSE]					6.59628	3.84	3	3	651	74.8871	7.26904
	Sequence	# PSMs	# Proteins	# Protein Groups	Protein Group Accessions	Modifications	MH+ [Da]	q-Value	PEP	A2	XCorr A2	B2	XCorr B2	# Missed Cleavages
	IIDTPQFQR	1	2	1	Q60710-2		1117.6	0.001	0.006183			High	3.01357	0
	QPELQISER	1	2	1	Q60710-2		1099.58	0.006	0.1217			High	1.9216	0
	FAEQLIR	1	2	1	Q60710-2		876.493	0.006	0.1416			High	1.66111	0
Q64324	Syntaxin-binding protein 2 OS=Mus musculus OX=10090 GN=Stxbp2 PE=1 SV=1 - [STXB2_MOUSE]	1.92546	3.71	2	2					593	66.3155	6.7417
	Sequence	# PSMs	# Proteins	# Protein Groups	Protein Group Accessions	Modifications	MH+ [Da]	q-Value	PEP	A2	XCorr A2	B2	XCorr B2	# Missed Cleavages
	ADTPSLGEGPEK	1	1	1	Q64324		1200.58	0.004	0.0245	High	1.4164			0
	NGVSEENLAK	1	1	1	Q64324	N1(Deamidated)	1061.51	0.009	0.09916	High	1.92546			0
O70194	Eukaryotic translation initiation factor 3 subunit D OS=Mus musculus OX=10090 GN=Eif3d PE=1 SV=2 - [EIF3D_MOUSE]	4.86599	3.65	2	2					548	63.9484	6.04932
	Sequence	# PSMs	# Proteins	# Protein Groups	Protein Group Accessions	Modifications	MH+ [Da]	q-Value	PEP	A2	XCorr A2	B2	XCorr B2	# Missed Cleavages
	VADWTGATYQDK	1	1	1	O70194		1354.63	0	1.881e-05	High	3.11851			0
	TLNEWDSR	1	1	1	O70194		1020.47	0.002	0.001953	High	1.74747			0
Q8BRK8	5'-AMP-activated protein kinase catalytic subunit alpha-2 OS=Mus musculus OX=10090 GN=Prkaa2 PE=1 SV=3 - [AAPK2_MOUSE]	2.70211	3.62	2	2					552	61.9824	7.86963
	Sequence	# PSMs	# Proteins	# Protein Groups	Protein Group Accessions	Modifications	MH+ [Da]	q-Value	PEP	A2	XCorr A2	B2	XCorr B2	# Missed Cleavages
	SIDDEVVEQR	1	1	1	Q8BRK8		1189.57	0	0.0008788	High	2.70211			0
	MPPLIADSPK	1	1	1	Q8BRK8	M1(Oxidation)	1084.57	0.001	0.001846	High	1.30876			0
P23475	X-ray repair cross-complementing protein 6 OS=Mus musculus OX=10090 GN=Xrcc6 PE=1 SV=5 - [XRCC6_MOUSE]					8.82051	3.62	2	4	608	69.4409	6.78564
	Sequence	# PSMs	# Proteins	# Protein Groups	Protein Group Accessions	Modifications	MH+ [Da]	q-Value	PEP	A2	XCorr A2	B2	XCorr B2	# Missed Cleavages
	SDSFENPVLQQHFR	3	1	1	P23475		1703.81	0	2.389e-05			High	3.28305	0
	DKNSVNFK	1	1	1	P23475		951.489	0.009	0.166			High	1.55383	1
Q505F5	Leucine-rich repeat-containing protein 47 OS=Mus musculus OX=10090 GN=Lrrc47 PE=1 SV=1 - [LRC47_MOUSE]					4.09239	3.61	2	2	581	63.5507	8.104
	Sequence	# PSMs	# Proteins	# Protein Groups	Protein Group Accessions	Modifications	MH+ [Da]	q-Value	PEP	A2	XCorr A2	B2	XCorr B2	# Missed Cleavages
	ELLLTGPGLEER	1	1	1	Q505F5		1326.72	0	0.0006271			High	2.22537	0
	VVDLEGSLK	1	1	1	Q505F5		959.54	0.001	0.01734			High	1.86701	0
Q9QXY6	EH domain-containing protein 3 OS=Mus musculus OX=10090 GN=Ehd3 PE=1 SV=2 - [EHD3_MOUSE]	4.16296	3.55	2	2					535	60.7827	6.45557
	Sequence	# PSMs	# Proteins	# Protein Groups	Protein Group Accessions	Modifications	MH+ [Da]	q-Value	PEP	A2	XCorr A2	B2	XCorr B2	# Missed Cleavages
	ADQIETQQLMR	1	1	1	Q9QXY6	M10(Oxidation)	1348.65	0.002	0.003259	High	2.33477			0
	LPNSVLGK	1	2	2	Q9QXY6;Q9EQP2		827.498	0.009	0.09422	High	1.82818			0
Q6PB93-2	Isoform 2 of Polypeptide N-acetylgalactosaminyltransferase 2 OS=Mus musculus OX=10090 GN=Galnt2 - [GALT2_MOUSE]	4.0095	3.54	2	2					536	60.9466	7.95752
	Sequence	# PSMs	# Proteins	# Protein Groups	Protein Group Accessions	Modifications	MH+ [Da]	q-Value	PEP	A2	XCorr A2	B2	XCorr B2	# Missed Cleavages
	NVPYGNIQSR	1	2	1	Q6PB93-2		1147.59	0.001	0.001846	High	2.15265			0
	QGNPVAPIK	1	2	1	Q6PB93-2		923.53	0.002	0.001846	High	1.85685			0
Q8BMS1	Trifunctional enzyme subunit alpha, mitochondrial OS=Mus musculus OX=10090 GN=Hadha PE=1 SV=1 - [ECHA_MOUSE]					6.59876	3.54	3	3	763	82.6175	9.14404
	Sequence	# PSMs	# Proteins	# Protein Groups	Protein Group Accessions	Modifications	MH+ [Da]	q-Value	PEP	A2	XCorr A2	B2	XCorr B2	# Missed Cleavages
	DGPGFYTTR	1	1	1	Q8BMS1		1013.47	0.001	0.01379			High	2.47642	0
	ILQEGVDPK	1	1	1	Q8BMS1		998.552	0.002	0.05036			High	2.12511	0
	FVDLYGAQK	1	1	1	Q8BMS1		1040.54	0.002	0.05644			High	1.99723	0
P61222	ATP-binding cassette sub-family E member 1 OS=Mus musculus OX=10090 GN=Abce1 PE=1 SV=1 - [ABCE1_MOUSE]	3.28696	3.51	2	2					599	67.271	8.33838
	Sequence	# PSMs	# Proteins	# Protein Groups	Protein Group Accessions	Modifications	MH+ [Da]	q-Value	PEP	A2	XCorr A2	B2	XCorr B2	# Missed Cleavages
	NVEDLSGGELQR	1	1	1	P61222		1316.64	0.001	0.001846	High	1.64289			0
	GTVGSILDR	1	1	1	P61222		917.499	0.002	0.001846	High	1.64407			0
Q9EQP2	EH domain-containing protein 4 OS=Mus musculus OX=10090 GN=Ehd4 PE=1 SV=1 - [EHD4_MOUSE]	3.76907	3.51	2	2					541	61.4415	6.75635
	Sequence	# PSMs	# Proteins	# Protein Groups	Protein Group Accessions	Modifications	MH+ [Da]	q-Value	PEP	A2	XCorr A2	B2	XCorr B2	# Missed Cleavages
	ADQVDTQQLMR	1	1	1	Q9EQP2	M10(Oxidation)	1320.62	0	0.001276	High	1.94089			0
	LPNSVLGK	1	2	2	Q9QXY6;Q9EQP2		827.498	0.009	0.09422	High	1.82818			0
Q3THK7	GMP synthase [glutamine-hydrolyzing] OS=Mus musculus OX=10090 GN=Gmps PE=1 SV=2 - [GUAA_MOUSE]					3.71409	3.46	2	3	693	76.6749	6.72705
	Sequence	# PSMs	# Proteins	# Protein Groups	Protein Group Accessions	Modifications	MH+ [Da]	q-Value	PEP	A2	XCorr A2	B2	XCorr B2	# Missed Cleavages
	SGNIVAGIANESK	1	1	1	Q3THK7		1259.66	0.001	0.01669			High	1.87081	0
	VICAEEPYICK	1	1	1	Q3THK7	C3(Carbamidomethyl); C10(Carbamidomethyl)	1381.65	0.001	0.03786			High	1.45083	0
	SGNIVAGIANESK	1	1	1	Q3THK7	N10(Deamidated)	1260.64	0.005	0.07908			High	1.84328	0
Q9Z0X1	Apoptosis-inducing factor 1, mitochondrial OS=Mus musculus OX=10090 GN=Aifm1 PE=1 SV=1 - [AIFM1_MOUSE]	13.5599	3.43	2	5					612	66.7238	9.17334
	Sequence	# PSMs	# Proteins	# Protein Groups	Protein Group Accessions	Modifications	MH+ [Da]	q-Value	PEP	A2	XCorr A2	B2	XCorr B2	# Missed Cleavages
	DGEQHEDLNEVAK	2	1	1	Q9Z0X1		1483.66	0	0.001614	High	3.64637			0
	VNAELQAR	2	1	1	Q9Z0X1		900.49	0.001	0.001846	High	2.95101			0
	DGEQHEDLNEVAK	1	1	1	Q9Z0X1	N9(Deamidated)	1484.65	0.002	0.001846	High	2.16236			0
P10852	4F2 cell-surface antigen heavy chain OS=Mus musculus OX=10090 GN=Slc3a2 PE=1 SV=1 - [4F2_MOUSE]					3.62653	3.42	2	2	526	58.3003	5.90967
	Sequence	# PSMs	# Proteins	# Protein Groups	Protein Group Accessions	Modifications	MH+ [Da]	q-Value	PEP	A2	XCorr A2	B2	XCorr B2	# Missed Cleavages
	VAGSPGWVR	1	2	1	P10852		928.5	0.001	0.01863			High	1.9659	0
	GLVLGPIHK	1	2	1	P10852		933.588	0.006	0.1299			High	1.66063	0
Q8VEK3-2	Isoform 2 of Heterogeneous nuclear ribonucleoprotein U OS=Mus musculus OX=10090 GN=Hnrnpu - [HNRPU_MOUSE]					3.67629	3.4	2	2	793	86.7513	5.92236
	Sequence	# PSMs	# Proteins	# Protein Groups	Protein Group Accessions	Modifications	MH+ [Da]	q-Value	PEP	A2	XCorr A2	B2	XCorr B2	# Missed Cleavages
	NFILDQTNVSAAAQR	1	2	1	Q8VEK3-2		1647.84	0	8.191e-05			High	1.71766	0
	YNILGTNTIMDK	1	2	1	Q8VEK3-2	M10(Oxidation)	1398.69	0.001	0.03097			High	1.95863	0
Q6P5F9	Exportin-1 OS=Mus musculus OX=10090 GN=Xpo1 PE=1 SV=1 - [XPO1_MOUSE]					9.15046	3.36	3	4	1071	123.013	6.07471
	Sequence	# PSMs	# Proteins	# Protein Groups	Protein Group Accessions	Modifications	MH+ [Da]	q-Value	PEP	A2	XCorr A2	B2	XCorr B2	# Missed Cleavages
	EFAGEDTSDLFLEER	1	1	1	Q6P5F9		1757.8	0	8.74e-06			High	2.90256	0
	NVDILKDPETVK	2	1	1	Q6P5F9		1370.75	0.001	0.01906			High	2.55124	1
	DTDSINLYK	1	1	1	Q6P5F9		1068.52	0.005	0.09148			High	1.97524	0
Q8R3I3	Conserved oligomeric Golgi complex subunit 6 OS=Mus musculus OX=10090 GN=Cog6 PE=1 SV=2 - [COG6_MOUSE]					2.43336	3.35	2	2	657	72.9935	6.13818
	Sequence	# PSMs	# Proteins	# Protein Groups	Protein Group Accessions	Modifications	MH+ [Da]	q-Value	PEP	A2	XCorr A2	B2	XCorr B2	# Missed Cleavages
	YTLDEFGTAR	1	1	1	Q8R3I3		1172.56	0.001	0.002922			High	2.43336	0
	FQLTSDEMSLLR	1	1	1	Q8R3I3	M8(Oxidation)	1455.71	0.009	0.1593			High	1.11014	0
Q925I1-2	Isoform 2 of ATPase family AAA domain-containing protein 3 OS=Mus musculus OX=10090 GN=Atad3 - [ATAD3_MOUSE]	2.07167	3.32	2	2					512	57.3929	9.5249
	Sequence	# PSMs	# Proteins	# Protein Groups	Protein Group Accessions	Modifications	MH+ [Da]	q-Value	PEP	A2	XCorr A2	B2	XCorr B2	# Missed Cleavages
	EYEAAVEQLK	1	2	1	Q925I1-2		1179.59	0.002	0.0158	High	2.07167			0
	ENADIIR	1	2	1	Q925I1-2	N2(Deamidated)	831.422	0.005	0.04736	High	1.36149			0
Q8C0I1	Alkyldihydroxyacetonephosphate synthase, peroxisomal OS=Mus musculus OX=10090 GN=Agps PE=1 SV=1 - [ADAS_MOUSE]	4.21419	3.26	2	2					645	71.6383	7.50342
	Sequence	# PSMs	# Proteins	# Protein Groups	Protein Group Accessions	Modifications	MH+ [Da]	q-Value	PEP	A2	XCorr A2	B2	XCorr B2	# Missed Cleavages
	FGGLAAGEDNGQR	1	1	1	Q8C0I1	N10(Deamidated)	1292.58	0	0.001492	High	2.39632			0
	QVYDIAAK	1	1	1	Q8C0I1		907.492	0.004	0.03633	High	1.81787			0
P80317	T-complex protein 1 subunit zeta OS=Mus musculus OX=10090 GN=Cct6a PE=1 SV=3 - [TCPZ_MOUSE]	0	3.2	2	2					531	57.9677	7.07861
	Sequence	# PSMs	# Proteins	# Protein Groups	Protein Group Accessions	Modifications	MH+ [Da]	q-Value	PEP	A2	XCorr A2	B2	XCorr B2	# Missed Cleavages
	IITEGFEAAK	1	1	1	P80317		1078.58	0.001	0.001846	High	1.59619			0
	GLQDVLR	1	1	1	P80317		800.463	0.002	0.009021	High	1.55166			0
Q7M6Y3-2	Isoform 2 of Phosphatidylinositol-binding clathrin assembly protein OS=Mus musculus OX=10090 GN=Picalm - [PICAL_MOUSE]	4.27608	3.18	2	2	4.73268	3.18	2	2	597	64.607	9.01221
	Sequence	# PSMs	# Proteins	# Protein Groups	Protein Group Accessions	Modifications	MH+ [Da]	q-Value	PEP	A2	XCorr A2	B2	XCorr B2	# Missed Cleavages
	VAEQVGIDR	2	6	1	Q7M6Y3-2		986.527	0.001	0.0128	High	2.27539	High	2.64797	0
	QAALEEEQAR	2	6	1	Q7M6Y3-2		1144.56	0.001	0.0027	High	2.00068	High	2.0847	0
Q9Z129-2	Isoform Beta of ATP-dependent DNA helicase Q1 OS=Mus musculus OX=10090 GN=Recql - [RECQ1_MOUSE]					3.63763	3.17	2	2	631	70.4947	7.69385
	Sequence	# PSMs	# Proteins	# Protein Groups	Protein Group Accessions	Modifications	MH+ [Da]	q-Value	PEP	A2	XCorr A2	B2	XCorr B2	# Missed Cleavages
	DIFLVMPTGGGK	1	2	1	Q9Z129-2	M6(Oxidation)	1250.65	0.001	0.03201			High	1.91545	0
	LIYVTPEK	1	2	1	Q9Z129-2		962.557	0.001	0.03111			High	1.72218	0
Q99ME2	WD repeat-containing protein 6 OS=Mus musculus OX=10090 GN=Wdr6 PE=1 SV=1 - [WDR6_MOUSE]					12.85	3.11	4	5	1125	121.82	6.97607
	Sequence	# PSMs	# Proteins	# Protein Groups	Protein Group Accessions	Modifications	MH+ [Da]	q-Value	PEP	A2	XCorr A2	B2	XCorr B2	# Missed Cleavages
	GLLATASEDR	2	1	1	Q99ME2		1032.53	0.001	0.00339			High	2.86118	0
	LFLLQDSGR	1	1	1	Q99ME2		1048.58	0.001	0.01337			High	2.73384	0
	AVTLAGSWR	1	1	1	Q99ME2		960.526	0.001	0.02677			High	2.36536	0
	LDEYWDR	1	1	1	Q99ME2		996.442	0.001	0.01645			High	2.18877	0
O08599	Syntaxin-binding protein 1 OS=Mus musculus OX=10090 GN=Stxbp1 PE=1 SV=2 - [STXB1_MOUSE]	2.1288	3.03	2	2					594	67.5259	6.96143
	Sequence	# PSMs	# Proteins	# Protein Groups	Protein Group Accessions	Modifications	MH+ [Da]	q-Value	PEP	A2	XCorr A2	B2	XCorr B2	# Missed Cleavages
	ISEQTYQLSR	1	2	1	O08599		1224.62	0.002	0.01038	High	2.1288			0
	SQLLILDR	1	2	1	O08599		957.573	0.009	0.1065	High	1.52773			0
Q99JF8	PC4 and SFRS1-interacting protein OS=Mus musculus OX=10090 GN=Psip1 PE=1 SV=1 - [PSIP1_MOUSE]					1.75894	3.03	2	2	528	59.6605	9.12939
	Sequence	# PSMs	# Proteins	# Protein Groups	Protein Group Accessions	Modifications	MH+ [Da]	q-Value	PEP	A2	XCorr A2	B2	XCorr B2	# Missed Cleavages
	VSQVIMEK	1	1	1	Q99JF8	M6(Oxidation)	949.503	0.001	0.02024			High	1.4808	0
	AVDITTPK	1	1	1	Q99JF8		844.478	0.006	0.1157			High	1.75894	0
Q99MN1	Lysine--tRNA ligase OS=Mus musculus OX=10090 GN=Kars PE=1 SV=1 - [SYK_MOUSE]					2.06631	3.03	2	3	595	67.7965	5.93506
	Sequence	# PSMs	# Proteins	# Protein Groups	Protein Group Accessions	Modifications	MH+ [Da]	q-Value	PEP	A2	XCorr A2	B2	XCorr B2	# Missed Cleavages
	MLVVGGIDR	1	1	1	Q99MN1	M1(Oxidation)	975.527	0.001	0.008263			High	2.06631	0
	ILDDICVAK	1	1	1	Q99MN1	C6(Carbamidomethyl)	1046.56	0.003	0.07082			High	1.13579	0
	MLVVGGIDR	1	1	1	Q99MN1		959.535	0.008	0.1485			High	1.46595	0
Q9D0F9	Phosphoglucomutase-1 OS=Mus musculus OX=10090 GN=Pgm1 PE=1 SV=4 - [PGM1_MOUSE]	2.15491	3.02	2	2					562	61.3796	6.56592
	Sequence	# PSMs	# Proteins	# Protein Groups	Protein Group Accessions	Modifications	MH+ [Da]	q-Value	PEP	A2	XCorr A2	B2	XCorr B2	# Missed Cleavages
	IAAANGIGR	1	1	1	Q9D0F9	N5(Deamidated)	843.467	0.002	0.005003	High	2.15491			0
	VDLGVLGK	1	1	1	Q9D0F9		800.488	0.005	0.04987	High	1.32316			0
Q01853	Transitional endoplasmic reticulum ATPase OS=Mus musculus OX=10090 GN=Vcp PE=1 SV=4 - [TERA_MOUSE]					1.67722	2.98	2	2	806	89.2657	5.26221
	Sequence	# PSMs	# Proteins	# Protein Groups	Protein Group Accessions	Modifications	MH+ [Da]	q-Value	PEP	A2	XCorr A2	B2	XCorr B2	# Missed Cleavages
	EVDIGIPDATGR	1	1	1	Q01853		1242.63	0.001	0.01404			High	1.67722	0
	GILLYGPPGTGK	1	1	1	Q01853		1172.67	0.006	0.1415			High	0.806769	0
Q91YT7	YTH domain-containing family protein 2 OS=Mus musculus OX=10090 GN=Ythdf2 PE=1 SV=1 - [YTHD2_MOUSE]	2.24954	2.94	2	2					579	62.2417	8.79248
	Sequence	# PSMs	# Proteins	# Protein Groups	Protein Group Accessions	Modifications	MH+ [Da]	q-Value	PEP	A2	XCorr A2	B2	XCorr B2	# Missed Cleavages
	SYSEDDIHR	1	1	1	Q91YT7		1121.49	0.001	0.001846	High	2.24954			0
	SINNYNPK	1	1	1	Q91YT7		949.476	0.004	0.0271	High	1.46965			0
Q8R081	Heterogeneous nuclear ribonucleoprotein L OS=Mus musculus OX=10090 GN=Hnrnpl PE=1 SV=2 - [HNRPL_MOUSE]	3.91661	2.9	2	2					586	63.9233	8.104
	Sequence	# PSMs	# Proteins	# Protein Groups	Protein Group Accessions	Modifications	MH+ [Da]	q-Value	PEP	A2	XCorr A2	B2	XCorr B2	# Missed Cleavages
	FSTPEQAAK	1	1	1	Q8R081		978.491	0.002	0.001846	High	2.13908			0
	IEYAKPTR	1	1	1	Q8R081		977.541	0.004	0.02726	High	1.77752			0
Q9JIG7	Coiled-coil domain-containing protein 22 OS=Mus musculus OX=10090 GN=Ccdc22 PE=1 SV=1 - [CCD22_MOUSE]					3.88791	2.87	2	2	627	70.7998	6.01123
	Sequence	# PSMs	# Proteins	# Protein Groups	Protein Group Accessions	Modifications	MH+ [Da]	q-Value	PEP	A2	XCorr A2	B2	XCorr B2	# Missed Cleavages
	QENAGLLGR	1	1	1	Q9JIG7		957.511	0.003	0.06698			High	2.26628	0
	ILEIVGNIR	1	1	1	Q9JIG7		1026.63	0.008	0.1529			High	1.62164	0
Q32NY4-2	Isoform 2 of Metal transporter CNNM3 OS=Mus musculus OX=10090 GN=Cnnm3 - [CNNM3_MOUSE]					2.28784	2.82	2	2	708	75.7577	5.64307
	Sequence	# PSMs	# Proteins	# Protein Groups	Protein Group Accessions	Modifications	MH+ [Da]	q-Value	PEP	A2	XCorr A2	B2	XCorr B2	# Missed Cleavages
	EVDVFSPLR	1	2	1	Q32NY4-2		1061.56	0.002	0.04497			High	2.28784	0
	GGGDPYSDLSK	1	2	1	Q32NY4-2		1095.5	0.006	0.1203			High	1.29128	0
P35922-9	Isoform 9 of Synaptic functional regulator FMR1 OS=Mus musculus OX=10090 GN=Fmr1 - [FMR1_MOUSE]					3.86622	2.82	2	3	568	64.0576	8.52881
	Sequence	# PSMs	# Proteins	# Protein Groups	Protein Group Accessions	Modifications	MH+ [Da]	q-Value	PEP	A2	XCorr A2	B2	XCorr B2	# Missed Cleavages
	LQIDEQLR	1	13	2	P35922-9;Q61584-2		1014.56	0.001	0.01613			High	2.02104	0
	LIQEIVDK	2	6	1	P35922-9		957.562	0.001	0.02978			High	1.84519	0
P58252	Elongation factor 2 OS=Mus musculus OX=10090 GN=Eef2 PE=1 SV=2 - [EF2_MOUSE]					4.30419	2.8	2	2	858	95.2529	6.82959
	Sequence	# PSMs	# Proteins	# Protein Groups	Protein Group Accessions	Modifications	MH+ [Da]	q-Value	PEP	A2	XCorr A2	B2	XCorr B2	# Missed Cleavages
	ETVSEESNVLCLSK	1	1	1	P58252	C11(Carbamidomethyl)	1594.76	0.001	0.001762			High	2.52088	0
	STLTDSLVCK	1	1	1	P58252	C9(Carbamidomethyl)	1123.57	0.006	0.119			High	1.78331	0
Q9DBS5	Kinesin light chain 4 OS=Mus musculus OX=10090 GN=Klc4 PE=1 SV=1 - [KLC4_MOUSE]					3.97741	2.75	2	2	619	68.5706	6.0874
	Sequence	# PSMs	# Proteins	# Protein Groups	Protein Group Accessions	Modifications	MH+ [Da]	q-Value	PEP	A2	XCorr A2	B2	XCorr B2	# Missed Cleavages
	YEVAVPLCK	1	2	2	O88448;Q9DBS5	C8(Carbamidomethyl)	1078.56	0.001	0.03934			High	2.1262	0
	QALEDLER	1	1	1	Q9DBS5		973.496	0.005	0.08522			High	1.85121	0
P45700	Mannosyl-oligosaccharide 1,2-alpha-mannosidase IA OS=Mus musculus OX=10090 GN=Man1a1 PE=1 SV=1 - [MA1A1_MOUSE]					4.74645	2.75	2	2	655	73.2296	6.81494
	Sequence	# PSMs	# Proteins	# Protein Groups	Protein Group Accessions	Modifications	MH+ [Da]	q-Value	PEP	A2	XCorr A2	B2	XCorr B2	# Missed Cleavages
	FDGGVEAIATR	1	1	1	P45700		1135.57	0	0.000562			High	3.1194	0
	LPEEIQR	1	1	1	P45700		884.484	0.001	0.03587			High	1.62705	0
P50544	Very long-chain specific acyl-CoA dehydrogenase, mitochondrial OS=Mus musculus OX=10090 GN=Acadvl PE=1 SV=3 - [ACADV_MOUSE]	1.7299	2.74	2	2					656	70.8307	8.74854
	Sequence	# PSMs	# Proteins	# Protein Groups	Protein Group Accessions	Modifications	MH+ [Da]	q-Value	PEP	A2	XCorr A2	B2	XCorr B2	# Missed Cleavages
	FFEEVNDPAK	1	1	1	P50544		1195.56	0.002	0.003275	High	1.7299			0
	ITAFVVER	1	1	1	P50544		934.535	0.009	0.09033	High	1.49363			0
P21619	Lamin-B2 OS=Mus musculus OX=10090 GN=Lmnb2 PE=1 SV=2 - [LMNB2_MOUSE]					1.87921	2.68	2	2	596	67.2773	5.50342
	Sequence	# PSMs	# Proteins	# Protein Groups	Protein Group Accessions	Modifications	MH+ [Da]	q-Value	PEP	A2	XCorr A2	B2	XCorr B2	# Missed Cleavages
	LLEGEEER	1	5	3	P14733;P21619;P48678-2		974.479	0.001	0.03521			High	1.58037	0
	SVFEEEVR	1	1	1	P21619		994.485	0.002	0.05093			High	1.87921	0
Q3TPX4	Exocyst complex component 5 OS=Mus musculus OX=10090 GN=Exoc5 PE=1 SV=2 - [EXOC5_MOUSE]					4.22127	2.54	2	2	708	81.6858	6.7124
	Sequence	# PSMs	# Proteins	# Protein Groups	Protein Group Accessions	Modifications	MH+ [Da]	q-Value	PEP	A2	XCorr A2	B2	XCorr B2	# Missed Cleavages
	LSDPSDLPR	1	1	1	Q3TPX4		999.511	0.001	0.004153			High	2.4439	0
	QCQEGAYLR	1	1	1	Q3TPX4	C2(Carbamidomethyl)	1124.52	0.001	0.01658			High	1.77737	0
Q02248	Catenin beta-1 OS=Mus musculus OX=10090 GN=Ctnnb1 PE=1 SV=1 - [CTNB1_MOUSE]					2.069	2.43	2	2	781	85.4162	5.85889
	Sequence	# PSMs	# Proteins	# Protein Groups	Protein Group Accessions	Modifications	MH+ [Da]	q-Value	PEP	A2	XCorr A2	B2	XCorr B2	# Missed Cleavages
	LLNDEDQVVVNK	1	1	1	Q02248		1385.73	0.001	0.01689			High	2.069	0
	LLWTTSR	1	2	2	Q02248;Q02257		876.494	0.004	0.07537			High	1.5522	0
O70133-3	Isoform 3 of ATP-dependent RNA helicase A OS=Mus musculus OX=10090 GN=Dhx9 - [DHX9_MOUSE]					0	2.41	2	2	1164	125.536	7.06396
	Sequence	# PSMs	# Proteins	# Protein Groups	Protein Group Accessions	Modifications	MH+ [Da]	q-Value	PEP	A2	XCorr A2	B2	XCorr B2	# Missed Cleavages
	AAECNIVVTQPR	1	3	1	O70133-3	C4(Carbamidomethyl)	1357.69	0.001	0.02851			High	1.27361	0
	ELDALDANDELTPLGR	1	3	1	O70133-3		1741.86	0.001	0.03574			High	1.12754	0
O55143-2	Isoform 2 of Sarcoplasmic/endoplasmic reticulum calcium ATPase 2 OS=Mus musculus OX=10090 GN=Atp2a2 - [AT2A2_MOUSE]					3.99529	2.1	2	2	998	109.682	5.36377
	Sequence	# PSMs	# Proteins	# Protein Groups	Protein Group Accessions	Modifications	MH+ [Da]	q-Value	PEP	A2	XCorr A2	B2	XCorr B2	# Missed Cleavages
	GTAVAICR	1	2	1	O55143-2	C7(Carbamidomethyl)	847.443	0.001	0.01213			High	2.32507	0
	IGIFGQDEDVTSK	1	2	1	O55143-2		1408.7	0.001	0.02312			High	1.67021	0
P11531	Dystrophin OS=Mus musculus OX=10090 GN=Dmd PE=1 SV=3 - [DMD_MOUSE]					7.70748	1.52	5	7	3678	425.566	5.93506
	Sequence	# PSMs	# Proteins	# Protein Groups	Protein Group Accessions	Modifications	MH+ [Da]	q-Value	PEP	A2	XCorr A2	B2	XCorr B2	# Missed Cleavages
	ILADLEEENR	1	1	1	P11531		1201.61	0	0.0003472			High	2.63076	0
	QVASSTGFCDQR	1	1	1	P11531	C9(Carbamidomethyl)	1355.6	0.001	0.002451			High	1.76159	0
	NLQAEYDR	1	1	1	P11531		1008.47	0.001	0.02266			High	1.70448	0
	QLLEQPQAEAK	1	1	1	P11531		1254.67	0.001	0.002742			High	1.34277	0
	VNGTTVSSPSTSLQR	3	1	1	P11531	N2(Deamidated)	1534.77	0.002	0.05648			High	1.61065	0

## Sheet: Proteins
Accession	Gene	Description	Score A2	Coverage A2	# Peptides A2	# PSM A2- Bottom Band	Score B2	Coverage B2	# Peptides B2	# PSM B2- - Top Band	# AAs	MW [kDa]	calc. pI
P04264	KRT1	cRAP K2C1_HUMAN Keratin, type II cytoskeletal 1 OS=Homo sapiens GN=KRT1 PE=1 SV=6	530.298	34.84	29	230	368.086	52.57	32	166	643	65.8469	8.11865
P02769	ALB	cRAP ALBU_BOVIN Serum albumin OS=Bos taurus GN=ALB PE=1 SV=4	400.588	44.81	31	168	335.846	54.86	32	148	607	69.2484	6.17627
P35527	KRT9	cRAP K1C9_HUMAN Keratin, type I cytoskeletal 9 OS=Homo sapiens GN=KRT9 PE=1 SV=3	342.313	26.81	17	149	188.046	39.33	21	90	623	62.0919	5.30029
P35908	KRT2	cRAP K22E_HUMAN Keratin, type II cytoskeletal 2 epidermal OS=Homo sapiens GN=KRT2 PE=1 SV=2	183.061	35.74	26	94	177.003	41.42	24	81	705	71.3999	8.76318
Q922U2	Krt5	Keratin, type II cytoskeletal 5 OS=Mus musculus OX=10090 GN=Krt5 PE=1 SV=1 - [K2C5_MOUSE]	214.066	17.24	16	90	63.8826	21.21	16	29	580	61.7286	7.75244
P13645	KRT10	cRAP K1C10_HUMAN Keratin, type I cytoskeletal 10 OS=Homo sapiens GN=KRT10 PE=1 SV=6	180.654	27.15	19	86	162.88	41.15	24	89	593	59.4829	5.21143
Q6IFZ6	Krt77	Keratin, type II cytoskeletal 1b OS=Mus musculus OX=10090 GN=Krt77 PE=1 SV=1 - [K2C1B_MOUSE]	135.347	8.74	7	61	66.9844	7.17	6	30	572	61.3216	8.01611
P24270	Cat	Catalase OS=Mus musculus OX=10090 GN=Cat PE=1 SV=4 - [CATA_MOUSE]	144.413	9.49	4	54	131.671	9.49	4	64	527	59.7577	7.88428
P00761		cRAP TRYP_PIG Trypsin OS=Sus scrofa PE=1 SV=1	101.888	16.45	3	52	150.518	29.44	5	66	231	24.3938	7.18115
P04040	CAT	cRAP CATA_HUMAN Catalase OS=Homo sapiens GN=CAT PE=1 SV=3	108.563	6.46	3	42	101.262	9.32	4	51	526	59.5877	7.38623
P02535-3	Krt10	Isoform 3 of Keratin, type I cytoskeletal 10 OS=Mus musculus OX=10090 GN=Krt10 - [K1C10_MOUSE]	79.2748	16.67	10	38	74.9484	16.88	9	32	462	49.4709	5.021
P02768	ALB	cRAP ALBU_HUMAN Serum albumin OS=Homo sapiens GN=ALB PE=1 SV=2	43.6763	12.81	9	29	46.0457	7.72	6	19	609	69.3215	6.27783
P63038	Hspd1	60 kDa heat shock protein, mitochondrial OS=Mus musculus OX=10090 GN=Hspd1 PE=1 SV=1 - [CH60_MOUSE]	63.1458	12.57	10	29	4.49154	7.33	3	3	573	60.9174	6.17627
P22646	Cd3e	T-cell surface glycoprotein CD3 epsilon chain OS=Mus musculus OX=10090 GN=Cd3e PE=1 SV=2 - [CD3E_MOUSE]	31.572	14.29	3	26	54.2641	30.16	5	31	189	21.3798	7.12256
P50446	Krt6a	Keratin, type II cytoskeletal 6A OS=Mus musculus OX=10090 GN=Krt6a PE=1 SV=3 - [K2C6A_MOUSE]	44.207	16.46	11	25	38.0871	18.63	13	19	553	59.2986	7.94287
Q8BGZ7	Krt75	Keratin, type II cytoskeletal 75 OS=Mus musculus OX=10090 GN=Krt75 PE=1 SV=1 - [K2C75_MOUSE]	31.2066	11.43	8	19	20.9509	10.34	7	11	551	59.7039	8.30908
O77727	KRT15	cRAP K1C15_SHEEP Keratin, type I cytoskeletal 15 OS=Ovis aries GN=KRT15 PE=2 SV=1	31.0798	6.18	4	17	44.8035	14.35	8	19	453	48.7401	4.79248
P80318	Cct3	T-complex protein 1 subunit gamma OS=Mus musculus OX=10090 GN=Cct3 PE=1 SV=1 - [TCPG_MOUSE]	30.0822	15.78	9	16					545	60.5914	6.69775
Q3UV17	Krt76	Keratin, type II cytoskeletal 2 oral OS=Mus musculus OX=10090 GN=Krt76 PE=1 SV=1 - [K22O_MOUSE]	27.4108	7.41	6	15	16.9266	5.72	4	9	594	62.806	8.42627
P01851		T-cell receptor beta-2 chain C region OS=Mus musculus OX=10090 PE=1 SV=1 - [TCB2_MOUSE]	41.6403	29.48	5	15	14.2156	18.5	3	6	173	19.2848	8.44092
Q91WQ3	Yars	Tyrosine--tRNA ligase, cytoplasmic OS=Mus musculus OX=10090 GN=Yars PE=1 SV=3 - [SYYC_MOUSE]	21.9302	16.1	9	15					528	59.0681	7.00537
P08730	Krt13	Keratin, type I cytoskeletal 13 OS=Mus musculus OX=10090 GN=Krt13 PE=1 SV=2 - [K1C13_MOUSE]	26.4347	6.41	4	14	39.253	13.73	8	18	437	47.7243	4.85596
Q9Z2K1	Krt16	Keratin, type I cytoskeletal 16 OS=Mus musculus OX=10090 GN=Krt16 PE=1 SV=3 - [K1C16_MOUSE]	21.828	7.68	4	13	16.1581	12.15	5	10	469	51.5743	5.19873
Q9QWL7	Krt17	Keratin, type I cytoskeletal 17 OS=Mus musculus OX=10090 GN=Krt17 PE=1 SV=3 - [K1C17_MOUSE]	20.422	8.78	4	12	23.875	19.63	9	12	433	48.1321	5.05908
TXCD3G	CD3g	mouseCD3g+VSV-g- OS=mus musculus GN=CD3g PE=1 SV=4	19.4473	25.29	4	11	28.7043	47.7	7	15	174	19.4479	8.63135
Q6IFX2	Krt42	Keratin, type I cytoskeletal 42 OS=Mus musculus OX=10090 GN=Krt42 PE=1 SV=1 - [K1C42_MOUSE]	17.2126	8.41	4	11	25.0566	21.68	9	12	452	50.1019	5.16064
Q5SWU9	Acaca	Acetyl-CoA carboxylase 1 OS=Mus musculus OX=10090 GN=Acaca PE=1 SV=1 - [ACACA_MOUSE]	14.8965	3.84	9	10	41.5054	9.47	20	30	2345	265.088	6.39209
E9Q557	Dsp	Desmoplakin OS=Mus musculus OX=10090 GN=Dsp PE=1 SV=1 - [DESP_MOUSE]	17.6295	2.64	9	10	14.5695	3.02	10	10	2883	332.706	6.80029
P07744	Krt4	Keratin, type II cytoskeletal 4 OS=Mus musculus OX=10090 GN=Krt4 PE=1 SV=2 - [K2C4_MOUSE]	14.8765	3.05	3	9	7.84516	4.95	3	4	525	56.2484	8.14795
Q76MZ3	Ppp2r1a	Serine/threonine-protein phosphatase 2A 65 kDa regulatory subunit A alpha isoform OS=Mus musculus OX=10090 GN=Ppp2r1a PE=1 SV=3 - [2AAA_MOUSE]	16.8277	10.36	6	9					589	65.2809	5.10986
Q02257	Jup	Junction plakoglobin OS=Mus musculus OX=10090 GN=Jup PE=1 SV=3 - [PLAK_MOUSE]	10.8203	7.25	5	7	17.4744	13.02	9	12	745	81.7488	6.13818
P11983-2	Tcp1	Isoform 2 of T-complex protein 1 subunit alpha OS=Mus musculus OX=10090 GN=Tcp1 - [TCPA_MOUSE]	12.8112	14	7	7					507	55.4242	6.41748
P50516-2	Atp6v1a	Isoform 2 of V-type proton ATPase catalytic subunit A OS=Mus musculus OX=10090 GN=Atp6v1a - [VATA_MOUSE]	7.68105	12.18	6	6					509	55.5591	5.90967
Q3UEB3-3	Puf60	Isoform 3 of Poly(U)-binding-splicing factor PUF60 OS=Mus musculus OX=10090 GN=Puf60 - [PUF60_MOUSE]	5.98328	7.82	4	6					499	53.9947	5.32568
P80316	Cct5	T-complex protein 1 subunit epsilon OS=Mus musculus OX=10090 GN=Cct5 PE=1 SV=1 - [TCPE_MOUSE]	12.8836	5.73	3	6					541	59.5859	6.02393
TXTCRMYC	TCR	mouseTCRalpha+cMyc- OS=mus musculus GN=TCR PE=1 SV=4	10.3704	11.32	3	5	11.9356	22.26	4	7	265	29.1103	5.18604
Q8QZY1	Eif3l	Eukaryotic translation initiation factor 3 subunit L OS=Mus musculus OX=10090 GN=Eif3l PE=1 SV=1 - [EIF3L_MOUSE]	11.4672	7.45	5	5					564	66.5703	6.44287
Q9Z0X1	Aifm1	Apoptosis-inducing factor 1, mitochondrial OS=Mus musculus OX=10090 GN=Aifm1 PE=1 SV=1 - [AIFM1_MOUSE]	13.5599	3.43	2	5					612	66.7238	9.17334
P60710	Actb	Actin, cytoplasmic 1 OS=Mus musculus OX=10090 GN=Actb PE=1 SV=1 - [ACTB_MOUSE]	6.25691	13.07	4	4	16.9081	35.47	9	10	375	41.7097	5.47803
P10126	Eef1a1	Elongation factor 1-alpha 1 OS=Mus musculus OX=10090 GN=Eef1a1 PE=1 SV=3 - [EF1A1_MOUSE]	9.20844	6.06	3	4	5.22503	6.06	3	3	462	50.0821	9.01221
Q9DBG6	Rpn2	Dolichyl-diphosphooligosaccharide--protein glycosyltransferase subunit 2 OS=Mus musculus OX=10090 GN=Rpn2 PE=1 SV=1 - [RPN2_MOUSE]	9.52378	4.91	3	4	6.97932	4.91	3	3	631	69.02	5.80811
Q921G7	Etfdh	Electron transfer flavoprotein-ubiquinone oxidoreductase, mitochondrial OS=Mus musculus OX=10090 GN=Etfdh PE=1 SV=1 - [ETFD_MOUSE]	8.49156	6.82	4	4					616	68.0476	7.57666
P80313	Cct7	T-complex protein 1 subunit eta OS=Mus musculus OX=10090 GN=Cct7 PE=1 SV=1 - [TCPH_MOUSE]	6.16875	6.62	4	4					544	59.6141	7.84033
Q5EG47	Prkaa1	5'-AMP-activated protein kinase catalytic subunit alpha-1 OS=Mus musculus OX=10090 GN=Prkaa1 PE=1 SV=2 - [AAPK1_MOUSE]	8.01857	5.55	3	4					559	63.8885	8.11865
Q60864	Stip1	Stress-induced-phosphoprotein 1 OS=Mus musculus OX=10090 GN=Stip1 PE=1 SV=1 - [STIP1_MOUSE]	9.45551	5.16	3	4					543	62.5424	6.80029
O88967	Yme1l1	ATP-dependent zinc metalloprotease YME1L1 OS=Mus musculus OX=10090 GN=Yme1l1 PE=1 SV=1 - [YMEL1_MOUSE]	6.01009	5.03	3	4					715	79.9778	8.96826
Q61696	Hspa1a	Heat shock 70 kDa protein 1A OS=Mus musculus OX=10090 GN=Hspa1a PE=1 SV=2 - [HS71A_MOUSE]	4.88557	5.93	3	3	226.227	26.37	15	103	641	70.036	5.71924
TXCD3Z	CD3z	mouseCD3z- OS=mus musculus GN=CD3z PE=1 SV=4	8.1235	19.51	3	3	29.1071	46.34	7	21	164	18.6256	9.27588
P11499	Hsp90ab1	Heat shock protein HSP 90-beta OS=Mus musculus OX=10090 GN=Hsp90ab1 PE=1 SV=3 - [HS90B_MOUSE]	3.86877	4.28	3	3	24.6751	14.23	9	14	724	83.2291	5.03369
P07901	Hsp90aa1	Heat shock protein HSP 90-alpha OS=Mus musculus OX=10090 GN=Hsp90aa1 PE=1 SV=4 - [HS90A_MOUSE]	6.41647	4.09	3	3	22.0943	12.96	8	12	733	84.7348	5.0083
TXCD3D	CD3d	mouseCD3d+FLAG- OS=mus musculus GN=CD3d PE=1 SV=4	7.19289	11.18	2	3	7.96081	15.53	3	4	161	17.8979	5.90967
P68373	Tuba1c	Tubulin alpha-1C chain OS=Mus musculus OX=10090 GN=Tuba1c PE=1 SV=1 - [TBA1C_MOUSE]	2.14167	5.57	2	3	7.19677	11.58	4	4	449	49.8775	5.09717
Q3ULD5	Mccc2	Methylcrotonoyl-CoA carboxylase beta chain, mitochondrial OS=Mus musculus OX=10090 GN=Mccc2 PE=1 SV=1 - [MCCB_MOUSE]	5.6948	3.55	2	3	5.9269	7.1	3	4	563	61.3402	8.00146
P52480	Pkm	Pyruvate kinase PKM OS=Mus musculus OX=10090 GN=Pkm PE=1 SV=4 - [KPYM_MOUSE]	6.39711	4.52	2	3	7.05827	7.91	3	3	531	57.808	7.47412
P46061	Rangap1	Ran GTPase-activating protein 1 OS=Mus musculus OX=10090 GN=Rangap1 PE=1 SV=2 - [RAGP1_MOUSE]	6.91142	3.9	2	3	2.47425	4.07	2	2	589	63.4914	4.67822
Q9EP69	Sacm1l	Phosphatidylinositide phosphatase SAC1 OS=Mus musculus OX=10090 GN=Sacm1l PE=1 SV=1 - [SAC1_MOUSE]	4.33219	4.09	3	3	1.83989	2.9	2	2	587	66.9009	7.29834
Q9JHS4	Clpx	ATP-dependent Clp protease ATP-binding subunit clpX-like, mitochondrial OS=Mus musculus OX=10090 GN=Clpx PE=1 SV=2 - [CLPX_MOUSE]	4.71426	5.84	3	3					634	69.1857	7.7085
Q8JZM7	Cdc73	Parafibromin OS=Mus musculus OX=10090 GN=Cdc73 PE=1 SV=1 - [CDC73_MOUSE]	5.79621	5.65	3	3					531	60.5391	9.61279
Q9WV34	Mpp2	MAGUK p55 subfamily member 2 OS=Mus musculus OX=10090 GN=Mpp2 PE=1 SV=1 - [MPP2_MOUSE]	3.92167	5.07	3	3					552	61.5168	6.44287
Q5XJY5	Arcn1	Coatomer subunit delta OS=Mus musculus OX=10090 GN=Arcn1 PE=1 SV=2 - [COPD_MOUSE]	3.52654	4.89	3	3					511	57.1932	6.21436
P14685	Psmd3	26S proteasome non-ATPase regulatory subunit 3 OS=Mus musculus OX=10090 GN=Psmd3 PE=1 SV=3 - [PSMD3_MOUSE]	5.93472	4.53	3	3					530	60.6803	8.44092
P63017	Hspa8	Heat shock cognate 71 kDa protein OS=Mus musculus OX=10090 GN=Hspa8 PE=1 SV=1 - [HSP7C_MOUSE]	2.22435	3.87	2	2	443.195	41.64	23	202	646	70.8272	5.51611
P20029	Hspa5	Endoplasmic reticulum chaperone BiP OS=Mus musculus OX=10090 GN=Hspa5 PE=1 SV=3 - [BIP_MOUSE]	3.99419	2.6	2	2	336.783	41.83	29	158	655	72.3775	5.16064
Q91ZA3	Pcca	Propionyl-CoA carboxylase alpha chain, mitochondrial OS=Mus musculus OX=10090 GN=Pcca PE=1 SV=2 - [PCCA_MOUSE]	4.67929	3.31	2	2	299.208	28.87	19	124	724	79.8711	7.25439
P38647	Hspa9	Stress-70 protein, mitochondrial OS=Mus musculus OX=10090 GN=Hspa9 PE=1 SV=3 - [GRP75_MOUSE]	4.7772	3.83	2	2	222.968	41.97	26	106	679	73.4156	6.07471
P16627	Hspa1l	Heat shock 70 kDa protein 1-like OS=Mus musculus OX=10090 GN=Hspa1l PE=1 SV=4 - [HS71L_MOUSE]	2.63617	4.52	2	2	148.022	26.05	13	70	641	70.5932	6.23975
Q05920	Pc	Pyruvate carboxylase, mitochondrial OS=Mus musculus OX=10090 GN=Pc PE=1 SV=1 - [PYC_MOUSE]	4.5564	1.87	2	2	28.5269	12.05	13	19	1178	129.602	6.7124
Q61656	Ddx5	Probable ATP-dependent RNA helicase DDX5 OS=Mus musculus OX=10090 GN=Ddx5 PE=1 SV=2 - [DDX5_MOUSE]	3.72534	3.75	2	2	27.2615	14.66	9	13	614	69.2468	8.92432
Q99K51	Pls3	Plastin-3 OS=Mus musculus OX=10090 GN=Pls3 PE=1 SV=3 - [PLST_MOUSE]	2.17494	3.02	2	2	8.92339	9.05	5	6	630	70.6972	5.61768
P48678-2	Lmna	Isoform C of Prelamin-A/C OS=Mus musculus OX=10090 GN=Lmna - [LMNA_MOUSE]	3.49158	4.36	2	2	5.91903	7.49	4	4	574	65.4067	6.80029
Q99MN9	Pccb	Propionyl-CoA carboxylase beta chain, mitochondrial OS=Mus musculus OX=10090 GN=Pccb PE=1 SV=2 - [PCCB_MOUSE]	5.18895	4.81	2	2	5.49257	6.84	3	3	541	58.3719	7.66455
Q7M6Y3-2	Picalm	Isoform 2 of Phosphatidylinositol-binding clathrin assembly protein OS=Mus musculus OX=10090 GN=Picalm - [PICAL_MOUSE]	4.27608	3.18	2	2	4.73268	3.18	2	2	597	64.607	9.01221
C0HKD9	Mfap1b	Microfibrillar-associated protein 1B OS=Mus musculus OX=10090 GN=Mfap1b PE=1 SV=1 - [MFA1B_MOUSE]	1.96473	6.38	2	2					439	51.9227	4.98291
Q9DC51	Gnai3	Guanine nucleotide-binding protein G(k) subunit alpha OS=Mus musculus OX=10090 GN=Gnai3 PE=1 SV=3 - [GNAI3_MOUSE]	1.82287	5.37	2	2					354	40.5122	5.69385
Q8VEM8	Slc25a3	Phosphate carrier protein, mitochondrial OS=Mus musculus OX=10090 GN=Slc25a3 PE=1 SV=1 - [MPCP_MOUSE]	3.31698	5.32	2	2					357	39.6065	9.26123
Q9QYI3	Dnajc7	DnaJ homolog subfamily C member 7 OS=Mus musculus OX=10090 GN=Dnajc7 PE=1 SV=2 - [DNJC7_MOUSE]	5.2559	4.66	2	2					494	56.4396	6.49365
Q8R1Q8	Dync1li1	Cytoplasmic dynein 1 light intermediate chain 1 OS=Mus musculus OX=10090 GN=Dync1li1 PE=1 SV=1 - [DC1L1_MOUSE]	0	4.4	2	2					523	56.5791	6.41748
Q8BGZ4-2	Cdc23	Isoform 2 of Cell division cycle protein 23 homolog OS=Mus musculus OX=10090 GN=Cdc23 - [CDC23_MOUSE]	2.14315	4.38	2	2					479	55.7743	7.75244
Q9D483	Polr3c	DNA-directed RNA polymerase III subunit RPC3 OS=Mus musculus OX=10090 GN=Polr3c PE=1 SV=1 - [RPC3_MOUSE]	5.28322	4.13	2	2					533	60.6674	7.57666
Q9WV80	Snx1	Sorting nexin-1 OS=Mus musculus OX=10090 GN=Snx1 PE=1 SV=1 - [SNX1_MOUSE]	1.84212	4.02	2	2					522	58.9156	5.22412
Q922H1-2	Prmt3	Isoform 2 of Protein arginine N-methyltransferase 3 OS=Mus musculus OX=10090 GN=Prmt3 - [ANM3_MOUSE]	4.26106	3.98	2	2					528	59.4326	5.30029
Q03265	Atp5f1a	ATP synthase subunit alpha, mitochondrial OS=Mus musculus OX=10090 GN=Atp5f1a PE=1 SV=1 - [ATPA_MOUSE]	4.45286	3.98	2	2					553	59.7156	9.18799
Q6PD26	Pigs	GPI transamidase component PIG-S OS=Mus musculus OX=10090 GN=Pigs PE=1 SV=3 - [PIGS_MOUSE]	5.14837	3.96	2	2					555	61.6715	6.93213
Q8BIQ5-2	Cstf2	Isoform 2 of Cleavage stimulation factor subunit 2 OS=Mus musculus OX=10090 GN=Cstf2 - [CSTF2_MOUSE]	2.0461	3.92	2	2					510	54.0339	6.97607
P80315	Cct4	T-complex protein 1 subunit delta OS=Mus musculus OX=10090 GN=Cct4 PE=1 SV=3 - [TCPD_MOUSE]	1.98978	3.9	2	2					539	58.0297	8.01611
Q64324	Stxbp2	Syntaxin-binding protein 2 OS=Mus musculus OX=10090 GN=Stxbp2 PE=1 SV=1 - [STXB2_MOUSE]	1.92546	3.71	2	2					593	66.3155	6.7417
O70194	Eif3d	Eukaryotic translation initiation factor 3 subunit D OS=Mus musculus OX=10090 GN=Eif3d PE=1 SV=2 - [EIF3D_MOUSE]	4.86599	3.65	2	2					548	63.9484	6.04932
Q8BRK8	Prkaa2	5'-AMP-activated protein kinase catalytic subunit alpha-2 OS=Mus musculus OX=10090 GN=Prkaa2 PE=1 SV=3 - [AAPK2_MOUSE]	2.70211	3.62	2	2					552	61.9824	7.86963
Q9QXY6	Ehd3	EH domain-containing protein 3 OS=Mus musculus OX=10090 GN=Ehd3 PE=1 SV=2 - [EHD3_MOUSE]	4.16296	3.55	2	2					535	60.7827	6.45557
Q6PB93-2	Galnt2	Isoform 2 of Polypeptide N-acetylgalactosaminyltransferase 2 OS=Mus musculus OX=10090 GN=Galnt2 - [GALT2_MOUSE]	4.0095	3.54	2	2					536	60.9466	7.95752
P61222	Abce1	ATP-binding cassette sub-family E member 1 OS=Mus musculus OX=10090 GN=Abce1 PE=1 SV=1 - [ABCE1_MOUSE]	3.28696	3.51	2	2					599	67.271	8.33838
Q9EQP2	Ehd4	EH domain-containing protein 4 OS=Mus musculus OX=10090 GN=Ehd4 PE=1 SV=1 - [EHD4_MOUSE]	3.76907	3.51	2	2					541	61.4415	6.75635
Q925I1-2	Atad3	Isoform 2 of ATPase family AAA domain-containing protein 3 OS=Mus musculus OX=10090 GN=Atad3 - [ATAD3_MOUSE]	2.07167	3.32	2	2					512	57.3929	9.5249
Q8C0I1	Agps	Alkyldihydroxyacetonephosphate synthase, peroxisomal OS=Mus musculus OX=10090 GN=Agps PE=1 SV=1 - [ADAS_MOUSE]	4.21419	3.26	2	2					645	71.6383	7.50342
P80317	Cct6a	T-complex protein 1 subunit zeta OS=Mus musculus OX=10090 GN=Cct6a PE=1 SV=3 - [TCPZ_MOUSE]	0	3.2	2	2					531	57.9677	7.07861
O08599	Stxbp1	Syntaxin-binding protein 1 OS=Mus musculus OX=10090 GN=Stxbp1 PE=1 SV=2 - [STXB1_MOUSE]	2.1288	3.03	2	2					594	67.5259	6.96143
Q9D0F9	Pgm1	Phosphoglucomutase-1 OS=Mus musculus OX=10090 GN=Pgm1 PE=1 SV=4 - [PGM1_MOUSE]	2.15491	3.02	2	2					562	61.3796	6.56592
Q91YT7	Ythdf2	YTH domain-containing family protein 2 OS=Mus musculus OX=10090 GN=Ythdf2 PE=1 SV=1 - [YTHD2_MOUSE]	2.24954	2.94	2	2					579	62.2417	8.79248
Q8R081	Hnrnpl	Heterogeneous nuclear ribonucleoprotein L OS=Mus musculus OX=10090 GN=Hnrnpl PE=1 SV=2 - [HNRPL_MOUSE]	3.91661	2.9	2	2					586	63.9233	8.104
P50544	Acadvl	Very long-chain specific acyl-CoA dehydrogenase, mitochondrial OS=Mus musculus OX=10090 GN=Acadvl PE=1 SV=3 - [ACADV_MOUSE]	1.7299	2.74	2	2					656	70.8307	8.74854
P17156	Hspa2	Heat shock-related 70 kDa protein 2 OS=Mus musculus OX=10090 GN=Hspa2 PE=1 SV=2 - [HSP72_MOUSE]					155.654	17.38	10	67	633	69.5987	5.66846
P35564	Canx	Calnexin OS=Mus musculus OX=10090 GN=Canx PE=1 SV=1 - [CALX_MOUSE]					67.049	14.72	9	27	591	67.2357	4.64014
Q99MR8	Mccc1	Methylcrotonoyl-CoA carboxylase subunit alpha, mitochondrial OS=Mus musculus OX=10090 GN=Mccc1 PE=1 SV=2 - [MCCA_MOUSE]					62.7773	7.11	7	27	717	79.2934	7.82568
P29341	Pabpc1	Polyadenylate-binding protein 1 OS=Mus musculus OX=10090 GN=Pabpc1 PE=1 SV=2 - [PABP1_MOUSE]					48.8524	23.74	14	26	636	70.6259	9.49561
Q501J6	Ddx17	Probable ATP-dependent RNA helicase DDX17 OS=Mus musculus OX=10090 GN=Ddx17 PE=1 SV=1 - [DDX17_MOUSE]					33.7134	26.77	15	24	650	72.354	8.5874
Q9CQN1	Trap1	Heat shock protein 75 kDa, mitochondrial OS=Mus musculus OX=10090 GN=Trap1 PE=1 SV=1 - [TRAP1_MOUSE]					52.7093	14.87	10	24	706	80.1585	6.68311
Q62167	Ddx3x	ATP-dependent RNA helicase DDX3X OS=Mus musculus OX=10090 GN=Ddx3x PE=1 SV=3 - [DDX3X_MOUSE]					35.9694	19.34	12	20	662	73.056	7.18115
P16381	D1Pas1	Putative ATP-dependent RNA helicase Pl10 OS=Mus musculus OX=10090 GN=D1Pas1 PE=1 SV=1 - [DDX3L_MOUSE]					36.0362	18.79	12	20	660	73.0952	7.18115
P14733	Lmnb1	Lamin-B1 OS=Mus musculus OX=10090 GN=Lmnb1 PE=1 SV=3 - [LMNB1_MOUSE]					33.3035	20.92	12	18	588	66.7448	5.16064
P26041	Msn	Moesin OS=Mus musculus OX=10090 GN=Msn PE=1 SV=3 - [MOES_MOUSE]					31.5006	16.12	10	17	577	67.7249	6.59521
Q8C2Q3	Rbm14	RNA-binding protein 14 OS=Mus musculus OX=10090 GN=Rbm14 PE=1 SV=1 - [RBM14_MOUSE]					22.7329	18.24	11	15	669	69.406	9.67139
P26040	Ezr	Ezrin OS=Mus musculus OX=10090 GN=Ezr PE=1 SV=3 - [EZRI_MOUSE]					25.5406	16.38	10	15	586	69.3636	6.1001
Q9QXX4	Slc25a13	Calcium-binding mitochondrial carrier protein Aralar2 OS=Mus musculus OX=10090 GN=Slc25a13 PE=1 SV=1 - [CMC2_MOUSE]					34.7019	12.28	8	15	676	74.4198	8.60205
Q99LE6	Abcf2	ATP-binding cassette sub-family F member 2 OS=Mus musculus OX=10090 GN=Abcf2 PE=1 SV=1 - [ABCF2_MOUSE]					27.1574	14.01	10	14	628	71.7358	7.04932
P26043	Rdx	Radixin OS=Mus musculus OX=10090 GN=Rdx PE=1 SV=3 - [RADI_MOUSE]					20.3822	11.84	7	13	583	68.5003	6.20166
Q91VD9	Ndufs1	NADH-ubiquinone oxidoreductase 75 kDa subunit, mitochondrial OS=Mus musculus OX=10090 GN=Ndufs1 PE=1 SV=2 - [NDUS1_MOUSE]					23.0116	13.48	9	12	727	79.7256	5.71924
Q8BH59	Slc25a12	Calcium-binding mitochondrial carrier protein Aralar1 OS=Mus musculus OX=10090 GN=Slc25a12 PE=1 SV=1 - [CMC1_MOUSE]					25.4994	12.85	8	12	677	74.5227	8.25049
Q91WJ8	Fubp1	Far upstream element-binding protein 1 OS=Mus musculus OX=10090 GN=Fubp1 PE=1 SV=1 - [FUBP1_MOUSE]					16.2614	14.9	8	11	651	68.497	7.92822
Q8BMA6	Srp68	Signal recognition particle subunit SRP68 OS=Mus musculus OX=10090 GN=Srp68 PE=1 SV=2 - [SRP68_MOUSE]					20.9596	12	7	10	625	70.5303	8.57275
Q9CZW4	Acsl3	Long-chain-fatty-acid--CoA ligase 3 OS=Mus musculus OX=10090 GN=Acsl3 PE=1 SV=2 - [ACSL3_MOUSE]					15.4958	11.39	7	10	720	80.4405	8.54346
Q9DBG7	Srpra	Signal recognition particle receptor subunit alpha OS=Mus musculus OX=10090 GN=Srpra PE=1 SV=1 - [SRPRA_MOUSE]					12.3357	13.05	8	9	636	69.5791	8.95361
Q9Z2I0	Letm1	Mitochondrial proton/calcium exchanger protein OS=Mus musculus OX=10090 GN=Letm1 PE=1 SV=1 - [LETM1_MOUSE]					12.7425	8.94	6	9	738	82.9369	6.52197
P08003	Pdia4	Protein disulfide-isomerase A4 OS=Mus musculus OX=10090 GN=Pdia4 PE=1 SV=3 - [PDIA4_MOUSE]					11.2017	13.64	5	8	638	71.9375	5.31299
Q8BRF7-3	Scfd1	Isoform 3 of Sec1 family domain-containing protein 1 OS=Mus musculus OX=10090 GN=Scfd1 - [SCFD1_MOUSE]					4.37235	13.57	6	8	597	67.3644	5.74463
Q6PDS3	Sarm1	Sterile alpha and TIR motif-containing protein 1 OS=Mus musculus OX=10090 GN=Sarm1 PE=1 SV=1 - [SARM1_MOUSE]					15.9821	12.43	8	8	724	79.5562	6.26514
Q9CPN8	Igf2bp3	Insulin-like growth factor 2 mRNA-binding protein 3 OS=Mus musculus OX=10090 GN=Igf2bp3 PE=1 SV=1 - [IF2B3_MOUSE]					12.506	10.36	5	8	579	63.5355	8.86572
Q60598	Cttn	Src substrate cortactin OS=Mus musculus OX=10090 GN=Cttn PE=1 SV=2 - [SRC8_MOUSE]					11.5398	10.07	6	8	546	61.2124	5.40186
P99024	Tubb5	Tubulin beta-5 chain OS=Mus musculus OX=10090 GN=Tubb5 PE=1 SV=1 - [TBB5_MOUSE]					12.7461	12.39	5	7	444	49.639	4.89404
P68372	Tubb4b	Tubulin beta-4B chain OS=Mus musculus OX=10090 GN=Tubb4b PE=1 SV=1 - [TBB4B_MOUSE]					12.5457	12.36	5	7	445	49.799	4.89404
Q91VN6	Ddx41	Probable ATP-dependent RNA helicase DDX41 OS=Mus musculus OX=10090 GN=Ddx41 PE=1 SV=2 - [DDX41_MOUSE]					13.1912	9.97	6	7	622	69.775	6.69775
Q9D0I9	Rars	Arginine--tRNA ligase, cytoplasmic OS=Mus musculus OX=10090 GN=Rars PE=1 SV=2 - [SYRC_MOUSE]					11.3541	8.18	5	7	660	75.6251	7.54736
Q8BMK4	Ckap4	Cytoskeleton-associated protein 4 OS=Mus musculus OX=10090 GN=Ckap4 PE=1 SV=2 - [CKAP4_MOUSE]					11.1186	6.96	4	7	575	63.6536	5.64307
P11531	Dmd	Dystrophin OS=Mus musculus OX=10090 GN=Dmd PE=1 SV=3 - [DMD_MOUSE]					7.70748	1.52	5	7	3678	425.566	5.93506
P0CG47	UBB	cRAP UBB_HUMAN Polyubiquitin-B OS=Homo sapiens GN=UBB PE=1 SV=1					3.90365	50	3	6	76	8.55962	7.25439
Q06830	PRDX1	cRAP PRDX1_HUMAN Peroxiredoxin-1 OS=Homo sapiens GN=PRDX1 PE=1 SV=1					6.49978	22.11	5	6	199	22.0963	8.1333
P47856-2	Gfpt1	Isoform 2 of Glutamine--fructose-6-phosphate aminotransferase [isomerizing] 1 OS=Mus musculus OX=10090 GN=Gfpt1 - [GFPT1_MOUSE]					8.80546	10.87	6	6	681	76.6743	6.771
O88477	Igf2bp1	Insulin-like growth factor 2 mRNA-binding protein 1 OS=Mus musculus OX=10090 GN=Igf2bp1 PE=1 SV=1 - [IF2B1_MOUSE]					8.59667	10.05	4	6	577	63.4112	9.20264
P37040	Por	NADPH--cytochrome P450 reductase OS=Mus musculus OX=10090 GN=Por PE=1 SV=2 - [NCPR_MOUSE]					9.74193	9.59	6	6	678	76.9953	5.52881
Q9QUJ7-2	Acsl4	Isoform Short of Long-chain-fatty-acid--CoA ligase 4 OS=Mus musculus OX=10090 GN=Acsl4 - [ACSL4_MOUSE]					6.31596	9.1	5	6	670	74.2909	8.00146
Q9R190	Mta2	Metastasis-associated protein MTA2 OS=Mus musculus OX=10090 GN=Mta2 PE=1 SV=1 - [MTA2_MOUSE]					8.90588	8.98	5	6	668	74.9827	9.67139
Q8VDN2	Atp1a1	Sodium/potassium-transporting ATPase subunit alpha-1 OS=Mus musculus OX=10090 GN=Atp1a1 PE=1 SV=1 - [AT1A1_MOUSE]					12.8187	7.43	6	6	1023	112.91	5.45264
Q5SF07-2	Igf2bp2	Isoform 2 of Insulin-like growth factor 2 mRNA-binding protein 2 OS=Mus musculus OX=10090 GN=Igf2bp2 - [IF2B2_MOUSE]					9.65525	7.17	3	6	530	58.6226	8.30908
Q8CIG8	Prmt5	Protein arginine N-methyltransferase 5 OS=Mus musculus OX=10090 GN=Prmt5 PE=1 SV=3 - [ANM5_MOUSE]					12.0441	7.06	5	6	637	72.6336	6.41748
Q9CXF4	Tbc1d15	TBC1 domain family member 15 OS=Mus musculus OX=10090 GN=Tbc1d15 PE=1 SV=1 - [TBC15_MOUSE]					12.136	6.71	4	6	671	76.478	5.30029
Q9Z0E0-2	Ncdn	Isoform 2 of Neurochondrin OS=Mus musculus OX=10090 GN=Ncdn - [NCDN_MOUSE]					9.21402	6.6	4	6	712	77.2549	5.5415
Q99KN9-2	Clint1	Isoform 2 of Clathrin interactor 1 OS=Mus musculus OX=10090 GN=Clint1 - [EPN4_MOUSE]					4.80822	12.5	5	5	464	51.393	6.56592
P70698	Ctps1	CTP synthase 1 OS=Mus musculus OX=10090 GN=Ctps1 PE=1 SV=2 - [PYRG1_MOUSE]					9.00277	8.8	5	5	591	66.6401	6.58057
Q6PAM1	Txlna	Alpha-taxilin OS=Mus musculus OX=10090 GN=Txlna PE=1 SV=1 - [TXLNA_MOUSE]					8.98028	8.3	5	5	554	62.3305	6.7417
Q99ME9	Gtpbp4	Nucleolar GTP-binding protein 1 OS=Mus musculus OX=10090 GN=Gtpbp4 PE=1 SV=3 - [NOG1_MOUSE]					9.60388	7.73	5	5	634	74.0659	9.5249
Q8BG51	Rhot1	Mitochondrial Rho GTPase 1 OS=Mus musculus OX=10090 GN=Rhot1 PE=1 SV=1 - [MIRO1_MOUSE]					3.92323	7.45	5	5	631	72.1956	6.49365
Q9D0E1-2	Hnrnpm	Isoform 2 of Heterogeneous nuclear ribonucleoprotein M OS=Mus musculus OX=10090 GN=Hnrnpm - [HNRPM_MOUSE]					8.11395	7.39	4	5	690	73.6924	8.74854
O35250-2	Exoc7	Isoform 2 of Exocyst complex component 7 OS=Mus musculus OX=10090 GN=Exoc7 - [EXOC7_MOUSE]					11.4381	7.2	4	5	653	75.1119	6.7124
Q8JZN7	Rhot2	Mitochondrial Rho GTPase 2 OS=Mus musculus OX=10090 GN=Rhot2 PE=1 SV=1 - [MIRO2_MOUSE]					7.00413	6.13	3	5	620	69.027	5.99854
Q91YQ5	Rpn1	Dolichyl-diphosphooligosaccharide--protein glycosyltransferase subunit 1 OS=Mus musculus OX=10090 GN=Rpn1 PE=1 SV=1 - [RPN1_MOUSE]					6.28342	6.09	5	5	608	68.4857	6.45557
P09405	Ncl	Nucleolin OS=Mus musculus OX=10090 GN=Ncl PE=1 SV=2 - [NUCL_MOUSE]					10.792	6.08	4	5	707	76.6768	4.75439
Q99ME2	Wdr6	WD repeat-containing protein 6 OS=Mus musculus OX=10090 GN=Wdr6 PE=1 SV=1 - [WDR6_MOUSE]					12.85	3.11	4	5	1125	121.82	6.97607
P51881	Slc25a5	ADP/ATP translocase 2 OS=Mus musculus OX=10090 GN=Slc25a5 PE=1 SV=3 - [ADT2_MOUSE]					8.26892	13.76	4	4	298	32.9102	9.72998
Q8VHR5	Gatad2b	Transcriptional repressor p66-beta OS=Mus musculus OX=10090 GN=Gatad2b PE=1 SV=1 - [P66B_MOUSE]					6.40046	9.09	4	4	594	65.37	9.70068
Q64213-2	Sf1	Isoform CW17E of Splicing factor 1 OS=Mus musculus OX=10090 GN=Sf1 - [SF01_MOUSE]					8.92387	6.57	3	4	548	59.6189	9.42236
O88448	Klc2	Kinesin light chain 2 OS=Mus musculus OX=10090 GN=Klc2 PE=1 SV=1 - [KLC2_MOUSE]					6.16148	6.34	4	4	599	66.6214	7.21045
Q8R050-2	Gspt1	Isoform 2 of Eukaryotic peptide chain release factor GTP-binding subunit ERF3A OS=Mus musculus OX=10090 GN=Gspt1 - [ERF3A_MOUSE]					9.63175	6.3	4	4	635	68.4828	5.21143
P14824	Anxa6	Annexin A6 OS=Mus musculus OX=10090 GN=Anxa6 PE=1 SV=3 - [ANXA6_MOUSE]					8.23174	5.65	4	4	673	75.8374	5.50342
Q8R5H6	Wasf1	Wiskott-Aldrich syndrome protein family member 1 OS=Mus musculus OX=10090 GN=Wasf1 PE=1 SV=2 - [WASF1_MOUSE]					7.70667	5.55	3	4	559	61.4708	6.3667
Q9Z1M8	Ik	Protein Red OS=Mus musculus OX=10090 GN=Ik PE=1 SV=2 - [RED_MOUSE]					7.49655	5.03	3	4	557	65.5758	6.63916
Q9ERK4	Cse1l	Exportin-2 OS=Mus musculus OX=10090 GN=Cse1l PE=1 SV=1 - [XPO2_MOUSE]					8.47959	4.94	4	4	971	110.384	5.77002
Q80WJ7	Mtdh	Protein LYRIC OS=Mus musculus OX=10090 GN=Mtdh PE=1 SV=1 - [LYRIC_MOUSE]					5.70293	4.84	2	4	579	63.8077	9.33447
P23475	Xrcc6	X-ray repair cross-complementing protein 6 OS=Mus musculus OX=10090 GN=Xrcc6 PE=1 SV=5 - [XRCC6_MOUSE]					8.82051	3.62	2	4	608	69.4409	6.78564
Q6P5F9	Xpo1	Exportin-1 OS=Mus musculus OX=10090 GN=Xpo1 PE=1 SV=1 - [XPO1_MOUSE]					9.15046	3.36	3	4	1071	123.013	6.07471
P17182	Eno1	Alpha-enolase OS=Mus musculus OX=10090 GN=Eno1 PE=1 SV=3 - [ENOA_MOUSE]					2.13673	9.68	3	3	434	47.1112	6.80029
Q80UG5-2	Sept9	Isoform 2 of Septin-9 OS=Mus musculus OX=10090 GN=Sept9 - [SEPT9_MOUSE]					5.09811	8.08	3	3	334	38.5748	7.84033
P61620	Sec61a1	Protein transport protein Sec61 subunit alpha isoform 1 OS=Mus musculus OX=10090 GN=Sec61a1 PE=1 SV=2 - [S61A1_MOUSE]					4.71007	6.3	3	3	476	52.2305	8.06006
Q8K363	Ddx18	ATP-dependent RNA helicase DDX18 OS=Mus musculus OX=10090 GN=Ddx18 PE=1 SV=1 - [DDX18_MOUSE]					4.76794	5.3	3	3	660	74.1343	9.5249
Q7TMK9-2	Syncrip	Isoform 2 of Heterogeneous nuclear ribonucleoprotein Q OS=Mus musculus OX=10090 GN=Syncrip - [HNRPQ_MOUSE]					6.7588	5.16	3	3	562	62.6333	7.56201
P27612	Plaa	Phospholipase A-2-activating protein OS=Mus musculus OX=10090 GN=Plaa PE=1 SV=4 - [PLAP_MOUSE]					3.85057	5.16	3	3	794	87.1656	6.13818
P02787	TF	cRAP TRFE_HUMAN Serotransferrin OS=Homo sapiens GN=TF PE=1 SV=3					4.02113	5.01	3	3	698	76.9996	7.12256
Q8BJ05-2	Zc3h14	Isoform 2 of Zinc finger CCCH domain-containing protein 14 OS=Mus musculus OX=10090 GN=Zc3h14 - [ZC3HE_MOUSE]					5.37687	5.01	3	3	579	64.8965	8.14795
P41216	Acsl1	Long-chain-fatty-acid--CoA ligase 1 OS=Mus musculus OX=10090 GN=Acsl1 PE=1 SV=2 - [ACSL1_MOUSE]					5.85102	4.86	3	3	699	77.9014	7.15186
Q99N57	Raf1	RAF proto-oncogene serine/threonine-protein kinase OS=Mus musculus OX=10090 GN=Raf1 PE=1 SV=2 - [RAF1_MOUSE]					4.31081	4.48	3	3	648	72.8708	9.15869
Q9CZW5	Tomm70	Mitochondrial import receptor subunit TOM70 OS=Mus musculus OX=10090 GN=Tomm70 PE=1 SV=2 - [TOM70_MOUSE]					6.93855	4.26	3	3	611	67.5469	7.53271
Q8C6G8	Wdr26	WD repeat-containing protein 26 OS=Mus musculus OX=10090 GN=Wdr26 PE=1 SV=3 - [WDR26_MOUSE]					4.82152	4.21	3	3	641	70.499	6.16357
Q9QXK7	Cpsf3	Cleavage and polyadenylation specificity factor subunit 3 OS=Mus musculus OX=10090 GN=Cpsf3 PE=1 SV=2 - [CPSF3_MOUSE]					4.7877	4.09	3	3	684	77.4552	5.60498
Q6PIC6	Atp1a3	Sodium/potassium-transporting ATPase subunit alpha-3 OS=Mus musculus OX=10090 GN=Atp1a3 PE=1 SV=1 - [AT1A3_MOUSE]					4.81044	4.05	3	3	1013	111.62	5.41455
Q60710-2	Samhd1	Isoform 2 of Deoxynucleoside triphosphate triphosphohydrolase SAMHD1 OS=Mus musculus OX=10090 GN=Samhd1 - [SAMH1_MOUSE]					6.59628	3.84	3	3	651	74.8871	7.26904
Q8BMS1	Hadha	Trifunctional enzyme subunit alpha, mitochondrial OS=Mus musculus OX=10090 GN=Hadha PE=1 SV=1 - [ECHA_MOUSE]					6.59876	3.54	3	3	763	82.6175	9.14404
Q3THK7	Gmps	GMP synthase [glutamine-hydrolyzing] OS=Mus musculus OX=10090 GN=Gmps PE=1 SV=2 - [GUAA_MOUSE]					3.71409	3.46	2	3	693	76.6749	6.72705
Q99MN1	Kars	Lysine--tRNA ligase OS=Mus musculus OX=10090 GN=Kars PE=1 SV=1 - [SYK_MOUSE]					2.06631	3.03	2	3	595	67.7965	5.93506
P35922-9	Fmr1	Isoform 9 of Synaptic functional regulator FMR1 OS=Mus musculus OX=10090 GN=Fmr1 - [FMR1_MOUSE]					3.86622	2.82	2	3	568	64.0576	8.52881
Q61990-2	Pcbp2	Isoform 2 of Poly(rC)-binding protein 2 OS=Mus musculus OX=10090 GN=Pcbp2 - [PCBP2_MOUSE]					1.7471	6.65	2	2	331	34.895	8.00146
Q99M51	Nck1	Cytoplasmic protein NCK1 OS=Mus musculus OX=10090 GN=Nck1 PE=1 SV=1 - [NCK1_MOUSE]					2.28	6.63	2	2	377	42.8635	6.46826
P48962	Slc25a4	ADP/ATP translocase 1 OS=Mus musculus OX=10090 GN=Slc25a4 PE=1 SV=4 - [ADT1_MOUSE]					4.32817	6.38	2	2	298	32.8831	9.71533
Q8K2T8	Paf1	RNA polymerase II-associated factor 1 homolog OS=Mus musculus OX=10090 GN=Paf1 PE=1 SV=1 - [PAF1_MOUSE]					4.70905	4.86	2	2	535	60.4814	4.65283
P40142	Tkt	Transketolase OS=Mus musculus OX=10090 GN=Tkt PE=1 SV=1 - [TKT_MOUSE]					4.9975	4.49	2	2	623	67.5876	7.50342
Q5SVQ0-4	Kat7	Isoform 4 of Histone acetyltransferase KAT7 OS=Mus musculus OX=10090 GN=Kat7 - [KAT7_MOUSE]					0	4.48	2	2	581	66.8743	8.71924
P36916-2	Gnl1	Isoform 2 of Guanine nucleotide-binding protein-like 1 OS=Mus musculus OX=10090 GN=Gnl1 - [GNL1_MOUSE]					1.90094	4.42	2	2	430	47.3727	4.84326
Q3UHD6-2	Snx27	Isoform 2 of Sorting nexin-27 OS=Mus musculus OX=10090 GN=Snx27 - [SNX27_MOUSE]					1.71451	4.18	2	2	526	59.4965	6.23975
Q9Z2C4	Mtmr1	Myotubularin-related protein 1 OS=Mus musculus OX=10090 GN=Mtmr1 PE=1 SV=1 - [MTMR1_MOUSE]					1.81157	4.04	2	2	669	75.2657	6.80029
Q61584-2	Fxr1	Isoform A of Fragile X mental retardation syndrome-related protein 1 OS=Mus musculus OX=10090 GN=Fxr1 - [FXR1_MOUSE]					4.32328	3.9	2	2	539	60.7785	6.39209
P20152	Vim	Vimentin OS=Mus musculus OX=10090 GN=Vim PE=1 SV=3 - [VIME_MOUSE]					1.62238	3.86	2	2	466	53.6551	5.12256
Q505F5	Lrrc47	Leucine-rich repeat-containing protein 47 OS=Mus musculus OX=10090 GN=Lrrc47 PE=1 SV=1 - [LRC47_MOUSE]					4.09239	3.61	2	2	581	63.5507	8.104
P10852	Slc3a2	4F2 cell-surface antigen heavy chain OS=Mus musculus OX=10090 GN=Slc3a2 PE=1 SV=1 - [4F2_MOUSE]					3.62653	3.42	2	2	526	58.3003	5.90967
Q8VEK3-2	Hnrnpu	Isoform 2 of Heterogeneous nuclear ribonucleoprotein U OS=Mus musculus OX=10090 GN=Hnrnpu - [HNRPU_MOUSE]					3.67629	3.4	2	2	793	86.7513	5.92236
Q8R3I3	Cog6	Conserved oligomeric Golgi complex subunit 6 OS=Mus musculus OX=10090 GN=Cog6 PE=1 SV=2 - [COG6_MOUSE]					2.43336	3.35	2	2	657	72.9935	6.13818
Q9Z129-2	Recql	Isoform Beta of ATP-dependent DNA helicase Q1 OS=Mus musculus OX=10090 GN=Recql - [RECQ1_MOUSE]					3.63763	3.17	2	2	631	70.4947	7.69385
Q99JF8	Psip1	PC4 and SFRS1-interacting protein OS=Mus musculus OX=10090 GN=Psip1 PE=1 SV=1 - [PSIP1_MOUSE]					1.75894	3.03	2	2	528	59.6605	9.12939
Q01853	Vcp	Transitional endoplasmic reticulum ATPase OS=Mus musculus OX=10090 GN=Vcp PE=1 SV=4 - [TERA_MOUSE]					1.67722	2.98	2	2	806	89.2657	5.26221
Q9JIG7	Ccdc22	Coiled-coil domain-containing protein 22 OS=Mus musculus OX=10090 GN=Ccdc22 PE=1 SV=1 - [CCD22_MOUSE]					3.88791	2.87	2	2	627	70.7998	6.01123
Q32NY4-2	Cnnm3	Isoform 2 of Metal transporter CNNM3 OS=Mus musculus OX=10090 GN=Cnnm3 - [CNNM3_MOUSE]					2.28784	2.82	2	2	708	75.7577	5.64307
P58252	Eef2	Elongation factor 2 OS=Mus musculus OX=10090 GN=Eef2 PE=1 SV=2 - [EF2_MOUSE]					4.30419	2.8	2	2	858	95.2529	6.82959
Q9DBS5	Klc4	Kinesin light chain 4 OS=Mus musculus OX=10090 GN=Klc4 PE=1 SV=1 - [KLC4_MOUSE]					3.97741	2.75	2	2	619	68.5706	6.0874
P45700	Man1a1	Mannosyl-oligosaccharide 1,2-alpha-mannosidase IA OS=Mus musculus OX=10090 GN=Man1a1 PE=1 SV=1 - [MA1A1_MOUSE]					4.74645	2.75	2	2	655	73.2296	6.81494
P21619	Lmnb2	Lamin-B2 OS=Mus musculus OX=10090 GN=Lmnb2 PE=1 SV=2 - [LMNB2_MOUSE]					1.87921	2.68	2	2	596	67.2773	5.50342
Q3TPX4	Exoc5	Exocyst complex component 5 OS=Mus musculus OX=10090 GN=Exoc5 PE=1 SV=2 - [EXOC5_MOUSE]					4.22127	2.54	2	2	708	81.6858	6.7124
Q02248	Ctnnb1	Catenin beta-1 OS=Mus musculus OX=10090 GN=Ctnnb1 PE=1 SV=1 - [CTNB1_MOUSE]					2.069	2.43	2	2	781	85.4162	5.85889
O70133-3	Dhx9	Isoform 3 of ATP-dependent RNA helicase A OS=Mus musculus OX=10090 GN=Dhx9 - [DHX9_MOUSE]					0	2.41	2	2	1164	125.536	7.06396
O55143-2	Atp2a2	Isoform 2 of Sarcoplasmic/endoplasmic reticulum calcium ATPase 2 OS=Mus musculus OX=10090 GN=Atp2a2 - [AT2A2_MOUSE]					3.99529	2.1	2	2	998	109.682	5.36377

## Sheet: Table
	Description	# PSM A2- Bottom Band	# PSM B2- - Top Band
P22646	T-cell surface glycoprotein CD3 epsilon chain	26	31
P01851	T-cell receptor beta-2 chain C region	15	6
TXCD3Z	mouseCD3z-	3	21
TXCD3G	mouseCD3g+VSV-g-	11	15
TXTCRMYC	mouseTCRalpha+cMyc-	5	7
TXCD3D	mouseCD3d+FLAG-	3	4

## Sheet: Legend
Dataset EV2: Mass spectrometry results indicating the proteins identified in bW242 crosslinking band. The TCR and CD3 subunits are highlighted in yellow.
