# Supplementary material for: In situ cell-surface conformation of the TCR-CD3 signaling complex
Source: EMBO Rep. 2024 Nov 7;25(12):26. doi: 10.1038/s44319-024-00314-3 (PMC11624261; doi:10.1038/s44319-024-00314-3)
Supplement: Supplementary file 5 — Dataset EV3 [file 44319_2024_314_MOESM5_ESM.xlsx]

## Sheet: Proteins
Accession	Description	Score gS14	Coverage gS14	# Peptides gS14	# PSM gS14	# AAs	MW [kDa]	calc. pI
mouseCD3g+VSV-g-	mouseCD3g+VSV-g-	13.4961	41.95	7	24	174	19.4479	8.63135
sp	mouse_TCRb	14.1308	17.82	6	23	303	33.771	8.41162
mouse_CD3e+HA-	mouse_CD3e+HA-	2.26883	15	4	8	180	20.3012	5.66846
mouse_CD3z-	mouse_CD3z-	0	12.2	2	3	164	18.6256	9.27588
mouse_TCRalpha+cMyc-	mouse_TCRalpha+cMyc-	1.89575	12.08	3	4	265	29.1103	5.18604

## Sheet: Proteins and Peptides
Accession	Description	Score B2	Coverage B2	# Peptides B2	# PSM gS14	# AAs	MW [kDa]	calc. pI
mouseCD3g+VSV-g-	mouseCD3g+VSV-g-	13.4961	41.95	7	24	174	19.4479	8.63135
	Sequence	MH+ [Da]	q-Value	PEP	A2
	KSGSYTDIEMNR	1416.64	0	4.867e-12	High
	NTWNLGNNAK	1131.55	0	5.052e-16	High
	SGSYTDIEMNR	1288.55	0	1.235e-15	High
	ETSNPLQVYYR	1369.67	0	2.038e-11	High
	EYDQYSHLQGNQLR	1750.81	0	2.29e-14	High
	NTWNLGNNAK	1132.54	0	6.728e-14	High
	GDGSVLLTCGLTDK	1435.71	0	0.1191	High
	SGSYTDIEMNR	1289.53	0	0.002994	High
	SGSYTDIEMNR	1272.55	0	0.00555	High
	NLVQVDGSRGDGSVLLTCGLTDKTIK	2747.45	0	0.02623	High
sp	mouse_TCRb	14.1308	17.82	6	23	303	33.771	8.41162
	Sequence	MH+ [Da]	q-Value	PEP	A2
	EVHSGVSTDPQAYK	1517.72	0	5.052e-16	High
	ATLVCLAR	903.508	0	5.052e-16	High
	VSATFWHNPR	1214.61	0	7.37e-14	High
	VSLFEPSK	906.493	0	5.052e-16	High
	LLVLEDLR	970.593	0	5.05214e-16	High
	VSLFEPSKAEIANK	1532.83	0	4.879e-15	High
mouse_CD3e+HA-	mouse_CD3e+HA-	2.26883	15	4	8	180	20.3012	5.66846
	Sequence	MH+ [Da]	q-Value	PEP	A2
	NGQELPQKHDK	1294.64	0	4.441e-06	High
	NGQELPQK	914.458	0	0.003886	High
	DLYSGLNQR	1066.52	0	2.47e-06	High
	NTYLYLK	914.498	0	0.000316	High
	DLYSGLNQR	1065.53	0	0.05847	High
mouse_CD3z-	mouse_CD3z-	0	12.2	2	3	164	18.6256	9.27588
	Sequence	MH+ [Da]	q-Value	PEP	A2
	EEYDVLEK	1024.48	0	0.1802	High
	ARDPEMGGKQQR	1373.67	0	0.0004837	High
mouse_TCRalpha+cMyc-	mouse_TCRalpha+cMyc-	1.89575	12.08	3	4	265	29.1103	5.18604
	Sequence	XCorr A2	B2	XCorr B2	C2
	TMESGTFITDK	1.89575
	LWSSGGSGEQK	1.27694
	AVQWFQQNSR	0.757384

## Sheet: Legend
Dataset EV3: Mass spectrometry results indicating the proteins identified in gS14 crosslinking band. The TCR and CD3 subunits are highlighted in yellow.
