# Supplementary material for: In situ cell-surface conformation of the TCR-CD3 signaling complex
Source: EMBO Rep. 2024 Nov 7;25(12):26. doi: 10.1038/s44319-024-00314-3 (PMC11624261; doi:10.1038/s44319-024-00314-3)
Supplement: Supplementary file 6 — Source data Fig. 1 [file 44319_2024_314_MOESM6_ESM.zip]

Archive with 44 entries (38 files):
- Fig1_fcs/
- Fig1_fcs/.DS_Store
- __MACOSX/Fig1_fcs/._.DS_Store
- Fig1_fcs/Fig1E/
- Fig1_fcs/Fig1F/
- Fig1_fcs/Fig1E/Unmixed/Staining/aS41.fcs
- __MACOSX/Fig1_fcs/Fig1E/._Unmixed/Staining/aS41.fcs
- Fig1_fcs/Fig1E/Unmixed/Staining/neg.fcs
- __MACOSX/Fig1_fcs/Fig1E/._Unmixed/Staining/neg.fcs
- Fig1_fcs/Fig1E/Unmixed/Staining/aK65.fcs
- __MACOSX/Fig1_fcs/Fig1E/._Unmixed/Staining/aK65.fcs
- Fig1_fcs/Fig1E/Unmixed/Staining/WT.fcs
- __MACOSX/Fig1_fcs/Fig1E/._Unmixed/Staining/WT.fcs
- Fig1_fcs/Fig1F/Unmixed/tetramers/S41_100.fcs
- __MACOSX/Fig1_fcs/Fig1F/._Unmixed/tetramers/S41_100.fcs
- Fig1_fcs/Fig1F/Unmixed/tetramers/WT100.fcs
- __MACOSX/Fig1_fcs/Fig1F/._Unmixed/tetramers/WT100.fcs
- Fig1_fcs/Fig1F/Unmixed/tetramers/aK65_100.fcs
- __MACOSX/Fig1_fcs/Fig1F/._Unmixed/tetramers/aK65_100.fcs
- Fig1_fcs/Fig1F/Unmixed/tetramers/Neg-.fcs
- __MACOSX/Fig1_fcs/Fig1F/._Unmixed/tetramers/Neg-.fcs
- Fig1_WB/
- __MACOSX/._Fig1_WB
- Fig1_WB/.DS_Store
- __MACOSX/Fig1_WB/._.DS_Store
- Fig1_WB/Figure1G-full-labeled.pdf
- __MACOSX/Fig1_WB/._Figure1G-full-labeled.pdf
- Fig1_WB/Figure1G-full.png
- __MACOSX/Fig1_WB/._Figure1G-full.png
- Fig1_WB/Figure 1G-rawdata/
- Fig1_WB/Figure1G-full.pptx
- __MACOSX/Fig1_WB/._Figure1G-full.pptx
- Fig1_WB/Figure 1G-rawdata/700.TIF
- Fig1_WB/Figure 1G-rawdata/.DS_Store
- __MACOSX/Fig1_WB/Figure 1G-rawdata/._.DS_Store
- Fig1_WB/Figure 1G-rawdata/2019-12-19-182820.log
- Fig1_WB/Figure 1G-rawdata/2019-12-19-182820_new-S41K65_PU6_V5cmyc_TH.jpg
- __MACOSX/Fig1_WB/Figure 1G-rawdata/._2019-12-19-182820_new-S41K65_PU6_V5cmyc_TH.jpg
- Fig1_WB/Figure 1G-rawdata/2019-12-19-182820.scn
- Fig1_WB/Figure 1G-rawdata/800.TIF
- Fig1_WB/Figure 1G-rawdata/new-S41K65_PU6_V5cmyc/
- Fig1_WB/Figure 1G-rawdata/new-S41K65_PU6_V5cmyc/Analysis.data
- Fig1_WB/Figure 1G-rawdata/new-S41K65_PU6_V5cmyc/SizeStdNet.data
- Fig1_WB/Figure 1G-rawdata/new-S41K65_PU6_V5cmyc/Experiment.data
