# Supplementary material for: In situ cell-surface conformation of the TCR-CD3 signaling complex
Source: EMBO Rep. 2024 Nov 7;25(12):26. doi: 10.1038/s44319-024-00314-3 (PMC11624261; doi:10.1038/s44319-024-00314-3)
Supplement: Supplementary file 6 — Source data Fig. 1 [file 44319_2024_314_MOESM6_ESM.zip › Fig1_WB/Figure 1G-rawdata/2019-12-19-182820.log]

12-19 18:14:54 scand: INFO **** BEGIN-SCAN: GROUP='Krogsgaard Lab', SCAN='2019-12-19-182820' ****
12-19 18:14:54 scand: INFO Serial Number: ODY-2056
12-19 18:14:54 scand: INFO Microscope Serial Number: 0809-10401
12-19 18:14:54 scand: INFO Software Version: 2.1.15
12-19 18:14:54 scand: INFO New doc is: <new><in><scangroup>Krogsgaard Lab</scangroup><scan>2019-12-19-182820</scan><channel>700 800</channel><focus>0</focus><resolution>169</resolution><quality>medium</quality><intensity700>5</intensity700><intensity800>5</intensity800><size><x0>0</x0><y0>0</y0><x1>8</x1><y1>7</y1></size><comment/></in></new>
12-19 18:14:54 scand: INFO res='1', speed='2'
12-19 18:14:54 scand: INFO ScandScanner: bandwidth=600Hz
12-19 18:14:54 scand: INFO ScandScanner: filter_filename=/usr/local/licor/dsp600Hz_rev2.hex
12-19 18:14:54 scand: INFO DSPDriver::SetMargin: left=0, right=640
12-19 18:14:54 scand: INFO XYZScanStrategy::Init: initialize analog driver
12-19 18:14:54 scand: INFO XYZScanStrategy::Init: initialize DSP driver ... left=0, right=3776
12-19 18:14:54 scand: INFO DSPDriver::SetMargin: left=0, right=3776
12-19 18:14:54 scand: INFO XYZScanStrategy::Init:  left=-387 right=4170 top=0 bottom=3309
12-19 18:14:54 scand: INFO XYZScanStrategy::Init : gain700=1 volts700=182.363 gain800=1 volts800=178.945
12-19 18:14:54 scand: INFO ScandScanner::do_scan: two channels
12-19 18:14:54 paneld: INFO testState: transition from 'init' to 'pause'
12-19 18:14:55 paneld: INFO testState: transition from 'pause' to 'scan'
12-19 18:14:55 scand: INFO Lid opened; Scan paused.
12-19 18:14:55 paneld: INFO testState: transition from 'scan' to 'pause'
12-19 18:15:07 paneld: INFO testState: transition from 'pause' to 'scan'
12-19 18:18:46 scand: INFO cmd='/usr/local/bin/plot-laser-log-file'
12-19 18:18:48 scand: INFO plot-laser-log-file: sn='0809-10401'
12-19 18:18:48 scand: INFO plot-laser-log-file: laser data file='/home/laserlog/laser'
12-19 18:18:48 scand: INFO plot-laser-log-file: laser graphic file='/home/laserlog/laser.png'
12-19 18:18:48 scand: INFO plot-laser-log-file: max current: 700=54.5, 800=30.5
12-19 18:18:48 scand: INFO plot-laser-log-file: MAX: X=3610224, YMin=0, YMax=60
12-19 18:18:48 scand: INFO plot-laser-log-file::plot: hours=1002.8
12-19 18:18:48 scand: INFO plot-laser-log-file::plot: X as hours=1003
12-19 18:18:48 scand: INFO plot-laser-log-file::plot: exponent=3.00130093302042
12-19 18:18:48 scand: INFO plot-laser-log-file::plot: ceil exponent=4
12-19 18:18:48 scand: INFO plot-laser-log-file::plot: NX=4, XX=10000
12-19 18:18:48 scand: INFO plot-laser-log-file::plot: left=59, top=366, right=1061, bottom=64
12-19 18:18:48 scand: INFO
12-19 18:18:48 scand: INFO Laser graphic generation required 2 seconds
12-19 18:18:48 scand: INFO **** END-SCAN: GROUP='Krogsgaard Lab', SCAN='2019-12-19-182820' ****
