# Supplementary material for: In situ cell-surface conformation of the TCR-CD3 signaling complex
Source: EMBO Rep. 2024 Nov 7;25(12):26. doi: 10.1038/s44319-024-00314-3 (PMC11624261; doi:10.1038/s44319-024-00314-3)
Supplement: Supplementary file 6 — Source data Fig. 1 [file 44319_2024_314_MOESM6_ESM.zip › Fig1_WB/Figure 1G-rawdata/2019-12-19-182820.scn]

#Properties Updated
#Thu Dec 19 18:33:28 EST 2019
FocusOffset=0
NumImageNames=2
ImageSetNames=
ExperimentNames=new-WTS41K65S170_PU6_V5cmyc
ScannerName=LI-COR Odyssey (ODY-2056)
ApplicationName=Odyssey
FileType=LI-COR LI2D SCAN File
ImageSetNumbers=
Name=2019-12-19-182820
ScanIntensity700=5
ScanArea=0.0,0.0 to 7.0,8.0
Comments=
NumImageSetNames=0
ScanDate=2019, 11, 19
FileVersion=SCAN VERSION 1.7
NumExperimentNames=1
ScanChannels=700 800
NumImageSetNumbers=0
ScanResolution=169.49153
BarCode=
ScanGroup=Krogsgaard Lab
ImageNames=700.TIF, 800.TIF
ScanQuality=medium
ScanIntensity800=5
ScannerScanName=2019-12-19-182820
