# Supplementary material for: In situ cell-surface conformation of the TCR-CD3 signaling complex
Source: EMBO Rep. 2024 Nov 7;25(12):26. doi: 10.1038/s44319-024-00314-3 (PMC11624261; doi:10.1038/s44319-024-00314-3)
Supplement: Supplementary file 6 — Source data Fig. 1 [file 44319_2024_314_MOESM6_ESM.zip › Fig1_WB/Figure 1G-rawdata/new-S41K65_PU6_V5cmyc/Analysis.data]

Header	LI-COR Odyssey/Aerius Data File
Version	1.0.2
Warning	WARNING! This file format is required for LI-COR Applications. DO NOT MODIFY DATA!
Type	Analysis
Project	2019-12-19-1
Scan	2019-12-19-182820
Analysis	new-WTS41K65S170_PU6_V5cmyc
BarCode	
App Name	Odyssey
..	 
FeatureType	ImageName	Name	ScanName	Analsyis Vers	Analysis State	BackGnd Type	BackGnd Id	Brightness	Contrast	Sensitivity	ColorMode	ShowImage	MinLogPt	MaxLogPt	FeaturesCount	GammaMinPt	GammaMaxPt	GammaVal	ColorRedVal	ColorGreenVal	ColorBlueVal
Analysis	700.TIF	700	2019-12-19-182820	LI-COR ANALYSIS 1.5	-1	3	-1	50	50	5	103	true	1	65535	0	1	65535	1.0	255	0	0
Analysis	800.TIF	800	2019-12-19-182820	LI-COR ANALYSIS 1.5	-1	3	-1	50	50	5	103	true	1	65535	0	1	65535	1.0	0	255	0
