# Supplementary material for: In situ cell-surface conformation of the TCR-CD3 signaling complex
Source: EMBO Rep. 2024 Nov 7;25(12):26. doi: 10.1038/s44319-024-00314-3 (PMC11624261; doi:10.1038/s44319-024-00314-3)
Supplement: Supplementary file 7 — Source data Fig. 2 [file 44319_2024_314_MOESM7_ESM.zip]

Archive with 254 entries (238 files):
- Fig2_WB/
- Fig2_WB/Figure 2D-ABloop/
- __MACOSX/Fig2_WB/._Figure 2D-ABloop
- Fig2_WB/Figure 2C-CCloop/
- __MACOSX/Fig2_WB/._Figure 2C-CCloop
- Fig2_WB/Figure 2G-Helix3/
- __MACOSX/Fig2_WB/._Figure 2G-Helix3
- Fig2_WB/.DS_Store
- __MACOSX/Fig2_WB/._.DS_Store
- Fig2_WB/Figure 2H-Helix4-Fstrand/
- __MACOSX/Fig2_WB/._Figure 2H-Helix4-Fstrand
- Fig2_WB/Figure 2F-Gstrand/
- __MACOSX/Fig2_WB/._Figure 2F-Gstrand
- Fig2_WB/Figure 2B-DEloop/
- __MACOSX/Fig2_WB/._Figure 2B-DEloop
- Fig2_WB/Figure 2E-FGloop/
- __MACOSX/Fig2_WB/._Figure 2E-FGloop
- Fig2_WB/Figure 2D-ABloop/.DS_Store
- __MACOSX/Fig2_WB/Figure 2D-ABloop/._.DS_Store
- Fig2_WB/Figure 2D-ABloop/S138-mCmyc-rV5-full-labeled.pdf
- __MACOSX/Fig2_WB/Figure 2D-ABloop/._S138-mCmyc-rV5-full-labeled.pdf
- Fig2_WB/Figure 2D-ABloop/R134S138-V5-VSVG-HA-full.png
- Fig2_WB/Figure 2D-ABloop/S138-mCmyc-rV5-full-labeled.pptx
- __MACOSX/Fig2_WB/Figure 2D-ABloop/._S138-mCmyc-rV5-full-labeled.pptx
- Fig2_WB/Figure 2D-ABloop/R134S138-V5-VSVG-HA-full-labeled.pdf
- __MACOSX/Fig2_WB/Figure 2D-ABloop/._R134S138-V5-VSVG-HA-full-labeled.pdf
- Fig2_WB/Figure 2D-ABloop/Figure2- figure supplement 3- rawdata.zip
- __MACOSX/Fig2_WB/Figure 2D-ABloop/._Figure2- figure supplement 3- rawdata.zip
- Fig2_WB/Figure 2D-ABloop/R134S138-V5-VSVG-HA-full-labeled.pptx
- __MACOSX/Fig2_WB/Figure 2D-ABloop/._R134S138-V5-VSVG-HA-full-labeled.pptx
- Fig2_WB/Figure 2D-ABloop/Figure2-figure supplement 3- full.png.png
- __MACOSX/Fig2_WB/Figure 2D-ABloop/._Figure2-figure supplement 3- full.png.png
- Fig2_WB/Figure 2D-ABloop/Figure2-figure supplement 3- full.pptx
- __MACOSX/Fig2_WB/Figure 2D-ABloop/._Figure2-figure supplement 3- full.pptx
- Fig2_WB/Figure 2D-ABloop/R134S138-V5-VSVG-HA-rawdata.zip
- Fig2_WB/Figure 2D-ABloop/S138-mCmyc-rV5-rawdata.zip
- Fig2_WB/Figure 2D-ABloop/S138-mCmyc-rV5-full.png
- Fig2_WB/Figure 2D-ABloop/Figure2-figure supplement 3- full-labeled.pdf
- __MACOSX/Fig2_WB/Figure 2D-ABloop/._Figure2-figure supplement 3- full-labeled.pdf
- Fig2_WB/Figure 2C-CCloop/Figure2C-full-labeled.pptx
- __MACOSX/Fig2_WB/Figure 2C-CCloop/._Figure2C-full-labeled.pptx
- Fig2_WB/Figure 2C-CCloop/Figure2-figure supplement 2- full.png
- __MACOSX/Fig2_WB/Figure 2C-CCloop/._Figure2-figure supplement 2- full.png
- Fig2_WB/Figure 2C-CCloop/.DS_Store
- __MACOSX/Fig2_WB/Figure 2C-CCloop/._.DS_Store
- Fig2_WB/Figure 2C-CCloop/Figure 2 - figure supplement 2 - rawdata/
- Fig2_WB/Figure 2C-CCloop/Figure2-figure supplement 2-2-rawdata.zip
- __MACOSX/Fig2_WB/Figure 2C-CCloop/._Figure2-figure supplement 2-2-rawdata.zip
- Fig2_WB/Figure 2C-CCloop/Figure2-figure supplement 2-2-full-labeled.pdf
- __MACOSX/Fig2_WB/Figure 2C-CCloop/._Figure2-figure supplement 2-2-full-labeled.pdf
- Fig2_WB/Figure 2C-CCloop/Figure2-figure supplement 2- full.pptx
- __MACOSX/Fig2_WB/Figure 2C-CCloop/._Figure2-figure supplement 2- full.pptx
- Fig2_WB/Figure 2C-CCloop/Figure2C-full-labeled.pdf
- __MACOSX/Fig2_WB/Figure 2C-CCloop/._Figure2C-full-labeled.pdf
- Fig2_WB/Figure 2C-CCloop/Figure2-figure supplement 2-2-full.pptx
- __MACOSX/Fig2_WB/Figure 2C-CCloop/._Figure2-figure supplement 2-2-full.pptx
- Fig2_WB/Figure 2C-CCloop/Figure2-figure supplement 2-2-full.png
- __MACOSX/Fig2_WB/Figure 2C-CCloop/._Figure2-figure supplement 2-2-full.png
- Fig2_WB/Figure 2C-CCloop/Figure2C-full.png
- __MACOSX/Fig2_WB/Figure 2C-CCloop/._Figure2C-full.png
- Fig2_WB/Figure 2C-CCloop/Figure2-figure supplement 2- full-labeled.pdf
- __MACOSX/Fig2_WB/Figure 2C-CCloop/._Figure2-figure supplement 2- full-labeled.pdf
- Fig2_WB/Figure 2C-CCloop/Figure2C-rawdata.zip
- __MACOSX/Fig2_WB/Figure 2C-CCloop/._Figure2C-rawdata.zip
- Fig2_WB/Figure 2G-Helix3/E136A138K140K142-rawdata/
- Fig2_WB/Figure 2G-Helix3/I137Q139-full.png
- __MACOSX/Fig2_WB/Figure 2G-Helix3/._I137Q139-full.png
- Fig2_WB/Figure 2G-Helix3/E136A138K140K142-full.png
- __MACOSX/Fig2_WB/Figure 2G-Helix3/._E136A138K140K142-full.png
- Fig2_WB/Figure 2G-Helix3/.DS_Store
- __MACOSX/Fig2_WB/Figure 2G-Helix3/._.DS_Store
- Fig2_WB/Figure 2G-Helix3/E136A138K140K142-full.pptx
- __MACOSX/Fig2_WB/Figure 2G-Helix3/._E136A138K140K142-full.pptx
- Fig2_WB/Figure 2G-Helix3/I137Q139-full.pptx
- __MACOSX/Fig2_WB/Figure 2G-Helix3/._I137Q139-full.pptx
- Fig2_WB/Figure 2G-Helix3/E136A138K140K142-full-labeled.pdf
- __MACOSX/Fig2_WB/Figure 2G-Helix3/._E136A138K140K142-full-labeled.pdf
- Fig2_WB/Figure 2G-Helix3/I137Q141-rawdata.zip
- __MACOSX/Fig2_WB/Figure 2G-Helix3/._I137Q141-rawdata.zip
- Fig2_WB/Figure 2G-Helix3/I137Q139-full-labeled.pdf
- __MACOSX/Fig2_WB/Figure 2G-Helix3/._I137Q139-full-labeled.pdf
- Fig2_WB/Figure 2H-Helix4-Fstrand/H204P206N208F210-full.pptx
- __MACOSX/Fig2_WB/Figure 2H-Helix4-Fstrand/._H204P206N208F210-full.pptx
- Fig2_WB/Figure 2H-Helix4-Fstrand/F202R207-full-V5VSVG-labeled.pptx
- __MACOSX/Fig2_WB/Figure 2H-Helix4-Fstrand/._F202R207-full-V5VSVG-labeled.pptx
- Fig2_WB/Figure 2H-Helix4-Fstrand/F202R207-full-V5FLAG.png
- Fig2_WB/Figure 2H-Helix4-Fstrand/.DS_Store
- __MACOSX/Fig2_WB/Figure 2H-Helix4-Fstrand/._.DS_Store
- Fig2_WB/Figure 2H-Helix4-Fstrand/F202R207-full-V5HA-labeled.pptx
- __MACOSX/Fig2_WB/Figure 2H-Helix4-Fstrand/._F202R207-full-V5HA-labeled.pptx
- Fig2_WB/Figure 2H-Helix4-Fstrand/F202R207-full-V5FLAG-V5HA-rawdata.zip
- Fig2_WB/Figure 2H-Helix4-Fstrand/F202R207-full-V5HA-labeled.pdf
- __MACOSX/Fig2_WB/Figure 2H-Helix4-Fstrand/._F202R207-full-V5HA-labeled.pdf
- Fig2_WB/Figure 2H-Helix4-Fstrand/F202R207-full-V5FLAG-labeled.pptx
- __MACOSX/Fig2_WB/Figure 2H-Helix4-Fstrand/._F202R207-full-V5FLAG-labeled.pptx
- Fig2_WB/Figure 2H-Helix4-Fstrand/F202R207-full-V5VSVG-labeled.pdf
- __MACOSX/Fig2_WB/Figure 2H-Helix4-Fstrand/._F202R207-full-V5VSVG-labeled.pdf
- Fig2_WB/Figure 2H-Helix4-Fstrand/H204P206N208F210-rawdata/
- Fig2_WB/Figure 2H-Helix4-Fstrand/F202R207-full-V5VSVG.png
- Fig2_WB/Figure 2H-Helix4-Fstrand/H204P206N208F210-full-labeled.pdf
- __MACOSX/Fig2_WB/Figure 2H-Helix4-Fstrand/._H204P206N208F210-full-labeled.pdf
- Fig2_WB/Figure 2H-Helix4-Fstrand/F202R207-full-V5VSVG-rawdata.zip
- Fig2_WB/Figure 2H-Helix4-Fstrand/F202R207-full-V5FLAG-labeled.pdf
- __MACOSX/Fig2_WB/Figure 2H-Helix4-Fstrand/._F202R207-full-V5FLAG-labeled.pdf
- Fig2_WB/Figure 2H-Helix4-Fstrand/F202R207-full-V5HA.png
- __MACOSX/Fig2_WB/Figure 2H-Helix4-Fstrand/._F202R207-full-V5HA.png
- Fig2_WB/Figure 2H-Helix4-Fstrand/H204P206N208F210-full.png
- __MACOSX/Fig2_WB/Figure 2H-Helix4-Fstrand/._H204P206N208F210-full.png
- Fig2_WB/Figure 2F-Gstrand/N236S238E240W242R244-rawdata/
- Fig2_WB/Figure 2F-Gstrand/S238W242-VSVG-full-rawdata.zip
- __MACOSX/Fig2_WB/Figure 2F-Gstrand/._S238W242-VSVG-full-rawdata.zip
- Fig2_WB/Figure 2F-Gstrand/.DS_Store
- __MACOSX/Fig2_WB/Figure 2F-Gstrand/._.DS_Store
- Fig2_WB/Figure 2F-Gstrand/Gs-S238-W242-merged-labeled.pdf
- __MACOSX/Fig2_WB/Figure 2F-Gstrand/._Gs-S238-W242-merged-labeled.pdf
- Fig2_WB/Figure 2F-Gstrand/Gs-S238-W242-merged.png
- __MACOSX/Fig2_WB/Figure 2F-Gstrand/._Gs-S238-W242-merged.png
- Fig2_WB/Figure 2F-Gstrand/N236S238E240W242R244-full-labeled.pdf
- __MACOSX/Fig2_WB/Figure 2F-Gstrand/._N236S238E240W242R244-full-labeled.pdf
- Fig2_WB/Figure 2F-Gstrand/~$S238W242-VSVG-full-labeled.pptx
- __MACOSX/Fig2_WB/Figure 2F-Gstrand/._~$S238W242-VSVG-full-labeled.pptx
- Fig2_WB/Figure 2F-Gstrand/N236S238E240W242R244-full.png
- __MACOSX/Fig2_WB/Figure 2F-Gstrand/._N236S238E240W242R244-full.png
- Fig2_WB/Figure 2F-Gstrand/Gs-S238-W242-merged-labeled.pptx
- __MACOSX/Fig2_WB/Figure 2F-Gstrand/._Gs-S238-W242-merged-labeled.pptx
- Fig2_WB/Figure 2F-Gstrand/Gs-S238-W242-merged-rawdata.zip
- __MACOSX/Fig2_WB/Figure 2F-Gstrand/._Gs-S238-W242-merged-rawdata.zip
- Fig2_WB/Figure 2F-Gstrand/S238W242-VSVG-full-labeled.pdf
- __MACOSX/Fig2_WB/Figure 2F-Gstrand/._S238W242-VSVG-full-labeled.pdf
- Fig2_WB/Figure 2F-Gstrand/N236S238E240W242R244-full.pptx
- __MACOSX/Fig2_WB/Figure 2F-Gstrand/._N236S238E240W242R244-full.pptx
- Fig2_WB/Figure 2F-Gstrand/S238W242-FLAG-full-rawdata.zip
- Fig2_WB/Figure 2F-Gstrand/S238W242-FLAG-full-labeled.pptx
- __MACOSX/Fig2_WB/Figure 2F-Gstrand/._S238W242-FLAG-full-labeled.pptx
- Fig2_WB/Figure 2F-Gstrand/S238W242-VSVG-full-labeled.pptx
- __MACOSX/Fig2_WB/Figure 2F-Gstrand/._S238W242-VSVG-full-labeled.pptx
- Fig2_WB/Figure 2F-Gstrand/S238W242-FLAG-full.png
- __MACOSX/Fig2_WB/Figure 2F-Gstrand/._S238W242-FLAG-full.png
- Fig2_WB/Figure 2F-Gstrand/S238W242-VSVG-full.png
- __MACOSX/Fig2_WB/Figure 2F-Gstrand/._S238W242-VSVG-full.png
- Fig2_WB/Figure 2F-Gstrand/S238W242-FLAG-full-labeled.pdf
- __MACOSX/Fig2_WB/Figure 2F-Gstrand/._S238W242-FLAG-full-labeled.pdf
- Fig2_WB/Figure 2B-DEloop/.DS_Store
- __MACOSX/Fig2_WB/Figure 2B-DEloop/._.DS_Store
- Fig2_WB/Figure 2B-DEloop/Figure2B-full-labeled.pdf
- __MACOSX/Fig2_WB/Figure 2B-DEloop/._Figure2B-full-labeled.pdf
- Fig2_WB/Figure 2B-DEloop/Figure2-figure2B-1-full-labeled.pdf
- __MACOSX/Fig2_WB/Figure 2B-DEloop/._Figure2-figure2B-1-full-labeled.pdf
- Fig2_WB/Figure 2B-DEloop/Figure2-figure2B-1-full.pptx
- __MACOSX/Fig2_WB/Figure 2B-DEloop/._Figure2-figure2B-1-full.pptx
- Fig2_WB/Figure 2B-DEloop/Figure2B-rawdata.zip
- __MACOSX/Fig2_WB/Figure 2B-DEloop/._Figure2B-rawdata.zip
- Fig2_WB/Figure 2B-DEloop/Figure2-figure2B-1-full-rawdata.zip
- __MACOSX/Fig2_WB/Figure 2B-DEloop/._Figure2-figure2B-1-full-rawdata.zip
- Fig2_WB/Figure 2B-DEloop/Figure2B-full.png
- __MACOSX/Fig2_WB/Figure 2B-DEloop/._Figure2B-full.png
- Fig2_WB/Figure 2B-DEloop/Figure2-figure2B-1-full.png
- __MACOSX/Fig2_WB/Figure 2B-DEloop/._Figure2-figure2B-1-full.png
- Fig2_WB/Figure 2B-DEloop/Figure2B-full.pptx
- __MACOSX/Fig2_WB/Figure 2B-DEloop/._Figure2B-full.pptx
- Fig2_WB/Figure 2E-FGloop/W225-FLAG-full-labeled.pptx
- __MACOSX/Fig2_WB/Figure 2E-FGloop/._W225-FLAG-full-labeled.pptx
- Fig2_WB/Figure 2E-FGloop/E221-full.pptx
- __MACOSX/Fig2_WB/Figure 2E-FGloop/._E221-full.pptx
- Fig2_WB/Figure 2E-FGloop/W225-FLAG-full-labeled.pdf
- __MACOSX/Fig2_WB/Figure 2E-FGloop/._W225-FLAG-full-labeled.pdf
- Fig2_WB/Figure 2E-FGloop/E221-full-rawdata.zip
- __MACOSX/Fig2_WB/Figure 2E-FGloop/._E221-full-rawdata.zip
- Fig2_WB/Figure 2E-FGloop/.DS_Store
- __MACOSX/Fig2_WB/Figure 2E-FGloop/._.DS_Store
- Fig2_WB/Figure 2E-FGloop/W225-HA-full-rawdata.zip
- __MACOSX/Fig2_WB/Figure 2E-FGloop/._W225-HA-full-rawdata.zip
- Fig2_WB/Figure 2E-FGloop/W225-HA-full.png
- __MACOSX/Fig2_WB/Figure 2E-FGloop/._W225-HA-full.png
- Fig2_WB/Figure 2E-FGloop/S229K231-rawdata.zip
- __MACOSX/Fig2_WB/Figure 2E-FGloop/._S229K231-rawdata.zip
- Fig2_WB/Figure 2E-FGloop/L219D223W225-full.pptx
- __MACOSX/Fig2_WB/Figure 2E-FGloop/._L219D223W225-full.pptx
- Fig2_WB/Figure 2E-FGloop/E221-full-labeled.pdf
- __MACOSX/Fig2_WB/Figure 2E-FGloop/._E221-full-labeled.pdf
- Fig2_WB/Figure 2E-FGloop/W225-FLAG-full-rawdata.zip
- Fig2_WB/Figure 2E-FGloop/S229K231-full.png
- __MACOSX/Fig2_WB/Figure 2E-FGloop/._S229K231-full.png
- Fig2_WB/Figure 2E-FGloop/W225-HA-full-labeled.pdf
- __MACOSX/Fig2_WB/Figure 2E-FGloop/._W225-HA-full-labeled.pdf
- Fig2_WB/Figure 2E-FGloop/W225-FLAG-full.png
- __MACOSX/Fig2_WB/Figure 2E-FGloop/._W225-FLAG-full.png
- Fig2_WB/Figure 2E-FGloop/L219D223W225-full.png
- __MACOSX/Fig2_WB/Figure 2E-FGloop/._L219D223W225-full.png
- Fig2_WB/Figure 2E-FGloop/E221-full.png
- __MACOSX/Fig2_WB/Figure 2E-FGloop/._E221-full.png
- Fig2_WB/Figure 2E-FGloop/S229K231-full.pptx
- __MACOSX/Fig2_WB/Figure 2E-FGloop/._S229K231-full.pptx
- Fig2_WB/Figure 2E-FGloop/S229K231-full-labeled.pdf
- __MACOSX/Fig2_WB/Figure 2E-FGloop/._S229K231-full-labeled.pdf
- Fig2_WB/Figure 2E-FGloop/W225-HA-full-labeled.pptx
- __MACOSX/Fig2_WB/Figure 2E-FGloop/._W225-HA-full-labeled.pptx
- Fig2_WB/Figure 2E-FGloop/L219D223W225-full-labeled.pdf
- __MACOSX/Fig2_WB/Figure 2E-FGloop/._L219D223W225-full-labeled.pdf
- Fig2_WB/Figure 2E-FGloop/L219D223W225-rawdata.zip
- __MACOSX/Fig2_WB/Figure 2E-FGloop/._L219D223W225-rawdata.zip
- Fig2_WB/Figure 2C-CCloop/Figure 2 - figure supplement 2 - rawdata/700.TIF
- __MACOSX/Fig2_WB/Figure 2C-CCloop/Figure 2 - figure supplement 2 - rawdata/._700.TIF
- Fig2_WB/Figure 2C-CCloop/Figure 2 - figure supplement 2 - rawdata/20130128 700In5 800 InL2/
- Fig2_WB/Figure 2C-CCloop/Figure 2 - figure supplement 2 - rawdata/.DS_Store
- __MACOSX/Fig2_WB/Figure 2C-CCloop/Figure 2 - figure supplement 2 - rawdata/._.DS_Store
- Fig2_WB/Figure 2C-CCloop/Figure 2 - figure supplement 2 - rawdata/20130128 700In5 800 InL2_20130128 700In5 800 InL2_TH.jpg
- __MACOSX/Fig2_WB/Figure 2C-CCloop/Figure 2 - figure supplement 2 - rawdata/._20130128 700In5 800 InL2_20130128 700In5 800 InL2_TH.jpg
- Fig2_WB/Figure 2C-CCloop/Figure 2 - figure supplement 2 - rawdata/20130128 700In5 800 InL2.scn
- __MACOSX/Fig2_WB/Figure 2C-CCloop/Figure 2 - figure supplement 2 - rawdata/._20130128 700In5 800 InL2.scn
- Fig2_WB/Figure 2C-CCloop/Figure 2 - figure supplement 2 - rawdata/20130128 700In5 800 InL2.log
- Fig2_WB/Figure 2C-CCloop/Figure 2 - figure supplement 2 - rawdata/800.TIF
- __MACOSX/Fig2_WB/Figure 2C-CCloop/Figure 2 - figure supplement 2 - rawdata/._800.TIF
- Fig2_WB/Figure 2G-Helix3/E136A138K140K142-rawdata/700.TIF
- Fig2_WB/Figure 2G-Helix3/E136A138K140K142-rawdata/2020-01-25-183409.log
- Fig2_WB/Figure 2G-Helix3/E136A138K140K142-rawdata/.DS_Store
- __MACOSX/Fig2_WB/Figure 2G-Helix3/E136A138K140K142-rawdata/._.DS_Store
- Fig2_WB/Figure 2G-Helix3/E136A138K140K142-rawdata/2020-01-25-183409_E136A138K140K142-regel-mV5-rCmyc_TH.jpg
- __MACOSX/Fig2_WB/Figure 2G-Helix3/E136A138K140K142-rawdata/._2020-01-25-183409_E136A138K140K142-regel-mV5-rCmyc_TH.jpg
- Fig2_WB/Figure 2G-Helix3/E136A138K140K142-rawdata/E136A138K140K142-regel-mV5-rCmyc/
- Fig2_WB/Figure 2G-Helix3/E136A138K140K142-rawdata/800.TIF
- Fig2_WB/Figure 2G-Helix3/E136A138K140K142-rawdata/2020-01-25-183409.scn
- __MACOSX/Fig2_WB/Figure 2G-Helix3/E136A138K140K142-rawdata/._2020-01-25-183409.scn
- Fig2_WB/Figure 2H-Helix4-Fstrand/H204P206N208F210-rawdata/2020-02-12-181326_new-H204P206N208F210-mHA-rV5-2_TH.jpg
- __MACOSX/Fig2_WB/Figure 2H-Helix4-Fstrand/H204P206N208F210-rawdata/._2020-02-12-181326_new-H204P206N208F210-mHA-rV5-2_TH.jpg
- Fig2_WB/Figure 2H-Helix4-Fstrand/H204P206N208F210-rawdata/700.TIF
- Fig2_WB/Figure 2H-Helix4-Fstrand/H204P206N208F210-rawdata/.DS_Store
- __MACOSX/Fig2_WB/Figure 2H-Helix4-Fstrand/H204P206N208F210-rawdata/._.DS_Store
- Fig2_WB/Figure 2H-Helix4-Fstrand/H204P206N208F210-rawdata/new-H204P206N208F210-mHA-rV5-2/
- Fig2_WB/Figure 2H-Helix4-Fstrand/H204P206N208F210-rawdata/2020-02-12-181326.log
- Fig2_WB/Figure 2H-Helix4-Fstrand/H204P206N208F210-rawdata/800.TIF
- Fig2_WB/Figure 2H-Helix4-Fstrand/H204P206N208F210-rawdata/2020-02-12-181326.scn
- Fig2_WB/Figure 2F-Gstrand/N236S238E240W242R244-rawdata/700.TIF
- Fig2_WB/Figure 2F-Gstrand/N236S238E240W242R244-rawdata/2020-03-18-174602.log
- __MACOSX/Fig2_WB/Figure 2F-Gstrand/N236S238E240W242R244-rawdata/._2020-03-18-174602.log
- Fig2_WB/Figure 2F-Gstrand/N236S238E240W242R244-rawdata/.DS_Store
- __MACOSX/Fig2_WB/Figure 2F-Gstrand/N236S238E240W242R244-rawdata/._.DS_Store
- Fig2_WB/Figure 2F-Gstrand/N236S238E240W242R244-rawdata/2020-03-18-174602_new-N236S238E240W242R244-rV5-mHA_TH.jpg
- __MACOSX/Fig2_WB/Figure 2F-Gstrand/N236S238E240W242R244-rawdata/._2020-03-18-174602_new-N236S238E240W242R244-rV5-mHA_TH.jpg
- Fig2_WB/Figure 2F-Gstrand/N236S238E240W242R244-rawdata/new-N236S238E240W242R244-rV5-mHA/
- Fig2_WB/Figure 2F-Gstrand/N236S238E240W242R244-rawdata/800.TIF
- Fig2_WB/Figure 2F-Gstrand/N236S238E240W242R244-rawdata/2020-03-18-174602.scn
- Fig2_WB/Figure 2C-CCloop/Figure 2 - figure supplement 2 - rawdata/20130128 700In5 800 InL2/Analysis.data
- Fig2_WB/Figure 2C-CCloop/Figure 2 - figure supplement 2 - rawdata/20130128 700In5 800 InL2/SizeStdNet.data
- Fig2_WB/Figure 2C-CCloop/Figure 2 - figure supplement 2 - rawdata/20130128 700In5 800 InL2/Experiment.data
- Fig2_WB/Figure 2G-Helix3/E136A138K140K142-rawdata/E136A138K140K142-regel-mV5-rCmyc/Analysis.data
- Fig2_WB/Figure 2G-Helix3/E136A138K140K142-rawdata/E136A138K140K142-regel-mV5-rCmyc/SizeStdNet.data
- Fig2_WB/Figure 2G-Helix3/E136A138K140K142-rawdata/E136A138K140K142-regel-mV5-rCmyc/Experiment.data
- Fig2_WB/Figure 2H-Helix4-Fstrand/H204P206N208F210-rawdata/new-H204P206N208F210-mHA-rV5-2/Analysis.data
- Fig2_WB/Figure 2H-Helix4-Fstrand/H204P206N208F210-rawdata/new-H204P206N208F210-mHA-rV5-2/SizeStdNet.data
- Fig2_WB/Figure 2H-Helix4-Fstrand/H204P206N208F210-rawdata/new-H204P206N208F210-mHA-rV5-2/Experiment.data
- Fig2_WB/Figure 2F-Gstrand/N236S238E240W242R244-rawdata/new-N236S238E240W242R244-rV5-mHA/Analysis.data
- Fig2_WB/Figure 2F-Gstrand/N236S238E240W242R244-rawdata/new-N236S238E240W242R244-rV5-mHA/SizeStdNet.data
- Fig2_WB/Figure 2F-Gstrand/N236S238E240W242R244-rawdata/new-N236S238E240W242R244-rV5-mHA/Experiment.data
