# Supplementary material for: In situ cell-surface conformation of the TCR-CD3 signaling complex
Source: EMBO Rep. 2024 Nov 7;25(12):26. doi: 10.1038/s44319-024-00314-3 (PMC11624261; doi:10.1038/s44319-024-00314-3)
Supplement: Supplementary file 7 — Source data Fig. 2 [file 44319_2024_314_MOESM7_ESM.zip › Fig2_WB/Figure 2C-CCloop/Figure 2 - figure supplement 2 - rawdata/20130128 700In5 800 InL2.scn]

#Properties Updated
#Mon Jan 28 12:22:07 EST 2013
FocusOffset=0
NumImageNames=2
ImageSetNames=
ExperimentNames=20130128 700In5 800 InL2
ScannerName=LI-COR Odyssey (ODY-2056)
ApplicationName=Odyssey
FileType=LI-COR LI2D SCAN File
ImageSetNumbers=
Name=20130128 700In5 800 InL2
ScanIntensity700=5
ScanArea=0.0,0.0 to 10.0,20.0
Comments=
NumImageSetNames=0
ScanDate=2013, 0, 28
FileVersion=SCAN VERSION 1.7
NumExperimentNames=1
ScanChannels=700 800
NumImageSetNumbers=0
ScanResolution=169.348
BarCode=
ScanGroup=Krogsgaard Lab
ImageNames=700.TIF, 800.TIF
ScanQuality=low
ScanIntensity800=L2
ScannerScanName=2013-01-28-121149
