# Supplementary material for: In situ cell-surface conformation of the TCR-CD3 signaling complex
Source: EMBO Rep. 2024 Nov 7;25(12):26. doi: 10.1038/s44319-024-00314-3 (PMC11624261; doi:10.1038/s44319-024-00314-3)
Supplement: Supplementary file 7 — Source data Fig. 2 [file 44319_2024_314_MOESM7_ESM.zip › Fig2_WB/Figure 2C-CCloop/Figure 2 - figure supplement 2 - rawdata/20130128 700In5 800 InL2.log]

01-28 12:11:08 scand: INFO **** BEGIN-SCAN: GROUP='Krogsgaard Lab', SCAN='2013-01-28-121149' ****
01-28 12:11:08 scand: INFO Serial Number: ODY-2056
01-28 12:11:08 scand: INFO Microscope Serial Number: 0809-10401
01-28 12:11:08 scand: INFO Software Version: 2.1.15
01-28 12:11:08 scand: INFO New doc is: <new><in><scangroup>Krogsgaard Lab</scangroup><scan>2013-01-28-121149</scan><channel>700 800</channel><focus>0</focus><resolution>169</resolution><quality>low</quality><intensity700>5</intensity700><intensity800>L2</intensity800><size><x0>0</x0><y0>0</y0><x1>20</x1><y1>10</y1></size><comment/></in></new>
01-28 12:11:08 scand: INFO res='1', speed='3'
01-28 12:11:08 scand: INFO ScandScanner: bandwidth=1200Hz
01-28 12:11:08 scand: INFO ScandScanner: filter_filename=/usr/local/licor/dsp1200Hz_rev2.hex
01-28 12:11:08 scand: INFO DSPDriver::SetMargin: left=0, right=640
01-28 12:11:08 scand: INFO XYZScanStrategy::Init: initialize analog driver
01-28 12:11:08 scand: INFO XYZScanStrategy::Init: initialize DSP driver ... left=0, right=9448
01-28 12:11:08 scand: INFO DSPDriver::SetMargin: left=0, right=9448
01-28 12:11:08 scand: INFO XYZScanStrategy::Init:  left=-387 right=9839 top=0 bottom=4726
01-28 12:11:08 scand: INFO XYZScanStrategy::Init : gain700=1 volts700=182.363 gain800=0 volts800=84.6094
01-28 12:11:08 scand: INFO ScandScanner::do_scan: two channels
01-28 12:11:08 paneld: INFO testState: transition from 'init' to 'pause'
01-28 12:11:08 python:  INFO ageOffDataFiles:  Space Requested:  10485760L  Space Available:  59233296384L
01-28 12:11:09 paneld: INFO testState: transition from 'pause' to 'scan'
01-28 12:11:09 scand: INFO Scan paused.
01-28 12:11:09 paneld: INFO testState: transition from 'scan' to 'pause'
01-28 12:11:17 paneld: INFO testState: transition from 'pause' to 'scan'
01-28 12:19:01 scand: INFO cmd='/usr/local/bin/plot-laser-log-file'
01-28 12:19:02 scand: INFO plot-laser-log-file: sn='0809-10401'
01-28 12:19:02 scand: INFO plot-laser-log-file: laser data file='/home/laserlog/laser'
01-28 12:19:02 scand: INFO plot-laser-log-file: laser graphic file='/home/laserlog/laser.png'
01-28 12:19:02 scand: INFO plot-laser-log-file: max current: 700=54.5, 800=30.5
01-28 12:19:02 scand: INFO plot-laser-log-file: MAX: X=1615105, YMin=0, YMax=60
01-28 12:19:02 scand: INFO plot-laser-log-file::plot: hours=448.6
01-28 12:19:02 scand: INFO plot-laser-log-file::plot: X as hours=449
01-28 12:19:02 scand: INFO plot-laser-log-file::plot: exponent=2.65224634100332
01-28 12:19:02 scand: INFO plot-laser-log-file::plot: ceil exponent=3
01-28 12:19:02 scand: INFO plot-laser-log-file::plot: NX=3, XX=1000
01-28 12:19:02 scand: INFO plot-laser-log-file::plot: left=59, top=366, right=1061, bottom=64
01-28 12:19:02 scand: INFO
01-28 12:19:02 scand: INFO Laser graphic generation required 1 seconds
01-28 12:19:02 scand: INFO **** END-SCAN: GROUP='Krogsgaard Lab', SCAN='2013-01-28-121149' ****
