# Supplementary material for: In situ cell-surface conformation of the TCR-CD3 signaling complex
Source: EMBO Rep. 2024 Nov 7;25(12):26. doi: 10.1038/s44319-024-00314-3 (PMC11624261; doi:10.1038/s44319-024-00314-3)
Supplement: Supplementary file 7 — Source data Fig. 2 [file 44319_2024_314_MOESM7_ESM.zip › Fig2_WB/Figure 2G-Helix3/E136A138K140K142-rawdata/2020-01-25-183409.log]

01-25 18:22:03 scand: INFO **** BEGIN-SCAN: GROUP='Krogsgaard Lab', SCAN='2020-01-25-183409' ****
01-25 18:22:03 scand: INFO Serial Number: ODY-2056
01-25 18:22:03 scand: INFO Microscope Serial Number: 0809-10401
01-25 18:22:03 scand: INFO Software Version: 2.1.15
01-25 18:22:03 scand: INFO New doc is: <new><in><scangroup>Krogsgaard Lab</scangroup><scan>2020-01-25-183409</scan><channel>700 800</channel><focus>0</focus><resolution>169</resolution><quality>medium</quality><intensity700>5</intensity700><intensity800>5</intensity800><size><x0>0</x0><y0>0</y0><x1>7</x1><y1>8</y1></size><comment/></in></new>
01-25 18:22:03 scand: INFO res='1', speed='2'
01-25 18:22:03 scand: INFO ScandScanner: bandwidth=600Hz
01-25 18:22:03 scand: INFO ScandScanner: filter_filename=/usr/local/licor/dsp600Hz_rev2.hex
01-25 18:22:03 scand: INFO DSPDriver::SetMargin: left=0, right=640
01-25 18:22:03 scand: INFO do_warmup: not cooler min time
01-25 18:22:03 scand: INFO do_warmup: set COOLING state
01-25 18:22:03 python:  INFO ageOffDataFiles:  Space Requested:  10485760L  Space Available:  51567702016L
01-25 18:22:04 paneld: INFO testState: transition from 'init' to 'pause'
01-25 18:22:04 paneld: INFO testState: transition from 'pause' to 'cooling'
01-25 18:22:15 scand: INFO Laser cooler control: past min time
01-25 18:22:15 scand: INFO XYZScanStrategy::Init: initialize analog driver
01-25 18:22:15 scand: INFO XYZScanStrategy::Init: initialize DSP driver ... left=0, right=3304
01-25 18:22:15 scand: INFO DSPDriver::SetMargin: left=0, right=3304
01-25 18:22:15 scand: INFO XYZScanStrategy::Init:  left=-387 right=3697 top=0 bottom=3782
01-25 18:22:15 scand: INFO XYZScanStrategy::Init : gain700=1 volts700=182.363 gain800=1 volts800=178.945
01-25 18:22:15 scand: INFO ScandScanner::do_scan: two channels
01-25 18:22:16 paneld: INFO testState: transition from 'cooling' to 'scan'
01-25 18:22:16 scand: INFO Lid opened; Scan paused.
01-25 18:22:16 paneld: INFO testState: transition from 'scan' to 'pause'
01-25 18:22:22 paneld: INFO testState: transition from 'pause' to 'scan'
01-25 18:26:11 scand: INFO cmd='/usr/local/bin/plot-laser-log-file'
01-25 18:26:13 scand: INFO plot-laser-log-file: sn='0809-10401'
01-25 18:26:13 scand: INFO plot-laser-log-file: laser data file='/home/laserlog/laser'
01-25 18:26:13 scand: INFO plot-laser-log-file: laser graphic file='/home/laserlog/laser.png'
01-25 18:26:13 scand: INFO plot-laser-log-file: max current: 700=54.5, 800=30.5
01-25 18:26:13 scand: INFO plot-laser-log-file: MAX: X=3614884, YMin=0, YMax=60
01-25 18:26:13 scand: INFO plot-laser-log-file::plot: hours=1004.1
01-25 18:26:13 scand: INFO plot-laser-log-file::plot: X as hours=1005
01-25 18:26:13 scand: INFO plot-laser-log-file::plot: exponent=3.00216606175651
01-25 18:26:13 scand: INFO plot-laser-log-file::plot: ceil exponent=4
01-25 18:26:13 scand: INFO plot-laser-log-file::plot: NX=4, XX=10000
01-25 18:26:13 scand: INFO plot-laser-log-file::plot: left=59, top=366, right=1061, bottom=64
01-25 18:26:13 scand: INFO
01-25 18:26:13 scand: INFO Laser graphic generation required 2 seconds
01-25 18:26:13 scand: INFO **** END-SCAN: GROUP='Krogsgaard Lab', SCAN='2020-01-25-183409' ****
