# Supplementary material for: In situ cell-surface conformation of the TCR-CD3 signaling complex
Source: EMBO Rep. 2024 Nov 7;25(12):26. doi: 10.1038/s44319-024-00314-3 (PMC11624261; doi:10.1038/s44319-024-00314-3)
Supplement: Supplementary file 7 — Source data Fig. 2 [file 44319_2024_314_MOESM7_ESM.zip › Fig2_WB/Figure 2G-Helix3/E136A138K140K142-rawdata/2020-01-25-183409.scn]

#Properties Updated
#Sat Jan 25 18:48:56 EST 2020
NumImageNames=2
FocusOffset=0
ImageSetNames=
ExperimentNames=WTE136A138K140K142-regel-mV5-rCmyc
ScannerName=LI-COR Odyssey (ODY-2056)
FileType=LI-COR LI2D SCAN File
ApplicationName=Odyssey
ImageSetNumbers=
Name=2020-01-25-183409
ScanIntensity700=5
ScanArea=0.0,0.0 to 8.0,7.0
Comments=
NumImageSetNames=0
ScanDate=2020, 0, 25
FileVersion=SCAN VERSION 1.7
NumExperimentNames=1
ScanChannels=700 800
NumImageSetNumbers=0
ScanResolution=169.49153
BarCode=
ScanGroup=Krogsgaard Lab
ImageNames=700.TIF, 800.TIF
ScanQuality=medium
ScanIntensity800=5
ScannerScanName=2020-01-25-183409
