# Supplementary material for: In situ cell-surface conformation of the TCR-CD3 signaling complex
Source: EMBO Rep. 2024 Nov 7;25(12):26. doi: 10.1038/s44319-024-00314-3 (PMC11624261; doi:10.1038/s44319-024-00314-3)
Supplement: Supplementary file 7 — Source data Fig. 2 [file 44319_2024_314_MOESM7_ESM.zip › Fig2_WB/Figure 2F-Gstrand/N236S238E240W242R244-rawdata/2020-03-18-174602.log]

03-18 16:35:48 scand: INFO **** BEGIN-SCAN: GROUP='Krogsgaard Lab', SCAN='2020-03-18-174602' ****
03-18 16:35:48 scand: INFO Serial Number: ODY-2056
03-18 16:35:48 scand: INFO Microscope Serial Number: 0809-10401
03-18 16:35:48 scand: INFO Software Version: 2.1.15
03-18 16:35:48 scand: INFO New doc is: <new><in><scangroup>Krogsgaard Lab</scangroup><scan>2020-03-18-174602</scan><channel>700 800</channel><focus>0</focus><resolution>169</resolution><quality>medium</quality><intensity700>3</intensity700><intensity800>5</intensity800><size><x0>0</x0><y0>0</y0><x1>6</x1><y1>7</y1></size><comment/></in></new>
03-18 16:35:48 scand: INFO res='1', speed='2'
03-18 16:35:48 scand: INFO ScandScanner: bandwidth=600Hz
03-18 16:35:48 scand: INFO ScandScanner: filter_filename=/usr/local/licor/dsp600Hz_rev2.hex
03-18 16:35:48 scand: INFO DSPDriver::SetMargin: left=0, right=640
03-18 16:35:48 scand: INFO do_warmup: not cooler min time
03-18 16:35:48 scand: INFO do_warmup: set COOLING state
03-18 16:35:48 python:  INFO ageOffDataFiles:  Space Requested:  10485760L  Space Available:  51499319296L
03-18 16:35:49 paneld: INFO testState: transition from 'init' to 'pause'
03-18 16:35:49 paneld: INFO testState: transition from 'pause' to 'cooling'
03-18 16:36:00 monitord: INFO Turned microscope fan off
03-18 16:36:19 scand: INFO Laser cooler control: controlled (19<=20.0649<=21)
03-18 16:36:19 scand: INFO XYZScanStrategy::Init: initialize analog driver
03-18 16:36:19 scand: INFO XYZScanStrategy::Init: initialize DSP driver ... left=0, right=2832
03-18 16:36:19 scand: INFO DSPDriver::SetMargin: left=0, right=2832
03-18 16:36:19 scand: INFO XYZScanStrategy::Init:  left=-387 right=3225 top=0 bottom=3309
03-18 16:36:19 scand: INFO XYZScanStrategy::Init : gain700=0 volts700=182.363 gain800=1 volts800=178.945
03-18 16:36:19 scand: INFO ScandScanner::do_scan: two channels
03-18 16:36:20 paneld: INFO testState: transition from 'cooling' to 'scan'
03-18 16:36:20 scand: INFO Lid opened; Scan paused.
03-18 16:36:20 paneld: INFO testState: transition from 'scan' to 'pause'
03-18 16:36:27 paneld: INFO testState: transition from 'pause' to 'scan'
03-18 16:39:28 scand: INFO cmd='/usr/local/bin/plot-laser-log-file'
03-18 16:39:29 scand: INFO plot-laser-log-file: sn='0809-10401'
03-18 16:39:29 scand: INFO plot-laser-log-file: laser data file='/home/laserlog/laser'
03-18 16:39:29 scand: INFO plot-laser-log-file: laser graphic file='/home/laserlog/laser.png'
03-18 16:39:29 scand: INFO plot-laser-log-file: max current: 700=54.5, 800=30.5
03-18 16:39:29 scand: INFO plot-laser-log-file: MAX: X=3633699, YMin=0, YMax=60
03-18 16:39:29 scand: INFO plot-laser-log-file::plot: hours=1009.4
03-18 16:39:29 scand: INFO plot-laser-log-file::plot: X as hours=1010
03-18 16:39:29 scand: INFO plot-laser-log-file::plot: exponent=3.00432137378264
03-18 16:39:29 scand: INFO plot-laser-log-file::plot: ceil exponent=4
03-18 16:39:29 scand: INFO plot-laser-log-file::plot: NX=4, XX=10000
03-18 16:39:29 scand: INFO plot-laser-log-file::plot: left=59, top=366, right=1061, bottom=64
03-18 16:39:29 scand: INFO
03-18 16:39:29 scand: INFO Laser graphic generation required 1 seconds
03-18 16:39:29 scand: INFO **** END-SCAN: GROUP='Krogsgaard Lab', SCAN='2020-03-18-174602' ****
