# Supplementary material for: In situ cell-surface conformation of the TCR-CD3 signaling complex
Source: EMBO Rep. 2024 Nov 7;25(12):26. doi: 10.1038/s44319-024-00314-3 (PMC11624261; doi:10.1038/s44319-024-00314-3)
Supplement: Supplementary file 7 — Source data Fig. 2 [file 44319_2024_314_MOESM7_ESM.zip › Fig2_WB/Figure 2C-CCloop/Figure 2 - figure supplement 2 - rawdata/20130128 700In5 800 InL2/Analysis.data]

Header	LI-COR Odyssey/Aerius Data File
Version	1.0.2
Warning	WARNING! This file format is required for LI-COR Applications. DO NOT MODIFY DATA!
Type	Analysis
Project	20130128
Scan	20130128 700In5 800 InL2
Analysis	20130128 700In5 800 InL2
BarCode	
App Name	Odyssey
..	 
FeatureType	ImageName	Name	ScanName	Analsyis Vers	Analysis State	BackGnd Type	BackGnd Id	Brightness	Contrast	Sensitivity	ColorMode	ShowImage	MinLogPt	MaxLogPt	FeaturesCount	GammaMinPt	GammaMaxPt	GammaVal	ColorRedVal	ColorGreenVal	ColorBlueVal
Analysis	700.TIF	700	20130128 700In5 800 InL2	LI-COR ANALYSIS 1.5	-1	3	-1	50	50	5	103	true	1	65535	0	1	65535	1.0	255	0	0
Analysis	800.TIF	800	20130128 700In5 800 InL2	LI-COR ANALYSIS 1.5	-1	3	-1	50	50	5	103	true	1	65535	0	1	65535	1.0	0	255	0
