# Supplementary material for: In situ cell-surface conformation of the TCR-CD3 signaling complex
Source: EMBO Rep. 2024 Nov 7;25(12):26. doi: 10.1038/s44319-024-00314-3 (PMC11624261; doi:10.1038/s44319-024-00314-3)
Supplement: Supplementary file 7 — Source data Fig. 2 [file 44319_2024_314_MOESM7_ESM.zip › Fig2_WB/Figure 2H-Helix4-Fstrand/H204P206N208F210-rawdata/new-H204P206N208F210-mHA-rV5-2/SizeStdNet.data]

Header	LI-COR Odyssey/Aerius Data File
Version	1.0.2
Warning	WARNING! This file format is required for LI-COR Applications. DO NOT MODIFY DATA!
Type	SizeStdNet
Project	2020-02-12-1
Scan	2020-02-12-181326
Analysis	new-WTH204P206N208F210C212-mHA-rV5-2
BarCode	
App Name	Odyssey
..	 
FeatureType	Channel	Unit	ImageWidth	Sort Ascending	Version	Lines Count	Method
SizeStdNet	700	Unknown	500	false	LI-COR SIZE STD NETWORK 1.1	0	2
SizeStdNet	800	Unknown	500	false	LI-COR SIZE STD NETWORK 1.1	0	2
FeatureType	Channel	Size	Pts Count
