# Supplementary material for: In situ cell-surface conformation of the TCR-CD3 signaling complex
Source: EMBO Rep. 2024 Nov 7;25(12):26. doi: 10.1038/s44319-024-00314-3 (PMC11624261; doi:10.1038/s44319-024-00314-3)
Supplement: Supplementary file 7 — Source data Fig. 2 [file 44319_2024_314_MOESM7_ESM.zip › Fig2_WB/Figure 2H-Helix4-Fstrand/H204P206N208F210-rawdata/new-H204P206N208F210-mHA-rV5-2/Experiment.data]

Header	LI-COR Odyssey/Aerius Data File
Version	1.0.2
Warning	WARNING! This file format is required for LI-COR Applications. DO NOT MODIFY DATA!
Type	Experiment
Project	2020-02-12-1
Scan	2020-02-12-181326
Analysis	new-WTH204P206N208F210C212-mHA-rV5-2
BarCode	
App Name	Odyssey
..	 
FeatureType	Name	ScanName	Experiment Vers	State	LastLinkNum	Zoom	Original	ViewWidth	ViewHeight	ViewMode	ICW Subt Backgnd	ICW Calc Ratio	ICW RatioToMaxChan	ICW RowLinks	ICW Parms Changed	Is Full Scan	Background Method	Backgnd Border Pixels	Backgnd Segment Type	Background Lane Backgnd	Opened Image View	ICW Row Analysis	ICW Column Analysis	ICW Z-Factor Analysis
Experiment	new-WTH204P206N208F210C212-mHA-rV5-2	2020-02-12-181326	LI-COR EXP 1.6	0	-1	100	true	620	450	0	true	true	700	none	false	true	Average	1	All	false	false	false	false	false
Remark	
