# Supplementary material for: In situ cell-surface conformation of the TCR-CD3 signaling complex
Source: EMBO Rep. 2024 Nov 7;25(12):26. doi: 10.1038/s44319-024-00314-3 (PMC11624261; doi:10.1038/s44319-024-00314-3)
Supplement: Supplementary file 8 — Source data Fig. 3 [file 44319_2024_314_MOESM8_ESM.zip]

Archive with 78 entries (75 files):
- Fig3_WB /
- Fig3_WB /.DS_Store
- __MACOSX/Fig3_WB /._.DS_Store
- Fig3_WB /Figure 3B/
- __MACOSX/Fig3_WB /._Figure 3B
- Fig3_WB /Figure 3C/
- __MACOSX/Fig3_WB /._Figure 3C
- Fig3_WB /Figure 3B/E8K40-rawdata.zip
- __MACOSX/Fig3_WB /Figure 3B/._E8K40-rawdata.zip
- Fig3_WB /Figure 3B/.DS_Store
- __MACOSX/Fig3_WB /Figure 3B/._.DS_Store
- Fig3_WB /Figure 3B/T5D9T35-full.png
- __MACOSX/Fig3_WB /Figure 3B/._T5D9T35-full.png
- Fig3_WB /Figure 3B/T5D9T35-full-labeled.pptx
- __MACOSX/Fig3_WB /Figure 3B/._T5D9T35-full-labeled.pptx
- Fig3_WB /Figure 3B/T5D9T35-rawdata.zip
- __MACOSX/Fig3_WB /Figure 3B/._T5D9T35-rawdata.zip
- Fig3_WB /Figure 3B/E8K40-full.pptx
- __MACOSX/Fig3_WB /Figure 3B/._E8K40-full.pptx
- Fig3_WB /Figure 3B/T17V26-rawdata.zip
- __MACOSX/Fig3_WB /Figure 3B/._T17V26-rawdata.zip
- Fig3_WB /Figure 3B/T17V26-full-labeled.pdf
- __MACOSX/Fig3_WB /Figure 3B/._T17V26-full-labeled.pdf
- Fig3_WB /Figure 3B/E8K40-full-labeled.pdf
- __MACOSX/Fig3_WB /Figure 3B/._E8K40-full-labeled.pdf
- Fig3_WB /Figure 3B/dK40-V5FLAG-full.png
- Fig3_WB /Figure 3B/dK40-V5FLAG-full-labeled.pdf
- __MACOSX/Fig3_WB /Figure 3B/._dK40-V5FLAG-full-labeled.pdf
- Fig3_WB /Figure 3B/dK40-V5FLAG-full-labeled.pptx
- __MACOSX/Fig3_WB /Figure 3B/._dK40-V5FLAG-full-labeled.pptx
- Fig3_WB /Figure 3B/K40-V5FLAG-rawdata.zip
- __MACOSX/Fig3_WB /Figure 3B/._K40-V5FLAG-rawdata.zip
- Fig3_WB /Figure 3B/E8K40-full.png
- __MACOSX/Fig3_WB /Figure 3B/._E8K40-full.png
- Fig3_WB /Figure 3B/T17V26-full.pptx
- __MACOSX/Fig3_WB /Figure 3B/._T17V26-full.pptx
- Fig3_WB /Figure 3B/T17V26-full.png
- __MACOSX/Fig3_WB /Figure 3B/._T17V26-full.png
- Fig3_WB /Figure 3B/T5D9T35-full-labeled.pdf
- __MACOSX/Fig3_WB /Figure 3B/._T5D9T35-full-labeled.pdf
- Fig3_WB /Figure 3C/D36-full-labeled.pptx
- __MACOSX/Fig3_WB /Figure 3C/._D36-full-labeled.pptx
- Fig3_WB /Figure 3C/.DS_Store
- __MACOSX/Fig3_WB /Figure 3C/._.DS_Store
- Fig3_WB /Figure 3C/R15-rawdata.zip
- __MACOSX/Fig3_WB /Figure 3C/._R15-rawdata.zip
- Fig3_WB /Figure 3C/gS14-full-cMycVSVG-labeled.pptx
- __MACOSX/Fig3_WB /Figure 3C/._gS14-full-cMycVSVG-labeled.pptx
- Fig3_WB /Figure 3C/D36-full.png
- __MACOSX/Fig3_WB /Figure 3C/._D36-full.png
- Fig3_WB /Figure 3C/S14T46K47K57A68-full.pptx
- __MACOSX/Fig3_WB /Figure 3C/._S14T46K47K57A68-full.pptx
- Fig3_WB /Figure 3C/R15-full.png
- __MACOSX/Fig3_WB /Figure 3C/._R15-full.png
- Fig3_WB /Figure 3C/gR15-full-cMycVSVG-labeled.pdf
- __MACOSX/Fig3_WB /Figure 3C/._gR15-full-cMycVSVG-labeled.pdf
- Fig3_WB /Figure 3C/D36-rawdata.zip
- __MACOSX/Fig3_WB /Figure 3C/._D36-rawdata.zip
- Fig3_WB /Figure 3C/R15-full.pptx
- __MACOSX/Fig3_WB /Figure 3C/._R15-full.pptx
- Fig3_WB /Figure 3C/gR15-full-cMycVSVG-labeled.pptx
- __MACOSX/Fig3_WB /Figure 3C/._gR15-full-cMycVSVG-labeled.pptx
- Fig3_WB /Figure 3C/D36-full-labeled.pdf
- __MACOSX/Fig3_WB /Figure 3C/._D36-full-labeled.pdf
- Fig3_WB /Figure 3C/S14T46K47K57A68-full.png
- __MACOSX/Fig3_WB /Figure 3C/._S14T46K47K57A68-full.png
- Fig3_WB /Figure 3C/S14T46K47K57A68-full.pdf
- __MACOSX/Fig3_WB /Figure 3C/._S14T46K47K57A68-full.pdf
- Fig3_WB /Figure 3C/S14-cMycVSVG-rawdata.zip
- Fig3_WB /Figure 3C/gS14-full-cMycVSVG-labeled.pdf
- __MACOSX/Fig3_WB /Figure 3C/._gS14-full-cMycVSVG-labeled.pdf
- Fig3_WB /Figure 3C/gR15-full-cMycVSVG.png
- Fig3_WB /Figure 3C/R15-full-labeled.pdf
- __MACOSX/Fig3_WB /Figure 3C/._R15-full-labeled.pdf
- Fig3_WB /Figure 3C/S14T46K47K57A68-rawdata.zip
- __MACOSX/Fig3_WB /Figure 3C/._S14T46K47K57A68-rawdata.zip
- Fig3_WB /Figure 3C/R15-cMycVSVG-rawdata.zip
- Fig3_WB /Figure 3C/gS14-full-cMycVSVG.png
