# Supplementary material for: In situ cell-surface conformation of the TCR-CD3 signaling complex
Source: EMBO Rep. 2024 Nov 7;25(12):26. doi: 10.1038/s44319-024-00314-3 (PMC11624261; doi:10.1038/s44319-024-00314-3)
Supplement: Supplementary file 9 — Source data Fig. 5 [file 44319_2024_314_MOESM9_ESM.zip]

Archive with 7 entries (6 files):
- Fig5_Num/
- Fig5_Num/Fig5-panelD.xlsx
- __MACOSX/Fig5_Num/._Fig5-panelD.xlsx
- Fig5_Num/Fig5-panelC.xlsx
- __MACOSX/Fig5_Num/._Fig5-panelC.xlsx
- Fig5_Num/Fig5-panelB.xlsx
- __MACOSX/Fig5_Num/._Fig5-panelB.xlsx
