# Supplementary material for: In situ cell-surface conformation of the TCR-CD3 signaling complex
Source: EMBO Rep. 2024 Nov 7;25(12):26. doi: 10.1038/s44319-024-00314-3 (PMC11624261; doi:10.1038/s44319-024-00314-3)
Supplement: Supplementary file 9 — Source data Fig. 5 [file 44319_2024_314_MOESM9_ESM.zip › Fig5_Num/Fig5-panelD.xlsx]

## Sheet: Sheet1
CD69 expression
K5 concentration		WT			aD169K			bS238K			bN236R
0	6108	6146	7120	8263	7491	7347	8422	9670	10027	6592	7245	7501
1.5 nM	8786	10437	9683	10033	11742	10776	10543	10227	11563	8864	9132	8703
13.7 nM	16355	16946	17332	17347	18805	20123	18677	15711		15632	16440	15550
123 nM	32388	36646	37383	33920	39469	24749	30684	27268	30406	22946	23902	23978
1.1 uM	50200	31949	42093	48536	30113	42729	29739	25797	33644	32578	29033	25436
10 uM		70586	84981		35446	45484	34856	34793	43281	39679	39733	31039
ICOS expression
K5 concentration		WT			aD169K			bS238K			bN236R
0	4925	8904	5008	6413	6219	7372	6847	6959	10285	4908	5807	5322
1.5 nM	4589	8465	5228	6668	6853	7537	9387	7401	7646	6317	6225	5757
13.7 nM	7234	8729	7583	8207	8997	8540	9702	8245		8039	7915	7960
123 nM	11751	14197	12093	10427	10095	11291	13802	8483	13003	7983	8454	8422
1.1 uM	15706	15761	14573	11110	12922	11577	13586	10504	11393	9274	8953	8369
10 uM		19332	19376		13384	15294	10321	10656	16015	10702	10799	9704
