# Supplementary material for: In situ cell-surface conformation of the TCR-CD3 signaling complex
Source: EMBO Rep. 2024 Nov 7;25(12):26. doi: 10.1038/s44319-024-00314-3 (PMC11624261; doi:10.1038/s44319-024-00314-3)
Supplement: Supplementary file 9 — Source data Fig. 5 [file 44319_2024_314_MOESM9_ESM.zip › Fig5_Num/Fig5-panelC.xlsx]

## Sheet: Sheet1
Fig5B	IL-2 production normalization vs TCR expression
	IL-2 (to WT)		TCR expression (to WT)
Mutants		Error
bN236R	-0.34687	0.036264	0.0134752
bE227F	-0.542978	0.036345	0.068156
bS238K	-0.710322	0.03746	-0.0621277
