# Supplementary material for: In situ cell-surface conformation of the TCR-CD3 signaling complex
Source: EMBO Rep. 2024 Nov 7;25(12):26. doi: 10.1038/s44319-024-00314-3 (PMC11624261; doi:10.1038/s44319-024-00314-3)
Supplement: Supplementary file 9 — Source data Fig. 5 [file 44319_2024_314_MOESM9_ESM.zip › Fig5_Num/Fig5-panelB.xlsx]

## Sheet: Sheet1
log K5 (M)		WT			bE227F			bS238K			bN236R
-5	2.19759	2.11429	2.07729	0.868966	1.02877	1.04569	0.530635	0.577229	0.599411	1.18568	1.01505	0.904584
-5.47712	2.19759	2.00674	1.92307	0.911513	0.87368	0.703811	0.587079	0.523307	0.609293	1.07677	1.00596	0.956193
-5.95424	2.26442	1.7427	1.66767	0.985447	0.930512	0.906772	0.621665	0.57969	0.577229	1.24676	1.34191	1.18568
-6.43136	2.20626	2.05181	1.93139	0.840756	0.95434	0.935271	0.572309	0.550215	0.523307	1.43366	1.07218	1.29415
-6.90849	2.10288	1.66235	1.64905	0.83138	0.885479	0.887842	0.542866	0.477076	0.501369	1.24204	1.18568	0.999151
-7.38561	1.69972	1.48121	1.65171	0.75917	0.852496	0.642091	0.537971	0.498936	0.460122	1.18334	1.32993	1.24676
-7.86273	1.32518	1.13589	0.985447	0.558453	0.667165	0.473662	0.259878	0.245796	0.245796	1.13446	0.976505	0.884505
-8.33985	0.701514	0.478097	0.491421	0.176837	0.264254	0.164142	0.115742	0.189757	0.118043	0.404516	0.381871	0.464615
-8.81697	0.155693	0.206555	0.0780526	0.0822258	0.0323243	0.0261135	0.040243	0.0836107	0.0996578	0.15586	0.094724	0.161808
-9.29409	0.0364682	0.0468394		0.0261135	0.0116446	0.0634678	0.171178	0.0243342	0.0425186	0.110444	0.0400147	0.0575475
-9.77121	0.05307	0.0219762	0.0178416	0.00545354	0.0593067	0.0593067	0.051629	0.0470723	0.120345	0.047801	0.026412	0.0322381
