# Supplementary material for: In situ cell-surface conformation of the TCR-CD3 signaling complex
Source: EMBO Rep. 2024 Nov 7;25(12):26. doi: 10.1038/s44319-024-00314-3 (PMC11624261; doi:10.1038/s44319-024-00314-3)
Supplement: Supplementary file 10 — Source data Fig. 6 [file 44319_2024_314_MOESM10_ESM.zip]

Archive with 51 entries (48 files):
- Fig6_WB/
- __MACOSX/._Fig6_WB
- Fig6_WB/Fig6C/
- Fig6_WB/.DS_Store
- __MACOSX/Fig6_WB/._.DS_Store
- Fig6_WB/Fig6B/
- Fig6_WB/Fig6C/aD174-tetramers-rawdata.zip
- __MACOSX/Fig6_WB/Fig6C/._aD174-tetramers-rawdata.zip
- Fig6_WB/Fig6C/aD174-tetramers-full.png
- __MACOSX/Fig6_WB/Fig6C/._aD174-tetramers-full.png
- Fig6_WB/Fig6C/gS14bF202-tetramers-full-labeled.pptx
- __MACOSX/Fig6_WB/Fig6C/._gS14bF202-tetramers-full-labeled.pptx
- Fig6_WB/Fig6C/aD174-tetramers-full-labeled.pdf
- __MACOSX/Fig6_WB/Fig6C/._aD174-tetramers-full-labeled.pdf
- Fig6_WB/Fig6C/dT35aS138-tetramers-full.png
- __MACOSX/Fig6_WB/Fig6C/._dT35aS138-tetramers-full.png
- Fig6_WB/Fig6C/dT35aS138-tetramers-full-labeled.pdf
- __MACOSX/Fig6_WB/Fig6C/._dT35aS138-tetramers-full-labeled.pdf
- Fig6_WB/Fig6C/dT35aS138-tetramers-full-labeled.pptx
- __MACOSX/Fig6_WB/Fig6C/._dT35aS138-tetramers-full-labeled.pptx
- Fig6_WB/Fig6C/gS14bF202-tetramers-full.png
- __MACOSX/Fig6_WB/Fig6C/._gS14bF202-tetramers-full.png
- Fig6_WB/Fig6C/aD174-tetramers-full-labeled.pptx
- __MACOSX/Fig6_WB/Fig6C/._aD174-tetramers-full-labeled.pptx
- Fig6_WB/Fig6C/gS14bF202-tetramers-rawdata.zip
- __MACOSX/Fig6_WB/Fig6C/._gS14bF202-tetramers-rawdata.zip
- Fig6_WB/Fig6C/dT35aS138-tetramers-rawdata.zip
- __MACOSX/Fig6_WB/Fig6C/._dT35aS138-tetramers-rawdata.zip
- Fig6_WB/Fig6C/gS14bF202-tetramers-full-labeled.pdf
- __MACOSX/Fig6_WB/Fig6C/._gS14bF202-tetramers-full-labeled.pdf
- Fig6_WB/Fig6B/gS14R15-H57-2C11-full-labeled.pptx
- __MACOSX/Fig6_WB/Fig6B/._gS14R15-H57-2C11-full-labeled.pptx
- Fig6_WB/Fig6B/gS14R15-H57-2C11-full-labeled.pdf
- __MACOSX/Fig6_WB/Fig6B/._gS14R15-H57-2C11-full-labeled.pdf
- Fig6_WB/Fig6B/bE221W225-H57-full.png
- __MACOSX/Fig6_WB/Fig6B/._bE221W225-H57-full.png
- Fig6_WB/Fig6B/bE221bW225-H57-rawdata.zip
- Fig6_WB/Fig6B/gS14R15-H57-2C11-rawdata.zip
- Fig6_WB/Fig6B/bE221W225-H57-full-labeled.pdf
- __MACOSX/Fig6_WB/Fig6B/._bE221W225-H57-full-labeled.pdf
- Fig6_WB/Fig6B/dT5dT35dK40-H57-2C11-rawdata.zip
- Fig6_WB/Fig6B/dT5dT35K40-H57-2C11-full.png
- __MACOSX/Fig6_WB/Fig6B/._dT5dT35K40-H57-2C11-full.png
- Fig6_WB/Fig6B/gS14R15-H57-2C11-full.png
- __MACOSX/Fig6_WB/Fig6B/._gS14R15-H57-2C11-full.png
- Fig6_WB/Fig6B/dT5dT35K40-H57-2C11-full-labeled.pptx
- __MACOSX/Fig6_WB/Fig6B/._dT5dT35K40-H57-2C11-full-labeled.pptx
- Fig6_WB/Fig6B/dT5dT35K40-H57-2C11-full-labeled.pdf
- __MACOSX/Fig6_WB/Fig6B/._dT5dT35K40-H57-2C11-full-labeled.pdf
- Fig6_WB/Fig6B/bE221W225-H57-full-labeled.pptx
- __MACOSX/Fig6_WB/Fig6B/._bE221W225-H57-full-labeled.pptx
