# Supplementary material for: In situ cell-surface conformation of the TCR-CD3 signaling complex
Source: EMBO Rep. 2024 Nov 7;25(12):26. doi: 10.1038/s44319-024-00314-3 (PMC11624261; doi:10.1038/s44319-024-00314-3)
Supplement: Supplementary file 11 — Source data Fig. 7 [file 44319_2024_314_MOESM11_ESM.zip]

Archive with 110 entries (98 files):
- Fig7_fcs/
- __MACOSX/._Fig7_fcs
- Fig7_fcs/.DS_Store
- __MACOSX/Fig7_fcs/._.DS_Store
- Fig7_fcs/fig7E/
- __MACOSX/Fig7_fcs/._fig7E
- Fig7_fcs/Fig7B/
- __MACOSX/Fig7_fcs/._Fig7B
- Fig7_fcs/Fig7C/
- __MACOSX/Fig7_fcs/._Fig7C
- Fig7_fcs/Fig7D/
- __MACOSX/Fig7_fcs/._Fig7D
- Fig7_fcs/fig7E/.DS_Store
- __MACOSX/Fig7_fcs/fig7E/._.DS_Store
- Fig7_fcs/fig7E/figE1/
- __MACOSX/Fig7_fcs/fig7E/._figE1
- Fig7_fcs/fig7E/figE2/
- __MACOSX/Fig7_fcs/fig7E/._figE2
- Fig7_fcs/Fig7B/.DS_Store
- __MACOSX/Fig7_fcs/Fig7B/._.DS_Store
- Fig7_fcs/Fig7B/fig.B2/
- __MACOSX/Fig7_fcs/Fig7B/._fig.B2
- Fig7_fcs/Fig7B/fig.B3/
- __MACOSX/Fig7_fcs/Fig7B/._fig.B3
- Fig7_fcs/Fig7B/fig.B1/
- __MACOSX/Fig7_fcs/Fig7B/._fig.B1
- Fig7_fcs/Fig7C/A8 beads_TCR_CD3detetra.fcs
- __MACOSX/Fig7_fcs/Fig7C/._A8 beads_TCR_CD3detetra.fcs
- Fig7_fcs/Fig7C/A7 beads_TCR_CD3getetra.fcs
- __MACOSX/Fig7_fcs/Fig7C/._A7 beads_TCR_CD3getetra.fcs
- Fig7_fcs/Fig7C/A3 beads_CD3ge_CD3getetra.fcs
- __MACOSX/Fig7_fcs/Fig7C/._A3 beads_CD3ge_CD3getetra.fcs
- Fig7_fcs/Fig7C/A5 beads_CD3de_CD3getetra.fcs
- __MACOSX/Fig7_fcs/Fig7C/._A5 beads_CD3de_CD3getetra.fcs
- Fig7_fcs/Fig7C/A4 beads_CD3ge_CD3detetra.fcs
- __MACOSX/Fig7_fcs/Fig7C/._A4 beads_CD3ge_CD3detetra.fcs
- Fig7_fcs/Fig7C/H8 Well_026_2.fcs
- __MACOSX/Fig7_fcs/Fig7C/._H8 Well_026_2.fcs
- Fig7_fcs/Fig7C/file name_fig7C.txt
- __MACOSX/Fig7_fcs/Fig7C/._file name_fig7C.txt
- Fig7_fcs/Fig7C/H6 Well_025_2.fcs
- __MACOSX/Fig7_fcs/Fig7C/._H6 Well_025_2.fcs
- Fig7_fcs/Fig7C/A6 beads_CD3de_CD3detetra.fcs
- __MACOSX/Fig7_fcs/Fig7C/._A6 beads_CD3de_CD3detetra.fcs
- Fig7_fcs/Fig7D/.DS_Store
- __MACOSX/Fig7_fcs/Fig7D/._.DS_Store
- Fig7_fcs/Fig7D/fig.D1/
- __MACOSX/Fig7_fcs/Fig7D/._fig.D1
- Fig7_fcs/Fig7D/fig.D2/
- __MACOSX/Fig7_fcs/Fig7D/._fig.D2
- Fig7_fcs/fig7E/figE1/A11 D+com+MCC+CD3ge_350_2.fcs
- __MACOSX/Fig7_fcs/fig7E/figE1/._A11 D+com+MCC+CD3ge_350_2.fcs
- Fig7_fcs/fig7E/figE1/A7 D+CD3ge_350 ng_2.fcs
- __MACOSX/Fig7_fcs/fig7E/figE1/._A7 D+CD3ge_350 ng_2.fcs
- Fig7_fcs/fig7E/figE1/C3 D+com+k3+CD3ge_350_2.fcs
- __MACOSX/Fig7_fcs/fig7E/figE1/._C3 D+com+k3+CD3ge_350_2.fcs
- Fig7_fcs/fig7E/figE1/A5 D+com+CD3ge_350_2.fcs
- __MACOSX/Fig7_fcs/fig7E/figE1/._A5 D+com+CD3ge_350_2.fcs
- Fig7_fcs/fig7E/figE1/file name_fig7E1.txt
- __MACOSX/Fig7_fcs/fig7E/figE1/._file name_fig7E1.txt
- Fig7_fcs/fig7E/figE2/G3 D+com+k3+CD3de_350_2.fcs
- __MACOSX/Fig7_fcs/fig7E/figE2/._G3 D+com+k3+CD3de_350_2.fcs
- Fig7_fcs/fig7E/figE2/A9 D+CD3de_350 ng_2.fcs
- __MACOSX/Fig7_fcs/fig7E/figE2/._A9 D+CD3de_350 ng_2.fcs
- Fig7_fcs/fig7E/figE2/E5 D+com+CD3de_350_2.fcs
- __MACOSX/Fig7_fcs/fig7E/figE2/._E5 D+com+CD3de_350_2.fcs
- Fig7_fcs/fig7E/figE2/E11 D+com+MCC+CD3de_350_2.fcs
- __MACOSX/Fig7_fcs/fig7E/figE2/._E11 D+com+MCC+CD3de_350_2.fcs
- Fig7_fcs/fig7E/figE2/file name_fig7E2.txt
- __MACOSX/Fig7_fcs/fig7E/figE2/._file name_fig7E2.txt
- Fig7_fcs/Fig7B/fig.B2/E5 CD3de_PE.fcs
- __MACOSX/Fig7_fcs/Fig7B/fig.B2/._E5 CD3de_PE.fcs
- Fig7_fcs/Fig7B/fig.B2/A5 CD3de_PE.fcs
- __MACOSX/Fig7_fcs/Fig7B/fig.B2/._A5 CD3de_PE.fcs
- Fig7_fcs/Fig7B/fig.B2/C5 CD3de_PE.fcs
- __MACOSX/Fig7_fcs/Fig7B/fig.B2/._C5 CD3de_PE.fcs
- Fig7_fcs/Fig7B/fig.B2/file name_fig7B2.txt
- __MACOSX/Fig7_fcs/Fig7B/fig.B2/._file name_fig7B2.txt
- Fig7_fcs/Fig7B/fig.B3/C7 CD3ge_PE.fcs
- __MACOSX/Fig7_fcs/Fig7B/fig.B3/._C7 CD3ge_PE.fcs
- Fig7_fcs/Fig7B/fig.B3/file name_fig7B3.txt
- __MACOSX/Fig7_fcs/Fig7B/fig.B3/._file name_fig7B3.txt
- Fig7_fcs/Fig7B/fig.B3/E7 CD3ge_PE.fcs
- __MACOSX/Fig7_fcs/Fig7B/fig.B3/._E7 CD3ge_PE.fcs
- Fig7_fcs/Fig7B/fig.B3/A7 CD3ge_PE.fcs
- __MACOSX/Fig7_fcs/Fig7B/fig.B3/._A7 CD3ge_PE.fcs
- Fig7_fcs/Fig7B/fig.B1/E3 IEK_MCC_APC_CD3_DE.fcs
- __MACOSX/Fig7_fcs/Fig7B/fig.B1/._E3 IEK_MCC_APC_CD3_DE.fcs
- Fig7_fcs/Fig7B/fig.B1/C3 IEK_MCC_APC_TCR_PD.fcs
- __MACOSX/Fig7_fcs/Fig7B/fig.B1/._C3 IEK_MCC_APC_TCR_PD.fcs
- Fig7_fcs/Fig7B/fig.B1/A3 IEK_MCC_APC_Strep_beads.fcs
- __MACOSX/Fig7_fcs/Fig7B/fig.B1/._A3 IEK_MCC_APC_Strep_beads.fcs
- Fig7_fcs/Fig7B/fig.B1/file name_fig7B1.txt
- __MACOSX/Fig7_fcs/Fig7B/fig.B1/._file name_fig7B1.txt
- Fig7_fcs/Fig7D/fig.D1/C1 Well_007_2.fcs
- __MACOSX/Fig7_fcs/Fig7D/fig.D1/._C1 Well_007_2.fcs
- Fig7_fcs/Fig7D/fig.D1/A5 Well_003_2.fcs
- __MACOSX/Fig7_fcs/Fig7D/fig.D1/._A5 Well_003_2.fcs
- Fig7_fcs/Fig7D/fig.D1/E5 Well_015_2.fcs
- __MACOSX/Fig7_fcs/Fig7D/fig.D1/._E5 Well_015_2.fcs
- Fig7_fcs/Fig7D/fig.D1/file name_fig7D_LHS.txt
- __MACOSX/Fig7_fcs/Fig7D/fig.D1/._file name_fig7D_LHS.txt
- Fig7_fcs/Fig7D/fig.D2/C1 Well_007_2.fcs
- __MACOSX/Fig7_fcs/Fig7D/fig.D2/._C1 Well_007_2.fcs
- Fig7_fcs/Fig7D/fig.D2/A11 Well_006_2.fcs
- __MACOSX/Fig7_fcs/Fig7D/fig.D2/._A11 Well_006_2.fcs
- Fig7_fcs/Fig7D/fig.D2/file name_fig7D_RHS.txt
- __MACOSX/Fig7_fcs/Fig7D/fig.D2/._file name_fig7D_RHS.txt
- Fig7_fcs/Fig7D/fig.D2/E11 Well_018_2.fcs
- __MACOSX/Fig7_fcs/Fig7D/fig.D2/._E11 Well_018_2.fcs
