# Supplementary material for: In situ cell-surface conformation of the TCR-CD3 signaling complex
Source: EMBO Rep. 2024 Nov 7;25(12):26. doi: 10.1038/s44319-024-00314-3 (PMC11624261; doi:10.1038/s44319-024-00314-3)
Supplement: Supplementary file 11 — Source data Fig. 7 [file 44319_2024_314_MOESM11_ESM.zip › Fig7_fcs/Fig7C/file name_fig7C.txt]

A3 beads_CD3ge_CD3getetra.fcs: beads+CD3ge+CD3ge tetramer	
A4 beads_CD3ge_CD3detetra.fcs: beads+CD3ge+CD3de tetramer 	
A5 beads_CD3de_CD3getetra.fcs: beads+CD3de+CD3ge tetramer 	
A6 beads_CD3de_CD3detetra.fcs: beads+CD3de+CD3de tetramer 	
A7 beads_TCR_CD3getetra.fcs: beads+TCR+CD3ge tetramer	
A8 beads_TCR_CD3detetra.fcs: beads+TCR+CD3de tetramer	
H6 Well_025.fcs: beads+CD3de tetramer
H8 Well_026.fcs: beads+CD3ge tetramer
