# Supplementary material for: In situ cell-surface conformation of the TCR-CD3 signaling complex
Source: EMBO Rep. 2024 Nov 7;25(12):26. doi: 10.1038/s44319-024-00314-3 (PMC11624261; doi:10.1038/s44319-024-00314-3)
Supplement: Supplementary file 11 — Source data Fig. 7 [file 44319_2024_314_MOESM11_ESM.zip › Fig7_fcs/fig7E/figE2/file name_fig7E2.txt]

A9 D+CD3de-350.fcs: beads+CD3de tetramer
E5 D+Com+CD3de-350.fcs: beads+TCR-CD3+CD3de tetramer
E11 D+Com+MCC+CD3de-350.fcs: beads+TCR-CD3+IEK-MCC+CD3de tetramer
G3 D+Com+k3+CD3de-350.fcs: beads+TCR-CD3+IEK-k3+CD3de tetramer
