# Supplementary material for: In situ cell-surface conformation of the TCR-CD3 signaling complex
Source: EMBO Rep. 2024 Nov 7;25(12):26. doi: 10.1038/s44319-024-00314-3 (PMC11624261; doi:10.1038/s44319-024-00314-3)
Supplement: Supplementary file 11 — Source data Fig. 7 [file 44319_2024_314_MOESM11_ESM.zip › Fig7_fcs/Fig7B/fig.B2/file name_fig7B2.txt]

A5 CD3de_PE:strep beads+CD3de tetramer
C5 CD3de_PE:TCR-CD3 complex- Pull down by TCR (Valpha 11.1/11.2)+CD3de tetramer
E5 CD3de_PE:TCR-CD3 complex- Pull down by CD3e(2C11)+CD3de tetramer
