# Supplementary material for: In situ cell-surface conformation of the TCR-CD3 signaling complex
Source: EMBO Rep. 2024 Nov 7;25(12):26. doi: 10.1038/s44319-024-00314-3 (PMC11624261; doi:10.1038/s44319-024-00314-3)
Supplement: Supplementary file 11 — Source data Fig. 7 [file 44319_2024_314_MOESM11_ESM.zip › Fig7_fcs/Fig7D/fig.D1/file name_fig7D_LHS.txt]

E5 Well_015.fcs: Beads+TCR+CD3+CD3ge tetramer
A5 Well_006.fcs:Beads+TCR+CD3+IEK-K5+CD3ge tetramer
C1 Well_007.fcs: Beads + CD3ge tetramer
